# Supplementary material for: SETBP1 variants outside the degron disrupt DNA-binding, transcription and neuronal differentiation capacity to cause a heterogeneous neurodevelopmental disorder
Source: Nat Commun. 2025 Oct 10;16:9021. doi: 10.1038/s41467-025-64074-x (PMC12514306; doi:10.1038/s41467-025-64074-x)
Supplement: Supplementary file 3 — Supplementary Data 1 [file 41467_2025_64074_MOESM3_ESM.xlsx]

## Sheet: Sheet1
Supplementary Data 1: Clinical information per individual.
Patient nr	p.Position	Chromosome	g.DNA (Hg19/GRCh37)	HGVSc (NM_0155559.2)	Protein Effect (NP_056374.2)	Protein Effect (NP_056374.2)	Parental origin	Age examination	gender	ID	Motor development	Speech	Behavior	Epilepsy	Movements	MRI brain	Vision and hearing	Weight/height/OFC parameters (N=between P10-P90))	Dysmorphisms	Skin	Other	Sequencing Method
1	444	chr18	42530637C>G	c.1332C>G	p.(Ser444Arg)	p.S444R	inherited	26 yrs	F	low Non-verbal IQ	N/A	Poor speech development, now able to hold appropriate conversations and speak in full sentences with speech that is usually to always intelligible		No	intention tremor, dysarthria, polyminimyoclonus movements	N/A	N/A	N/A	N/A	N/A	Inherited from mother who also has low Non-verbal IQ and mild dysarthric features	WES (Hildebrand et al. 2020)1
2	657	chr18	42531275T>C	c.1970T>C	p.(Val657Ala)	p.V657A	inherited affected parent with IQ 68	6,5 yrs	M	Mild ID (total IQ 61, verbal IQ 64 en performal IQ 76)	delayed motor development.	delayed speech development.	Attention deficit and hyperactive	No	N/A	Not assessed	Normal	Birthweight <-2.5 SD, current height -2.2 SD, wight +2.7 SD	round face. cliNodactyly dig II and IV feet, cutaneous syndactyly dig II-III feet	Several axial hypopigmentations	Inherited from mother with mild ID (IQ 68). Half-brother and half-sister (same mother) also delayed development. Half brother (same father) Normal development. Lumbal hyperlordosis. Hypermobility.	Diagnostic WES
3	854	chr18	42531866C>T	c.2561C>T	p.(Ser854Phe)	p.S854F	de Novo	8.5 yrs	F	Moderate ID	sitting 13 months, walking >16 months, walks limited distance decreased fine motor skills	N/A	sleep problems	Absence seizures	Decreased balance/coordination, ataxia,	Normal	Normal	height >P99, weight/OFC Normal	None	Hemangiomas feet and face	Constipation followed by dumping syndrome. Gtube placement. Asplenia. Drooling.	Diagnostic WES (XomeDxPlus)
4	854	chr18	42531866C>A	c.2561C>A	p.(Ser854Tyr)	p.S854Y	de Novo	3.5 yrs	F	Global developmental delay	Sitting 2 yrs. No walking at 3.5 yrs.	N/A	sleep problems	No	Hypertonia/spasticity.	Mild dilatation of peripherral liquor spaces	Normal	height<P3, weight P3, OFC Normal	frontal bossing, micrognatia, plagiocephaly, deep-set-eyes, blue sclerae, posteriorly rotated ears, small mouth, thin upper lip. Pectus excavatum	hyperextensible skin	Joint hypermobility. GERD. Faillure to thrive. Congenital aNomalies: patent foramen ovale. Benign chronic neutropenia.	Diagnostic trio based WGS analysis
5	857	chr18	42531876C>G	c.2571C>G	p.(Ser857Arg)	p.S857R	de Novo	14	F	mild-moderate ID	Sitting 7 months, walking 19 months	2-word sentences at age of 2.5 years, speaks sentences of 7-10 words	autism like repetitive features, developed schizoaffective disorder	absence seizures	tremor	N/A	N/A	Normal	long face, prominent chin, triangular face, high palate, dental overcrowding, highly arched palate.Long thin fingers.	N/A	constipation	Diagnostic epilepsy panel
6	858	chr18	42531877G>A	c.2572G>A	p.(Glu858Lys)	p.E858K	de Novo	8 yrs	F	Mild ID (PTONI Nonverbal index 77 at age 5). starting to read kindergarten level books and counts to 60 at age 8 years.	Delayed gross and fine motor skills. Sitting 8 months, walking 24 months. Gross motor skills 2 yrs behind at 4 yrs of age.	Delayed speech development. First words: >18m.	Anxieties, ADD, repetitive behavior	No	Balance problems. Ataxia. Hypotonia.	Normal	Myopia, hearing Normal	Normal	low-set ears, anteflexed ears, darwin Notch, flat feet, tongue tied.	N/A	208 kb gain in the 5p15.33 region.	Diagnostic WES
7	858	chr18	42531877G>A	c.2572G>A	p.(Glu858Lys)	p.E858K	de Novo	5.5 yrs	F	Difficult to ascertain as Non-verbal. Likely moderate - severe, but making definite progress	Delayed - walked at 2 years 3 months.	Absent speech, does Not sign. Communicates by taking her parent to what she wants.	autism spectrum disorder, sleep disturbances; waking up frequently during the night	No	Has stereotypies 'obsessed with her hands', but No gait abNormalities/abNormal movements. Normal tone.	Non-specific generalised delay in myelination. Symmetrical white matter changes in occiptal and parietal lobes with mild prominence of lateral ventricles.	Normal	weight at birth 3400 g. Current height P50, weight P91, OFC P40	Slightly flat mid face. CliNodactyly of third toe bilaterally	widespread keratosis pilaris. Generally rough, dry skin	Normal echocardiogram and renal ultrasound	WGS (part of 100,000 Genomes Project)
8	858	chr18	42531877G>A	c.2572G>A	p.(Glu858Lys)	p.E858K	de Novo	3	F	N/A	Sitting>13ms. Walking around 3.5 years.	At follow up enquiry at age around 5 years she is vocal, without words.		N/A	hypotonic. Balance problems.	Normal	hypermetropia, Normal hearing	N/A	N/A	N/A	feeding problems after birth, torticollis. also heterozygous c.7271T>G variant in ATM	Diagnostic Autism ID Xpanded Panel, sequence analysis of 2678 genes
9	858	chr18	42531877G>A	c.2572G>A	p.(Glu858Lys)	p.E858K	de Novo	7.7 years	F	mild ID	Sitting 12 months. Walking 2 yrs.	First words at 2 years with slow progression of expressive language.	stereotypies, ADHD, anxieties, repetitive movements, temper tantrums.	No	hypotonic	Enlargement of the subarachNoid spaces and choroid plexus cysts	Normal	Normal	Mild proptosis, downslanting palpebral fissures, long eyelashes, short Nose with anteverted nares, macrostomia with mild macroglossia and midline crease of tongue, thick lower lip, downturned corners of the mouth, short philtrum, dental diastema, large ears with prominent earlobes, mild pectus excavatum, kyphosis, hyperlordosis and brachydactyly with 5th fingers cliNodactyly.	one café au lait patch, hypertrichosis	Mild left pyelectasis, No structural heart defects, but a heart tumor 10x13 mm close to tricuspid valve annulus, which is followed annualy and is stable in growth. Biopsy has Not been taken.	Diagnostic SETBP1 Sanger sequencing followed by trio-WES
10	862	chr18	42531889G>A	c.2584G>A	p.(Glu862Lys)	p.E862K	de Novo	6 yrs 9 ms	F	severe ID	Not able to walk	Not able to speak	unkNown	No	Spasticity	unkNown	Duane aNomaly, retinal dystrophy, hearing Normal	OFC <P3	prominent forehead, microcephaly, mid-face retraction, strabismus, large mouth, small feet, short toes	N/A	medullary cystic kidneys. Acetabular dysplasia, dysphagia, tube feeding.	(Acuna-Hidalgo et al., 2017)2
11	862	chr18	42531889G>A	c.2584G>A	p.(Glu862Lys)	p.E862K	de Novo	12 yrs	F	profound ID	sitting 6 yr, walking supported 7 yr.	Babbling at age 3. 'Mum and dad' at age three and No further development	stereotypies, sleep disorder	Absence, focal and tonic-clonic seizures.	Hypotonic	arachNoid cyst, left frontal and temporal lobes dysgenesis	Normal	OFC P10, Weight P10, Height P25	flat face, prominent chin, hypertelorism, prominent ears, large mouth, persistence of decidual teeth, large and widely-spaced teeth. prominent nasal bridge, short and smooth philtrum. hands: short, with finger fetal pads feet: bilateral 2-3 toe syndactyly, overriding toes	skin: one capillary malformation behind the neck, two cafè au lait macules	Frequent respiratory infections, scoliosis, stomach volvolus, chronic urinary tract infections	Diagnostic trio clinical exome (SureSelect Focused Exome - Agilent)
12	867	chr18	42531906C>A	c.2601C>A	p.(Ser867Arg)	p.S867R	de Novo	4 yrs	F	Severe ID	First six months No eye-contact, Now following with eyes, little control over head or trunk, little voluntary motor movement.	Not able to speak		focal seizures, tonic-clonic seizures	Spasticity, hypotonia	Normal	cerebral vision disorder, strabismus, bilateral perceptive hypoacusis	OFC P3, height P25,	prominent forehead, microcephaly, mid-face retraction, periorbital fullness, prominent eyes/shallow orbits, low-set ears, abNormal helices and pinnae, macroglossia, hypertrichosis, ear tag at one side	N/A	Cardiac aNomaly Mild dilation of kidneys, chronic urinary infections alacrima swallowing problems, PEG tube	(Acuna-Hidalgo et al., 2017)2
13	873	chr18	42531923C>T	c.2618C>T	p.(Thr873Ile)	p.T873I	de Novo	9 yrs	M	Severe ID	was able to move around in a crawling position at age 2-3 years, but can't do this anymore. He can sit unsupported with a strong core. Can stand with help. Cannot walk with help.	Non-verbal. Makes sounds. In the past he made more sounds.	autistic/ADHD features mentioned at age 2 years. Currently No behavioral diagNosis. Sleep disturbances.	A single grand mal seizure age 8 years. Currently seizure free without medication.	spasticity and hypotonia	prominent subarachNoid spaces and delayed myelination	hearing and vision adequate	Current height P5, weight P40, OFC < P3.	low-set ears, prominent eyes, shallow orbits	3 hemangiomas (trunk and leg)	No scans available	(Acuna-Hidalgo et al., 2017)2
14	874	chr18	42531926A>G	c.2621A>G	p.(Asp874Gly)	p.D874G	de Novo	17.3 yrs	M	severe ID	delayed. Sitting 11-12 months. Crwawling after 14 months. Walking after 16 months. Not able to ride bike. Worse fine motor skills. Not yet toilet trained.	first words after 18 months, minimally verbal (<50 words).	autism spectrum disorder, ADHD, aggressive behavior, self-mutilation, sleep disturbances.	No	hand tremor, abNormal gait.	No structural aNomalies	Normal hearing, myopia	Normal birth weight, Normal current OFC and weight, height -2.5 SD	scoliosis	N/A	GERD	Diagnostic trio clinical exome (SureSelect Focused Exome - Agilent)
15	957	chr18	42532175T>C	c.2870T>C	p.(Leu957Pro)	p.L957P	de Novo	3 yrs	M	Global developmental delay	sitting 8 months, walking 22 months	sign language at 3 yrs	hyperactivity, agitation	No	frequently falls	Normal	Not performed	Current height and OFC p2, at birth p95 and p90 Weight P16	hairline aNomalies, retrognatia, round face, bifrontal retraction, receding forehead, short Nose, blepharophimosis, downslant palbebral fissures, epicanthal folds, hypertelorism, periorbital fullness, downturned corners of the mouth, high palate, small mouth, high arched palate, hypersalvation	N/A		Diagnostic targeted NGS (SureSelct XT Inherited Diseases Panel - Agilent)
16	962	chr18	42532189_42532191del(CCA)	c.2885_2887del(CCA)	p.(Thr962del)	p.T962del	de Novo	17 yrs	F	Severe ID	Never walked independently. Mobilizing in wheelchair. She can scoot along on her bottom and roll, use a standing frame. She has limited hand use.	severe speech delay, No expressive language, Communication via gestures, giggles and different tones	stereotypic hand movements	Tonic-clonic seizures 2-8 years. Seizure free since then.	central hypotonia with peripheral hypertonicity	cerebral atrophy, thin corpus callosum, moderate enlargement of lateral third ventricles, delayed myelination	Hypermetropia, strabismus, conductive hearing loss	Birth weight and lenght p50, OFC P50. Current weight and height p0, OFC P40	flat face, bitemporal narrowing, ptosis, strabismus, high arched palate, tongue tie, submucous cleft palate (repaired), thin upper lip. Had surgery for ptosis.	N/A	Scoliosis, dysplastic hips. Submucous cleft palate. Sacrococygeal pit. Laryngomalacia. Excessive drooling. Pubic hair and premature adrenarche at 11 months. Therafter delayed entry puberty at 17 yrs. SHANK1; c.4597G>A; p.Gly1533Ser	WGS (Palmer et al., 2021)3
17	995	chr18	42532289C>T	c.2984C>T	p.(Pro995Leu)	p.P995L	de Novo	16 yrs	M	Mild ID (IQ 66, verbal IQ 60 at 11 years)	Normal motor development	Speech delay, first words 2 yrs	anxieties, attention deficit, autism	No	Normal tone and movements	Normal	astigmatism, Normal hearing	Birth weight P24, length P20, OFC P28. Current weight P38, height P58 and OFC P23.	deep-set eyes, hypotelorism, thick upper lip	N/A		Diagnostic trio based WES analysis
18	1167	chr18	42532804C>A	c.3499C>A	p.(His1167Asn)	p.H1167N	?	5.9	F	Moderate ID	Delayed gross and fine motor development; crawling 7-10ms, walking >16ms	first words >18ms, minimal sign languange, does Not speak short sentences	anxieties, attention deficit, autism, obsessions.	No	Balance problems	Not performed	Normal	Macrocephaly, 52cm at 4.5 yr	long face and deep-set eyes	N/A	eczema, constipation	Diagnostic WES (XomeDxPlus)
