# Supplementary material for: SETBP1 variants outside the degron disrupt DNA-binding, transcription and neuronal differentiation capacity to cause a heterogeneous neurodevelopmental disorder
Source: Nat Commun. 2025 Oct 10;16:9021. doi: 10.1038/s41467-025-64074-x (PMC12514306; doi:10.1038/s41467-025-64074-x)
Supplement: Supplementary file 4 — Supplementary Data 2 [file 41467_2025_64074_MOESM4_ESM.xlsx]

## Sheet: Sheet1
Supplementary Data 2: Summary of prediction of PhenoScore, HPO terms and facial features for individuals with SETBP1 variants outside the degron.
Nr	Protein Effect (NP_056374.2)	Amino acid location	PhenoScore	HPO	Face	PhenoScore classification	HPO classification	Face classification
1	S444R	444	N/A	0.14	N/A	N/A	LoF	N/A
2	V657A	657	N/A	0.21	N/A	N/A	LoF	N/A
3	S854F	854	N/A	0.15	N/A	N/A	LoF	N/A
4	S854Y	854	0.56	0.44	0.82	No match	No match	SGS
5	S857R	857	0.18	0.13	0.75	LoF	LoF	SGS
6	E858K	858	0.32	0.2	0.65	No match	LoF	No match
7	E858K	858	0.36	0.27	0.39	No match	LoF	No match
8	E858K	858	0.18	0.12	0.65	LoF	LoF	No match
9	E858K	858	0.65	0.55	0.65	No match	No match	No match
10	E862K	862	0.38	0.27	0.77	No match	LoF	SGS
11	E862K	862	0.29	0.2	0.75	LoF	LoF	SGS
12	S867R	867	0.65	0.56	0.9	No match	No match	SGS
13	T873I	873	0.44	0.31	0.77	No match	No match	SGS
14	D874G	874	N/A	0.14	N/A	N/A	LoF	N/A
15	L957P	947	0.39	0.36	0.15	No match	No match	LoF
16	T962del	962	0.34	0.36	0.03	No match	No match	LoF
17	P995L	995	0.3	0.23	0.35	LoF	LoF	No match
18	H1167N	1167	N/A	0.11	N/A	N/A	LoF	N/A
SGS = 1, LoF = 0. If prediction score is higher 0.7, it is classified as similar to SGS; 0.3-0.7: No match; < 0.3: classified as similar to LoF; N/A: not applicable.
