# Supplementary material for: SETBP1 variants outside the degron disrupt DNA-binding, transcription and neuronal differentiation capacity to cause a heterogeneous neurodevelopmental disorder
Source: Nat Commun. 2025 Oct 10;16:9021. doi: 10.1038/s41467-025-64074-x (PMC12514306; doi:10.1038/s41467-025-64074-x)
Supplement: Supplementary file 5 — Supplementary Data 3 [file 41467_2025_64074_MOESM5_ESM.xlsx]

## Sheet: Sheet1
Supplementary Data 3: List of variants, including annotations and classification based on ACMG guidelines.
p.Position	Chromosome	g.DNA (Hg19/GRCh37)	cDNA (NM_0155559.2)	Protein Effect (NP_056374.2)	Exon number	Variant type	Inheritance	CADD v.1.4 (hg19)	SIFT (Sorting Intolerant from Tolerant)	PolyPhen	gnomAD	SpliceAI: AL;DL;AG;DG	Affected domain/motif	Present in COSMIC	Variant in COSMIC affecting same ammino acid	Tolerance score Metadome (dn/ds)	Grantham score (0-215)	Normal side chain polarity	Normal side chain acidity/basicity	Variant side chain polarity	Variant side chain acidity/basicity	MTR score	Functionally tested	ACMG classication
444	chr18	42530637C>G	c.1332C>G	p.(Ser444Arg)	4	Missense	inherited affected parent	22	deleterious, 0.05	benign, 0.165	Absent	0.00;0.00;0.00;0.00	None	No	n/a	1, slightly tolerant	110	Polar	Neutral	Polar (soluble)	Basic (strongly)		Yes	Pathogenic
657	chr18	42531275T>C	c.1970T>C	p.(Val657Ala)	4	Missense	inherited affected parent with IQ 68	25.1	deleterious, 0.03	possibly damaging, 0.574	Absent	0.00;0.00;0.00;0.00	None	No	n/a	0.33, intolerant	64	Nonpolar	Neutral	Nonpolar (hydrophobic)	Neutral		Yes	Pathogenic
854	chr18	42531866C>T	c.2561C>T	p.(Ser854Phe)	4	Missense	de novo	29.6	deleterious, 0	probably damaging, 0.999	Absent	0.00;0.00;0.00;0.00	SKI	No	p.(Ser854Ala)	0.15, highly intolerant	155	Polar	Neutral	Nonpolar (aromatic)	Neutral		No	Likely Pathogenic
854	chr18	42531866C>A	c.2561C>A	p.(Ser854Tyr)	4	Missense	de novo	29.6	deleterious, 0	probably damaging, 0.999	Absent	0.00;0.00;0.00;0.00	SKI	No	p.(Ser854Ala)	0.15, highly intolerant	144	Polar	Neutral	Polar (aromatic)	Neutral		No	Likely Pathogenic
857	chr18	42531876C>G	c.2571C>G	p.(Ser857Arg)	4	Missense	de novo	21.7	deleterious, 0	probably damaging, 0.999	Absent	0.00;0.00;0.00;0.00	SKI	No	n/a	0.1, highly intolerant	110	Polar	Neutral	Polar (soluble)	Basic (strongly)		No	Likely Pathogenic
858	chr18	42531877G>A	c.2572G>A	p.(Glu858Lys)	4	Missense	all our cases are de novo	31	deleterious, 0	probably damaging, 0.997	Absent	0.00;0.00;0.00;0.00	SKI	Yes	n/a	0.06, highly intolerant	56	Polar	Acidic	Polar	Basic		Yes	Pathogenic
862	chr18	42531889G>A	c.2584G>A	p.(Glu862Lys)	4	Missense	all our cases are de novo	31	deleterious, 0	probably damaging, 0.98	Absent	0.00;0.00;0.00;0.00	SKI	No	p.(Glu862Ala)	0.1, highly intolerant	56	Polar	Acidic	Polar	Basic		Yes	Pathogenic
867	chr18	42531906C>A	c.2601C>A	p.(Ser867Arg)	4	Missense	de novo	21.6	deleterious, 0	probably damaging, 0.999	Absent	0.00;0.00;0.00;0.00	SKI	No	p.(Ser867Gly); p.(Ser867Asn)	0.08, highly intolerant	110	Polar	Neutral	Polar (soluble)	Basic (strongly)		(Acuna-Hidalgo et al., 2017)3	Pathogenic
873	chr18	42531923C>T	c.2618C>T	p.(Thr873Ile)	4	Missense	de novo	28.6	deleterious, 0.01	probably damaging, 0.999	Absent	0.00;0.00;0.00;0.00	SKI	No	p.(Thr873Arg)	0.23, intolerant	89	Polar	Neutral	Nonpolar	Neutral		Yes	Pathogenic
874	chr18	42531926A>G	c.2621A>G	p.(Asp874Gly)	4	Missense	de novo	28.8	deleterious, 0	probably damaging, 0.998	Absent	0.00;0.00;0.00;0.00	SKI	No	p.(Asp874Asn); p.(Asp874Try)	0.23, intolerant	94	Polar	Acidic	Nonpolar	Neutral		No	Likely Pathogenic
957	chr18	42532175T>C	c.2870T>C	p.(Leu957Pro)	4	Missense	de novo	29.8	deleterious, 0	probably damaging, 0.999	Absent	0.00;0.00;0.00;0.00	None	No	n/a	0.8, neutral	98	Nonpolar	Neutral	Nonpolar	Neutral		Yes	Pathogenic
962	chr18	42532189_42532191del(CCA)	c.2885_2887del(CCA)	p.(Thr962del)	4	In-frame deletion	de novo	16.09	tolerated for all bases	tolerated for all bases	Absent	0.00;0.00;0.00;0.00	None	No	n/a	0.64, slightly intolerant	n/a	Polar	Neutral	n/a	n/a		Yes	Pathogenic
995	chr18	42532289C>T	c.2984C>T	p.(Pro995Leu)	4	Missense	de novo	23.4	tolerated, 0.6	benign, 0.288	Absent	0.00;0.00;0.00;0.00	None	Yes	n/a	0.34, intolerant	98	Nonpolar	Neutral	Nonpolar	Neutral		No	Likely Pathogenic
1167	chr18	42532804C>A	c.3499C>A	p.(His1167Asn)	4	Missense	unknown	25.5	deleterious, , 0.04	possibly damaging, 0.647	Absent	0.00;0.00;0.02;0.00	None	No	n/a	0.62, slightly intolerant	68	Polar	Basic (weakly)	Polar	Neutral		No	Uncertain significance
