# Supplementary material for: SETBP1 variants outside the degron disrupt DNA-binding, transcription and neuronal differentiation capacity to cause a heterogeneous neurodevelopmental disorder
Source: Nat Commun. 2025 Oct 10;16:9021. doi: 10.1038/s41467-025-64074-x (PMC12514306; doi:10.1038/s41467-025-64074-x)
Supplement: Supplementary file 7 — Supplementary Data 5 [file 41467_2025_64074_MOESM7_ESM.xlsx]

## Sheet: s
Supplementary Data 5: Fibroblast cell lines included in RNA-seq.
ID	sex	condition	batch	variants_labels	age_at_sampling
C11_63_1	M	Control	b1	ControlM1_1	kid
C11_63_2	M	Control	b1	ControlM1_2	kid
C11_63_3	M	Control	b1	ControlM1_3	kid
C11_66_1	M	Control	b1	ControlM2_1	kid
C11_66_2	M	Control	b1	ControlM2_2	kid
C11_66_3	M	Control	b1	ControlM2_3	kid
CL10_8_1	F	Control	b1	ControlF1_1	teenager
CL10_8_2	F	Control	b1	ControlF1_2	teenager
CL10_8_3	F	Control	b1	ControlF1_3	teenager
CL10_9_1	F	Control	b1	ControlF2_1	adult
CL10_9_2	F	Control	b1	ControlF2_2	adult
CL10_9_3	F	Control	b1	ControlF2_3	adult
E858K_1	F	Outside_degron	b1	E858K_1_1	kid
E858K_2	F	Outside_degron	b1	E858K_1_2	kid
E858K_3	F	Outside_degron	b1	E858K_1_3	kid
L957P_1	M	Outside_degron	b1	L957P_1	kid
L957P_2	M	Outside_degron	b1	L957P_2	kid
L957P_3	M	Outside_degron	b1	L957P_3	kid
T962del1	F	Outside_degron	b1	T962del_1	teenager
T962del2	F	Outside_degron	b1	T962del_2	teenager
T962del3	F	Outside_degron	b1	T962del_3	teenager
CL1008_F_1	F	Control	b2	ControlF1_4	teenager
CL1008_F_2	F	Control	b2	ControlF1_5	teenager
CL1008_F_3	F	Control	b2	ControlF1_6	teenager
CL1009_F_1	F	Control	b2	ControlF2_4	adult
CL1009_F_2	F	Control	b2	ControlF2_5	adult
CL1009_F_3	F	Control	b2	ControlF2_6	adult
CL2081_F_1	F	Control	b2	ControlF3_1	adult
CL2081_F_2	F	Control	b2	ControlF3_2	adult
CL2081_F_3	F	Control	b2	ControlF3_3	adult
CL1163_M_1	M	Control	b2	ControlM1_4	kid
CL1163_M_2	M	Control	b2	ControlM1_5	kid
CL1163_M_3	M	Control	b2	ControlM1_6	kid
CL1166_M_1	M	Control	b2	ControlM2_4	kid
CL1166_M_2	M	Control	b2	ControlM2_5	kid
CL1166_M_3	M	Control	b2	ControlM2_6	kid
CL2079_M_1	M	Control	b2	ControlM3_4	adult
CL2079_M_2	M	Control	b2	ControlM3_5	adult
CL2079_M_3	M	Control	b2	ControlM3_6	adult
CL2088_M_1	M	Control	b2	ControlM4_4	adult
CL2088_M_2	M	Control	b2	ControlM4_5	adult
CL2088_M_3	M	Control	b2	ControlM4_6	adult
CL2090_M_1	M	Control	b2	ControlM5_6	adult
CL2090_M_2	M	Control	b2	ControlM5_7	adult
CL2090_M_3	M	Control	b2	ControlM5_8	adult
CL1223_M_1	M	within_degron/SGS	b2	I871T_1	kid
CL1223_M_2	M	within_degron/SGS	b2	I871T_2	kid
CL1223_M_3	M	within_degron/SGS	b2	I871T_3	kid
CL1225_M_1	M	within_degron/SGS	b2	D868N_1	kid
CL1225_M_2	M	within_degron/SGS	b2	D868N_2	kid
CL1225_M_3	M	within_degron/SGS	b2	D868N_3	kid
CL2046_F_1	F	Outside_degron	b2	E858K_2_1	kid
CL2046_F_2	F	Outside_degron	b2	E858K_2_2	kid
CL2046_F_3	F	Outside_degron	b2	E858K_2_3	kid
CL2087_M_1	M	Outside_degron	b2	P995L_1	teenager
CL2087_M_2	M	Outside_degron	b2	P995L_2	teenager
CL2087_M_3	M	Outside_degron	b2	P995L_3	teenager
GM_F_1	F	Outside_degron	b2	S867R_1	kid
GM_F_2	F	Outside_degron	b2	S867R_2	kid
GM_F_3	F	Outside_degron	b2	S867R_3	kid
CL2078_M_1	M	truncating	b2	G15R_fs*47_1	teenager
CL2078_M_2	M	truncating	b2	G15R_fs*47_2	teenager
CL2078_M_3	M	truncating	b2	G15R_fs*47_3	teenager
CL2080_F_1	F	truncating	b2	K693P_fs*86_1	teenager
CL2080_F_2	F	truncating	b2	K693P_fs*86_2	teenager
CL2080_F_3	F	truncating	b2	K693P_fs*86_3	teenager
CL2089_M_1	M	truncating	b2	I822Y_fs*13_1	teenager
CL2089_M_2	M	truncating	b2	I822Y_fs*13_2	teenager
CL2089_M_3	M	truncating	b2	I822Y_fs*13_3	teenager
