# Supplementary material for: SETBP1 variants outside the degron disrupt DNA-binding, transcription and neuronal differentiation capacity to cause a heterogeneous neurodevelopmental disorder
Source: Nat Commun. 2025 Oct 10;16:9021. doi: 10.1038/s41467-025-64074-x (PMC12514306; doi:10.1038/s41467-025-64074-x)
Supplement: Supplementary file 8 — Supplementary Data 6 [file 41467_2025_64074_MOESM8_ESM.xlsx]

## Sheet: Sheet1
Supplementary Data 6: List of small molecules used for generating induced neurons from fibroblasts
Items	Company	Cat number
A83-01, 1mg	Abcam	ab142092
CHIR99021, 10 mg	R&D, Tocris	4423
LDN193189, 5mg	merck	SML0559
RG108, 10mg	Sigma	R8279
Dorsomorphin, 10mg	Selleck	S7306
P7C3-A20	BioVision/ Cayman Chemical	CAY24201-1 mg
ISX9, 5mg	Selleck	S7914
Forskolin, 10mg	Sigma	F6886
Y27632-HCl	Sigma	Y0503-1MG
DAPT, 10mg	Cayman Chemical	13197
PD0325901, 5mg	Selleck	S1036
Puromorphamine, 5mg	Cayman Chemical	10009634
