# Supplementary material for: SETBP1 variants outside the degron disrupt DNA-binding, transcription and neuronal differentiation capacity to cause a heterogeneous neurodevelopmental disorder
Source: Nat Commun. 2025 Oct 10;16:9021. doi: 10.1038/s41467-025-64074-x (PMC12514306; doi:10.1038/s41467-025-64074-x)
Supplement: Supplementary file 9 — Supplementary Data 7 [file 41467_2025_64074_MOESM9_ESM.xlsx]

## Sheet: SourceData9
Supplementary Data 7: Information of induced neurons included in RNA-seq.
ID	sex	condition	batch	genotype	age_at_sampling	day	replicate	day2	ID2	ID3	fibroblast_line_used
B6D10_2080	F	Control	b6	WT	adult	d10	rep1	d10/12	control_d10	control_d10/12	CL20-00080
B6D10_2081	F	Truncating	b6	K693P_fs*86	teenager	d10	rep1	d10/12	truncating_d10	truncating_d10/12	CL20-00081
B6D10_2089	M	Truncating	b6	I822Y_fs*13	teenager	d10	rep1	d10/12	truncating_d10	truncating_d10/12	CL20-00089
B7D10_1166	M	Control	b7	WT	kid	d10	rep2	d10/12	control_d10	control_d10/12	CL11-00066
B7D10_2081	F	Truncating	b7	K693P_fs*86	teenager	d10	rep2	d10/12	truncating_d10	truncating_d10/12	CL20-00081
B7D10_2089	M	Truncating	b7	I822Y_fs*13	teenager	d10	rep2	d10/12	truncating_d10	truncating_d10/12	CL20-00089
B7D12_19115	M	Outside_degron	b7	T962del	teenager	d12	rep2	d10/12	outside_degron_d12	outside_degron_d10/12	CL19-00115
B8D10_1166	M	Control	b8	WT	kid	d10	rep3	d10/12	control_d10	control_d10/12	CL11-00066
B8D10_2089	M	Truncating	b8	I822Y_fs*13	teenager	d10	rep3	d10/12	truncating_d10	truncating_d10/12	CL20-00089
B8D12_2081	F	Truncating	b8	K693P_fs*86	teenager	d12	rep3	d10/12	truncating_d12	truncating_d10/12	CL20-00081
B8D12_2089	M	Truncating	b8	I822Y_fs*13	teenager	d12	rep3	d10/12	truncating_d12	truncating_d10/12	CL20-00089
B7D0_1166	M	Control	b7	WT	kid	d0	rep2	d0	control_d0	control_d0	CL11-00066
B6D0_2080	F	Control	b6	WT	adult	d0	rep1	d0	control_d0	control_d0	CL20-00080
B6D0_1166	M	Control	b6	WT	kid	d0	rep1	d0	control_d0	control_d0	CL11-00066
B7D0_2080	F	Control	b7	WT	adult	d0	rep2	d0	control_d0	control_d0	CL20-00080
B8D0_1166	M	Control	b8	WT	kid	d0	rep3	d0	control_d0	control_d0	CL11-00066
B8D0_2080	F	Control	b8	WT	adult	d0	rep3	d0	control_d0	control_d0	CL20-00080
B6D10_1166	M	Control	b6	WT	kid	d10	rep1	d10/12	control_d10	control_d10/12	CL11-00066
B6D10_1223	M	Within_degron	b6	I871T	kid	d10	rep1	d10/12	within_degron_d10	within_degron_d10/12	CL12-00023
B6D10_1914	F	Outside_degron	b6	E858K	kid	d10	rep1	d10/12	outside_degron_d10	outside_degron_d10/12	CL19-00014
B6D10_19115	M	Outside_degron	b6	T962del	teenager	d10	rep1	d10/12	outside_degron_d10	outside_degron_d10/12	CL19-00115
B6D12_1166	M	Control	b6	WT	kid	d12	rep1	d10/12	control_d12	control_d10/12	CL11-00066
B6D12_2080	F	Control	b6	WT	adult	d12	rep1	d10/12	control_d12	control_d10/12	CL20-00080
B6D12_1223	M	Within_degron	b6	I871T	kid	d12	rep1	d10/12	within_degron_d12	within_degron_d10/12	CL12-00023
B6D12_19115	M	Outside_degron	b6	T962del	teenager	d12	rep1	d10/12	outside_degron_d12	outside_degron_d10/12	CL19-00115
B6D12_2081	F	Truncating	b6	K693P_fs*86	teenager	d12	rep1	d10/12	truncating_d12	truncating_d10/12	CL20-00081
B6D12_2089	M	Truncating	b6	I822Y_fs*13	teenager	d12	rep1	d10/12	truncating_d12	truncating_d10/12	CL20-00089
B7D10_1223	M	Within_degron	b7	I871T	kid	d10	rep2	d10/12	within_degron_d10	within_degron_d10/12	CL12-00023
B7D10_1914	F	Outside_degron	b7	E858K	kid	d10	rep2	d10/12	outside_degron_d10	outside_degron_d10/12	CL19-00014
B7D10_19115	M	Outside_degron	b7	T962del	teenager	d10	rep2	d10/12	outside_degron_d10	outside_degron_d10/12	CL19-00115
B7D12_1166	M	Control	b7	WT	kid	d12	rep2	d10/12	control_d12	control_d10/12	CL11-00066
B7D12_2080	F	Control	b7	WT	adult	d12	rep2	d10/12	control_d12	control_d10/12	CL20-00080
B7D12_1914	F	Outside_degron	b7	E858K	kid	d12	rep2	d10/12	outside_degron_d12	outside_degron_d10/12	CL19-00014
B8D10_2080	F	Control	b8	WT	adult	d10	rep3	d10/12	control_d10	control_d10/12	CL20-00080
B8D10_1914	F	Outside_degron	b8	E858K	kid	d10	rep3	d10/12	outside_degron_d10	outside_degron_d10/12	CL19-00014
B8D10_19115	M	Outside_degron	b8	T962del	teenager	d10	rep3	d10/12	outside_degron_d10	outside_degron_d10/12	CL19-00115
B8D12_1166	M	Control	b8	WT	kid	d12	rep3	d10/12	control_d12	control_d10/12	CL11-00066
B8D12_2080	F	Control	b8	WT	adult	d12	rep3	d10/12	control_d12	control_d10/12	CL20-00080
B8D12_1223	M	Within_degron	b8	I871T	kid	d12	rep3	d10/12	within_degron_d12	within_degron_d10/12	CL12-00023
B8D12_1225	M	Within_degron	b8	D868N	kid	d12	rep3	d10/12	within_degron_d12	within_degron_d10/12	CL12-00025
B8D12_1914	F	Outside_degron	b8	E858K	kid	d12	rep3	d10/12	outside_degron_d12	outside_degron_d10/12	CL19-00014
B8D12_19115	M	Outside_degron	b8	T962del	teenager	d12	rep3	d10/12	outside_degron_d12	outside_degron_d10/12	CL19-00115
B6D10_1225b	M	Within_degron	b6	D868N	kid	d10	rep1	d10/12	within_degron_d10	within_degron_d10/12	CL12-00025
B6D12_1225b	M	Within_degron	b6	D868N	kid	d12	rep1	d10/12	within_degron_d12	within_degron_d10/12	CL12-00025
B6D12_1914b	F	Outside_degron	b6	E858K	kid	d12	rep1	d10/12	outside_degron_d12	outside_degron_d10/12	CL19-00014
B7D10_2080b	F	Control	b7	WT	adult	d10	rep2	d10/12	control_d10	control_d10/12	CL20-00080
B7D10_1225b	M	Within_degron	b7	D868N	kid	d10	rep2	d10/12	within_degron_d10	within_degron_d10/12	CL12-00025
B8D10_1225b	M	Within_degron	b8	D868N	kid	d10	rep3	d10/12	within_degron_d10	within_degron_d10/12	CL12-00025
B8D10_2081	F	Truncating	b8	K693P_fs*86	teenager	d10	rep3	d10/12	truncating_d10	truncating_d10/12	CL20-00081
B7D12_2081	F	Truncating	b7	K693P_fs*86	teenager	d12	rep2	d10/12	truncating_d12	truncating_d10/12	CL20-00081
B7D12_2089	M	Truncating	b7	I822Y_fs*13	teenager	d12	rep2	d10/12	truncating_d12	truncating_d10/12	CL20-00089
