# Supplementary material for: SETBP1 variants outside the degron disrupt DNA-binding, transcription and neuronal differentiation capacity to cause a heterogeneous neurodevelopmental disorder
Source: Nat Commun. 2025 Oct 10;16:9021. doi: 10.1038/s41467-025-64074-x (PMC12514306; doi:10.1038/s41467-025-64074-x)
Supplement: Supplementary file 10 — Supplementary Data 8 [file 41467_2025_64074_MOESM10_ESM.xlsx]

## Sheet: Sheet1
Supplementary Data 8: Sequences of primers and oligos used in the current study.
Name	Sequence (5’-3’)	Application
SETBP1 S444R F	CCTGTTAACTACTTCACTCCTCATGGTGATTCCAGAA	SDM
SETBP1 S444R R	TTCTGGAATCACCATGAGGAGTGAAGTAGTTAACAGG	SDM
SETBP1 V657A F	GGTCTTCTTATCCAACGCGCCGAGCTTTCCAA	SDM
SETBP1 V657A R	GTTGGAAAGCTCGGCGCGTTGGATAAGAAGACC	SDM
SETBP1 E858K F	CTCACTGTGGGACTTGCTCACAGGGGACA	SDM
SETBP1 E858K R	TGTCCCCTGTGAGCAAGTCCCACAGTGAG	SDM
SETBP1 L957P F	GGTGATTAGCTCCTCCGGGTCTGCCAGAAACTG	SDM
SETBP1 L957P R	CAGTTTCTGGCAGACCCGGAGGAGCTAATCACC	SDM
SETBP1 T962del F	AACACTTGGAACTTGATTAGCTCCTCCAGGTCTGC	SDM
SETBP1 T962del R	GCAGACCTGGAGGAGCTAATCAAGTTCCAAGTGTT	SDM
5’-AAAATAA-3’ S	Twelve repeats of 5’-AAAATAA-3’	Cloning
5’-AAAATAA-3’ AS	Twelve repeats of 5’-TTTTATT-3’	Cloning
5’-AAAATAT-3’ S	Twelve repeats of 5’-AAAATAT-3’	Cloning
5’-TTTTATA-3’ AS	Twelve repeats of 5’-TTTTATA-3’	Cloning
HOXA9 F	CCACGCTTGACACTCACACT	RT-qPCR
HOXA9 R	AGTTGGCTGCTGGGTTATTG	RT-qPCR
HOXA10 F	CTCGCCGGAGAAGGATTC	RT-qPCR
HOXA10 R	AGTTTCATCCTGCGGTTCTG	RT-qPCR
HPRT1 F	AGATGGTCAAGGTCGCAAG	RT-qPCR
HPRT1 R	GTATTCATTATAGTCAAGGGCATATCC	RT-qPCR
MECOM F	GAGAGCAGCCTTACAGATGCA	RT-qPCR
MECOM R	CGATGTTGCTGTACCGGACA	RT-qPCR
MYB F	GAAAGCGTCACTTGGGGAAAA	RT-qPCR
MYB R	TGTTCGATTCGGGAGATAATTGG	RT-qPCR
RUNX1 F	CCCTAGGGGATGTTCCAGAT	RT-qPCR
RUNX1 R	TGATGGCTCTGTGGTAGGTG	RT-qPCR
RUNX3 F	GACAGCCCCAACTTCCTCT	RT-qPCR
RUNX3 R	CACAGTCACCACCGTACCAT	RT-qPCR
SET F	TCTGGAAAGGATTTGACGAAACG	RT-qPCR
SET R	GGTTCCTCATGCTGCCTCTT	RT-qPCR
SETBP1 F	CTCCTCCATGTCTCCAGGGAT	RT-qPCR
SETBP1 R	GGCACTGAGCCTTCGTTCTT	RT-qPCR
TBP F	GGGCACCACTCCACTGTATC	RT-qPCR
TBP R	CGAAGTGCAATGGTCTTTAGG	RT-qPCR
