# Supplementary material for: SETBP1 variants outside the degron disrupt DNA-binding, transcription and neuronal differentiation capacity to cause a heterogeneous neurodevelopmental disorder
Source: Nat Commun. 2025 Oct 10;16:9021. doi: 10.1038/s41467-025-64074-x (PMC12514306; doi:10.1038/s41467-025-64074-x)
Supplement: Supplementary file 11 — Supplementary Data 9 [file 41467_2025_64074_MOESM11_ESM.xlsx]

## Sheet: Sheet1
Supplementary Data 9: List of antibodies.
Target	Host	Company	Cat. no	Dilution	Application
Primary antibodies
β-actin	Ms	Sigma-Aldrich	A5441	1:10000	IB
DKK/FLAG	Ms	Origene	TA50011-100	1:2000	IB
DKK/FLAG	Ms	Origene	TA50011-100	1:1000	IF
JL-8	Ms	Clonetech	632380	1:8000	IB
Ki-67	Ck	EnCor Biotech	CPCA-Ki67	1:500	IF
MCM2	Rb	Abcam	ab108935	1:20000	IB
PCNA	Ms	SantaCruz	Sc-56	1:200	IB
phosphorylated PP2A (Tyr307, clone E155)	Rb	Abcam	ab32104	1:2500	IB
PP2A Antibody, C subunit, clone 1D6	Ms	Millipore	05-421	1:2500	IB
SET	Rb	Abcam	ab1183	1:10000	IB
SETBP1	Rb	ProteinTech	16841-1-AP	1:10000	IB
SETBP1	Rb	Atlas Antibodies	HPA049022	1:200	IF
SUMO2/3	Rb	Abcam	Ab9132	1:1000	IB
Ubiquitin	Rb	Cell Signalling	43124S	1:1000	IB
Tuj1	Gp	Synaptic Systems	302 304	1:250	IF
MAP2	Ck	Abcam	Ab5392	1:1000	IF
DCX	Rb	Abcam	ab18723	1:400	IF
Secondary antibodies
AlexaFluor 488-conjugated-anti-rabbit IgG	Gt	Invitrogen	A11034	1:1000	IF
AlexaFluor 568-conjugated-anti-mouse IgG	Gt	Invitrogen	A11031	1:1000	IF
AlexaFluor 568-conjugated-anti-rabbit IgG	Gt	Invitrogen	A11036	1:1000	IF
AlexaFluor 647-conjugated-anti-chicken IgG	Gt	Invitrogen	A21449	1:1000	IF
Alexa Fluor 488-conjugated-anti- Guinea Pig IgG	Gt	Invitrogen	A11073	1:1000	IF
HRP-conjugated-anti-rabbit IgG	Gt	Jackson ImmunoResearch	111-035-003	1:10000	IB
HRP-conjugated-anti-mouse IgG	Gt	Jackson ImmunoResearch	115-007-003	1:10000	IB
