# Supplementary material for: SETBP1 variants outside the degron disrupt DNA-binding, transcription and neuronal differentiation capacity to cause a heterogeneous neurodevelopmental disorder
Source: Nat Commun. 2025 Oct 10;16:9021. doi: 10.1038/s41467-025-64074-x (PMC12514306; doi:10.1038/s41467-025-64074-x)
Supplement: Supplementary file 14 — Source Data [file 41467_2025_64074_MOESM14_ESM.zip]

Archive with 18 entries (17 files):
- SourceData/
- SourceData/Source data front page.docx
- SourceData/SourceData10_forFig7b_DEG.xlsx
- SourceData/SourceData11_forFig7d_GOterm_iN.xlsx
- SourceData/SourceData12_forSuppFig2d_mtr-input.csv
- SourceData/SourceData13_forSuppFig4.xlsx
- SourceData/SourceData14_forSuppFig11_d0vD1012.xlsx
- SourceData/SourceData15_enrichmetnPanel_iN.xlsx
- SourceData/SourceData16_forFig 2-3.docx
- SourceData/SourceData1_setbp1_spatial_clustering_output.txt
- SourceData/SourceData2_forFig1e_ok.xlsx
- SourceData/SourceData3_forFig2_ok.xlsx
- SourceData/SourceData4_forFig3_SuppFig5-7_ok.xlsx
- SourceData/SourceData5_forFig4_SuppFig8_ok.xlsx
- SourceData/SourceData6_forFIg5c_DEG.xlsx
- SourceData/SourceData7-forFig5d_overlap.xlsx
- SourceData/SourceData8_forFig5e_GO.xlsx
- SourceData/SourceData9_forFig6f-g_count_sholl.xlsx
