# Supplementary material for: SETBP1 variants outside the degron disrupt DNA-binding, transcription and neuronal differentiation capacity to cause a heterogeneous neurodevelopmental disorder
Source: Nat Commun. 2025 Oct 10;16:9021. doi: 10.1038/s41467-025-64074-x (PMC12514306; doi:10.1038/s41467-025-64074-x)
Supplement: Supplementary file 14 — Source Data [file 41467_2025_64074_MOESM14_ESM.zip › SourceData/SourceData10_forFig7b_DEG.xlsx]

## Sheet: SD10.1 forFig7b_SGS
Source data for Fig 7b: Significant differentially expressed genes in day 10/12 induced neurons carrying SETBP1 variants within the degron/SGS compared to healthy controls.
	baseMean	log2FoldChange	lfcSE	stat	pvalue	padj	symbol
ENSG00000237613	7.636	1.30345	0.419026	3.30536	0.00094855	0.00716713	FAM138A
ENSG00000268903	20.7838	1.93279	0.368111	5.00142	5.69e-07	1.25e-05	NA
ENSG00000223764	68.2947	1.10208	0.306126	3.61477	0.000300613	0.00278032	LINC02593
ENSG00000187634	52.2772	1.78011	0.352324	4.65686	3.21e-06	5.7e-05	SAMD11
ENSG00000157330	56.4905	1.01785	0.257585	3.60312	0.000314425	0.00288129	CFAP107
ENSG00000171729	214.935	1.85715	0.227138	8.35297	6.66e-17	8.28e-15	TMEM51
ENSG00000142794	451.149	1.0556	0.156232	6.85961	6.91e-12	4.06e-10	NBPF3
ENSG00000162551	255.869	3.50054	0.325067	11.0177	3.14e-28	1.41e-25	ALPL
ENSG00000121769	2220.4	1.33716	0.336116	4.36898	1.25e-05	0.000183152	FABP3
ENSG00000160097	613.199	1.44989	0.239776	5.95722	2.57e-09	9.78e-08	FNDC5
ENSG00000142856	390.131	1.51757	0.16423	9.35531	8.34e-21	1.76e-18	ITGB3BP
ENSG00000118473	226.457	1.94984	0.295177	6.57422	4.89e-11	2.49e-09	SGIP1
ENSG00000232284	45.4653	1.00229	0.293331	3.32361	0.000888609	0.00680608	GNG12-AS1
ENSG00000162595	3671.2	1.19875	0.249506	4.72935	2.25e-06	4.16e-05	DIRAS3
ENSG00000050628	976.447	1.55288	0.301031	5.16153	2.45e-07	5.96e-06	PTGER3
ENSG00000235782	35.5347	2.01125	0.433218	4.9244	8.46e-07	1.77e-05	NA
ENSG00000269933	16.4444	1.31429	0.366679	3.34816	0.000813491	0.00634622	NA
ENSG00000184005	889.09	3.53345	0.324064	10.5604	4.55e-26	1.7e-23	ST6GALNAC3
ENSG00000272855	1.94599	1.42155	0.423528	2.54978	0.0107791	0.0495654	NA
ENSG00000162618	1293.23	1.36071	0.157595	8.53806	1.36e-17	1.9e-15	ADGRL4
ENSG00000171492	532.767	1.28538	0.212271	6.03412	1.6e-09	6.32e-08	LRRC8D
ENSG00000241318	3.69548	1.35706	0.420769	3.45178	0.000556905	0.00465842	NA
ENSG00000069702	3409.35	1.53262	0.209867	7.30788	2.71e-13	1.97e-11	TGFBR3
ENSG00000172031	17.0122	1.41997	0.324481	4.46737	7.92e-06	0.000124115	EPHX4
ENSG00000117525	221.399	1.35615	0.195651	6.97889	2.98e-12	1.84e-10	F3
ENSG00000134184	277.525	2.29261	0.431928	8.1288	4.34e-16	4.89e-14	GSTM1
ENSG00000186150	15.0904	1.15823	0.303596	4.06008	4.91e-05	0.000592602	UBL4B
ENSG00000168679	102.944	1.28374	0.323104	3.74028	0.000183813	0.00182641	SLC16A4
ENSG00000134245	155.819	1.71534	0.226313	7.54528	4.51e-14	3.59e-12	WNT2B
ENSG00000223345	19.9525	1.18165	0.284687	4.37163	1.23e-05	0.00018124	NA
ENSG00000270872	214.308	1.3373	0.301958	4.53173	5.85e-06	9.58e-05	NA
ENSG00000232527	634.097	1.72301	0.234923	7.22474	5.02e-13	3.43e-11	LSP1P5
ENSG00000276975	159.235	1.25945	0.406832	4.78051	1.75e-06	3.36e-05	NA
ENSG00000203814	24.746	1.26129	0.265164	4.71368	2.43e-06	4.44e-05	H2BC18
ENSG00000233030	41.6086	1.74241	0.30592	5.7373	9.62e-09	3.25e-07	NA
ENSG00000203812	369.051	1.27349	0.271887	4.73044	2.24e-06	4.14e-05	H2AC18
ENSG00000272196	370.527	1.27211	0.271157	4.74091	2.13e-06	3.96e-05	H2AC19
ENSG00000184678	320.473	1.41499	0.179351	7.88603	3.12e-15	3.04e-13	H2BC21
ENSG00000169418	230.468	2.31903	0.26622	8.68971	3.63e-18	5.34e-16	NPR1
ENSG00000224259	2710.83	1.17554	0.275106	4.10366	4.07e-05	0.00050593	LINC01133
ENSG00000158769	301.693	1.89965	0.25489	7.70652	1.29e-14	1.09e-12	F11R
ENSG00000158887	44.4209	1.61984	0.285577	5.48774	4.07e-08	1.19e-06	MPZ
ENSG00000117152	100.168	2.92724	0.337111	8.74221	2.29e-18	3.53e-16	RGS4
ENSG00000143248	105.246	1.18733	0.215565	5.45495	4.9e-08	1.4e-06	RGS5
ENSG00000198756	157.636	1.18085	0.222177	5.23518	1.65e-07	4.15e-06	COLGALT2
ENSG00000116711	1119.32	1.04476	0.220176	4.88507	1.03e-06	2.11e-05	PLA2G4A
ENSG00000143850	85.0361	1.92397	0.345698	6.43589	1.23e-10	5.91e-09	PLEKHA6
ENSG00000170382	382.377	1.02948	0.189036	5.40751	6.39e-08	1.79e-06	LRRN2
ENSG00000227591	5.23241	1.17661	0.418899	2.94538	0.00322556	0.0191471	HSD11B1-AS1
ENSG00000123689	398.79	1.19448	0.367723	3.84026	0.000122904	0.00130595	G0S2
ENSG00000117594	104.543	1.68593	0.417372	5.62562	1.85e-08	5.84e-07	HSD11B1
ENSG00000117595	50.5818	1.1777	0.360034	2.72699	0.00639154	0.0327974	IRF6
ENSG00000143469	604.32	1.25842	0.224503	5.53278	3.15e-08	9.46e-07	SYT14
ENSG00000177614	103.141	2.69936	0.419484	6.16747	6.94e-10	2.95e-08	PGBD5
ENSG00000180875	279.115	2.3542	0.379044	5.85433	4.79e-09	1.71e-07	GREM2
ENSG00000182901	42.0336	2.02871	0.398508	4.37977	1.19e-05	0.000175756	RGS7
ENSG00000225554	26.7437	1.47273	0.380767	3.59663	0.000322365	0.00294612	NA
ENSG00000186453	115.933	1.77062	0.377339	5.42435	5.82e-08	1.64e-06	FAM228A
ENSG00000223754	6.14069	1.53041	0.410048	4.55215	5.31e-06	8.82e-05	NA
ENSG00000242628	20.8785	1.48628	0.415534	4.28458	1.83e-05	0.000253273	NA
ENSG00000158089	83.2749	1.08578	0.265668	3.89403	9.86e-05	0.00108362	GALNT14
ENSG00000013016	1346.1	1.40658	0.103615	13.5849	4.92e-42	8.02e-39	EHD3
ENSG00000183023	620.367	1.97362	0.268373	7.19873	6.08e-13	4.11e-11	SLC8A1
ENSG00000184261	104.464	1.53526	0.345115	4.05094	5.1e-05	0.000613336	KCNK12
ENSG00000115504	2416.53	1.19381	0.163235	7.29929	2.89e-13	2.08e-11	EHBP1
ENSG00000169604	9440.56	1.01289	0.167893	5.99148	2.08e-09	8.08e-08	ANTXR1
ENSG00000115318	898.467	1.45503	0.305984	5.94053	2.84e-09	1.06e-07	LOXL3
ENSG00000187627	74.8713	1.34245	0.394668	2.7139	0.00664955	0.0338717	RGPD1
ENSG00000185304	80.4125	1.32708	0.397962	2.58561	0.00972061	0.0457914	RGPD2
ENSG00000283427	10.9304	1.46589	0.390578	3.5779	0.00034636	0.00312439	NA
ENSG00000283196	1729.97	1.39875	0.218345	6.33534	2.37e-10	1.08e-08	LSP1P5
ENSG00000261600	19.7429	1.36401	0.388888	3.21129	0.00132139	0.00938273	NA
ENSG00000278131	12.1221	1.57858	0.378911	3.94816	7.88e-05	0.000891258	LOC388996
ENSG00000143429	1335.07	1.98785	0.225828	8.70914	3.06e-18	4.53e-16	LSP1P5
ENSG00000237510	29.4126	1.29271	0.350405	4.11834	3.82e-05	0.000479769	NA
ENSG00000186281	136.495	1.3803	0.287246	5.00557	5.57e-07	1.22e-05	GPAT2
ENSG00000204634	514.838	1.34308	0.154036	8.72106	2.76e-18	4.18e-16	TBC1D8
ENSG00000115008	64.0341	2.99122	0.318804	9.36806	7.39e-21	1.58e-18	IL1A
ENSG00000231943	135.951	1.72883	0.393177	4.42234	9.76e-06	0.000148612	PGM5P4-AS1
ENSG00000225398	60.2582	1.48791	0.239744	6.35457	2.09e-10	9.63e-09	NA
ENSG00000214100	195.524	1.61199	0.338625	4.66387	3.1e-06	5.54e-05	PLAC9P1
ENSG00000144278	160.34	1.48917	0.37782	3.48614	0.000490041	0.0041965	GALNT13
ENSG00000169432	516.916	2.923	0.24255	11.6912	1.41e-31	9.04e-29	SCN9A
ENSG00000204335	137.405	1.07784	0.34404	2.95763	0.00310016	0.0186248	SP5
ENSG00000128683	109.144	1.24644	0.3971	2.87435	0.00404857	0.0230206	GAD1
ENSG00000091409	933.516	1.0017	0.241467	4.20193	2.65e-05	0.000349129	ITGA6
ENSG00000128714	84.2285	2.64657	0.279846	9.18971	3.94e-20	7.84e-18	HOXD13
ENSG00000128713	78.515	1.4918	0.404929	3.27872	0.00104277	0.00773872	HOXD11
ENSG00000237380	82.6918	1.46163	0.323013	4.63075	3.64e-06	6.33e-05	NA
ENSG00000175879	435.349	1.58905	0.230048	7.19949	6.04e-13	4.1e-11	HOXD8
ENSG00000170166	9.79191	1.3882	0.387569	3.96121	7.46e-05	0.000852536	HOXD4
ENSG00000226363	38.9566	1.24852	0.402351	3.67772	0.000235326	0.00226295	NA
ENSG00000272551	19.5936	1.39839	0.349287	4.3563	1.32e-05	0.000192356	NA
ENSG00000163364	562.145	1.25825	0.213467	5.95027	2.68e-09	1.01e-07	NA
ENSG00000162998	86.5314	1.90505	0.331545	5.37789	7.54e-08	2.07e-06	FRZB
ENSG00000144369	1128.87	1.05103	0.18872	5.53983	3.03e-08	9.18e-07	FAM171B
ENSG00000003436	3374.68	1.80095	0.218088	8.21705	2.09e-16	2.43e-14	TFPI
ENSG00000144366	1266.35	1.3971	0.165278	8.41795	3.83e-17	5.01e-15	GULP1
ENSG00000138449	1623.52	1.54852	0.282711	5.5816	2.38e-08	7.34e-07	SLC40A1
ENSG00000144339	168.966	2.90381	0.431852	6.57362	4.91e-11	2.49e-09	TMEFF2
ENSG00000155754	65.7863	1.43869	0.232174	6.20552	5.45e-10	2.37e-08	C2CD6
ENSG00000138395	64.0383	1.8698	0.351831	4.99741	5.81e-07	1.27e-05	CDK15
ENSG00000114948	1848.25	1.15035	0.135652	8.60569	7.59e-18	1.09e-15	ADAM23
ENSG00000078018	298.475	2.94858	0.272419	10.7954	3.62e-27	1.47e-24	MAP2
ENSG00000030419	132.906	1.07192	0.201425	5.3294	9.85e-08	2.63e-06	IKZF2
ENSG00000115461	125663	1.22648	0.31242	3.8371	0.000124497	0.00131974	IGFBP5
ENSG00000135917	62.2128	1.58236	0.3322	4.63184	3.62e-06	6.31e-05	SLC19A3
ENSG00000187957	537.608	4.99446	0.408994	12.5993	2.13e-36	2.24e-33	DNER
ENSG00000235419	13.556	1.54473	0.33809	4.64524	3.4e-06	5.98e-05	NA
ENSG00000115648	373.166	1.30423	0.299783	4.39116	1.13e-05	0.000167904	MLPH
ENSG00000144488	137.876	1.21666	0.239874	5.27407	1.33e-07	3.43e-06	ESPNL
ENSG00000178752	30.8421	1.44072	0.413576	3.38003	0.000724788	0.00578635	ERFE
ENSG00000285906	41.1917	2.00321	0.240048	8.05249	8.11e-16	8.6e-14	NA
ENSG00000132170	504.969	1.32873	0.155191	8.58314	9.23e-18	1.31e-15	PPARG
ENSG00000131386	211.564	1.61174	0.29505	5.35986	8.33e-08	2.27e-06	GALNT15
ENSG00000131378	1409.83	1.0568	0.177223	5.94295	2.8e-09	1.05e-07	RFTN1
ENSG00000077092	67.8114	2.13927	0.303824	6.86232	6.77e-12	4.02e-10	RARB
ENSG00000235904	16.4589	1.77941	0.336723	5.67569	1.38e-08	4.52e-07	NA
ENSG00000144668	586.545	1.72609	0.199707	8.52132	1.58e-17	2.17e-15	ITGA9
ENSG00000168032	151.853	2.56408	0.255682	9.76125	1.65e-22	4.11e-20	ENTPD3
ENSG00000144649	226.403	1.6366	0.281663	5.41945	5.98e-08	1.68e-06	GASK1A
ENSG00000163815	245.942	1.35309	0.310627	4.53946	5.64e-06	9.31e-05	CLEC3B
ENSG00000157445	444.293	2.06961	0.199408	10.5198	7e-26	2.51e-23	CACNA2D3
ENSG00000265992	29.6816	1.34398	0.403034	4.29683	1.73e-05	0.000242495	ESRG
ENSG00000163638	426.869	1.11737	0.24843	4.4986	6.84e-06	0.000110298	ADAMTS9
ENSG00000163376	50.0251	1.53371	0.251173	6.07701	1.22e-09	4.92e-08	KBTBD8
ENSG00000187098	451.791	1.07688	0.225425	4.81344	1.48e-06	2.91e-05	MITF
ENSG00000241163	40.8795	1.10878	0.215749	5.39714	6.77e-08	1.87e-06	LINC00877
ENSG00000180353	170.352	1.75429	0.401214	4.72321	2.32e-06	4.26e-05	HCLS1
ENSG00000221955	273.965	1.20057	0.172189	6.887	5.7e-12	3.4e-10	SLC12A8
ENSG00000169313	13.3033	2.63133	0.396728	6.25132	4.07e-10	1.8e-08	P2RY12
ENSG00000152580	4249.27	1.17969	0.317038	3.46007	0.000540032	0.00454637	IGSF10
ENSG00000197953	93.0231	4.75713	0.362895	11.8852	1.41e-32	1.06e-29	AADACL2
ENSG00000240045	11.8912	2.16066	0.432846	4.56209	5.06e-06	8.47e-05	STRIT1
ENSG00000079257	314.668	1.16502	0.254793	4.47423	7.67e-06	0.000121258	LXN
ENSG00000272087	16.4763	1.04624	0.323965	3.33872	0.000841661	0.00652178	NA
ENSG00000085276	67.4777	2.33756	0.316984	7.57276	3.65e-14	2.92e-12	MECOM
ENSG00000013297	13492.8	1.63513	0.17046	9.7874	1.28e-22	3.26e-20	CLDN11
ENSG00000013293	1016.25	1.36359	0.327504	4.13699	3.52e-05	0.000447099	SLC7A14
ENSG00000285336	46.3962	1.7523	0.358833	4.98255	6.28e-07	1.36e-05	LOC101928882
ENSG00000078081	901.3	1.42797	0.240759	5.91676	3.28e-09	1.21e-07	LAMP3
ENSG00000176597	180.266	2.40131	0.228649	10.7379	6.76e-27	2.69e-24	B3GNT5
ENSG00000228952	6.25428	1.93209	0.425709	3.5953	0.000324018	0.00295861	NA
ENSG00000157005	102661	3.16813	0.427757	6.76321	1.35e-11	7.63e-10	SST
ENSG00000188729	102.257	2.85409	0.332513	7.62187	2.5e-14	2.06e-12	OSTN
ENSG00000224769	30.3228	1.21586	0.396707	3.08224	0.00205448	0.0133355	NA
ENSG00000159674	16784	1.72159	0.194445	8.78529	1.56e-18	2.47e-16	SPON2
ENSG00000273179	98.0427	1.13796	0.334066	3.31924	0.000902616	0.00688101	NA
ENSG00000170891	234.238	1.54292	0.389806	3.24937	0.00115659	0.00844692	CYTL1
ENSG00000152953	545.773	1.78908	0.152813	11.7272	9.25e-32	6.14e-29	STK32B
ENSG00000163993	54.8371	1.61101	0.413983	3.66924	0.000243272	0.00231944	S100P
ENSG00000109625	51.9621	1.12263	0.271805	3.83665	0.000124723	0.00132135	CPZ
ENSG00000047365	122.107	1.2159	0.308385	3.76174	0.000168732	0.00169918	ARAP2
ENSG00000154277	8590.5	1.86533	0.249494	7.28762	3.15e-13	2.25e-11	UCHL1
ENSG00000064042	296.953	1.31611	0.256973	4.99095	6.01e-07	1.31e-05	LIMCH1
ENSG00000251350	117.846	1.24875	0.330086	3.4925	0.000478522	0.00411161	LINC02475
ENSG00000163285	28.3878	1.07218	0.343514	2.78042	0.00542889	0.0287918	GABRG1
ENSG00000109265	96.5389	1.30393	0.335912	3.84043	0.000122817	0.00130595	CRACD
ENSG00000250846	8.05534	1.34627	0.428479	2.90534	0.00366853	0.0212554	EPHA5-AS1
ENSG00000248479	2.71703	1.45846	0.432767	3.2386	0.00120117	0.00871471	NA
ENSG00000080493	200.31	2.00749	0.22664	8.73318	2.48e-18	3.79e-16	SLC4A4
ENSG00000182585	13.4222	1.03921	0.374364	2.68102	0.00733974	0.0366476	EPGN
ENSG00000124882	50.2432	1.98304	0.35258	5.07005	3.98e-07	9.16e-06	EREG
ENSG00000109321	11.6474	2.22648	0.394174	5.51104	3.57e-08	1.06e-06	AREG
ENSG00000138772	41.4742	1.1503	0.302049	3.56754	0.000360349	0.00322621	ANXA3
ENSG00000163297	4892.99	1.18191	0.144364	8.19833	2.44e-16	2.8e-14	ANTXR2
ENSG00000109339	364.737	2.38415	0.356802	6.45474	1.08e-10	5.25e-09	MAPK10
ENSG00000145335	450.355	4.71142	0.389947	11.404	4e-30	2.11e-27	SNCA
ENSG00000187758	32.9017	1.33714	0.38612	3.33101	0.000865307	0.00667039	ADH1A
ENSG00000196616	49200.9	1.0382	0.230674	4.47128	7.78e-06	0.000122511	ADH1B
ENSG00000196344	140.364	3.3723	0.385119	8.1107	5.03e-16	5.6e-14	ADH7
ENSG00000164093	519.701	2.1891	0.177284	12.3899	2.96e-35	2.65e-32	PITX2
ENSG00000138735	506.251	2.32113	0.3315	6.86086	6.84e-12	4.03e-10	PDE5A
ENSG00000151012	4477.63	1.38447	0.24766	5.66292	1.49e-08	4.82e-07	SLC7A11
ENSG00000085871	1098.29	1.22696	0.229925	5.30984	1.1e-07	2.89e-06	MGST2
ENSG00000153132	5161.99	2.49001	0.257598	9.34824	8.91e-21	1.86e-18	CLGN
ENSG00000197465	229.32	1.03072	0.155511	6.58782	4.46e-11	2.3e-09	GYPE
ENSG00000249741	64.21	1.06932	0.18076	5.8526	4.84e-09	1.73e-07	NA
ENSG00000168843	29.804	1.21938	0.412992	3.14537	0.00165877	0.0112224	FSTL5
ENSG00000164106	1119.39	1.43717	0.372579	3.80164	0.00014374	0.0014885	SCRG1
ENSG00000164107	950.276	2.22638	0.283898	8.36791	5.86e-17	7.4e-15	HAND2
ENSG00000248174	14.1075	1.55442	0.408361	3.86572	0.00011076	0.0011939	LINC02268
ENSG00000173320	161.96	1.23355	0.328201	3.51172	0.000445211	0.00386058	STOX2
ENSG00000164303	18.386	1.7568	0.415588	4.05368	5.04e-05	0.000607027	ENPP6
ENSG00000171368	130.994	3.06067	0.415148	6.86195	6.79e-12	4.02e-10	TPPP
ENSG00000206077	122.676	2.8689	0.415844	6.61322	3.76e-11	1.95e-09	ZDHHC11B
ENSG00000249908	4.25713	1.50698	0.423683	3.45384	0.00055266	0.00463525	BRD9P2
ENSG00000188818	142.16	2.33212	0.368784	5.83973	5.23e-09	1.86e-07	ZDHHC11
ENSG00000164236	1422.69	1.04702	0.177655	5.85952	4.64e-09	1.67e-07	ANKRD33B
ENSG00000145526	104.749	3.72372	0.364521	8.96695	3.05e-19	5.35e-17	CDH18
ENSG00000113389	726.533	3.39662	0.368753	8.87985	6.7e-19	1.12e-16	NPR3
ENSG00000070193	88.3499	3.86572	0.375256	10.4537	1.41e-25	4.76e-23	FGF10
ENSG00000272123	6.57637	1.04541	0.385515	2.69254	0.00709104	0.0356805	NA
ENSG00000134363	1626.7	2.38484	0.233329	10.2665	9.97e-25	3.22e-22	FST
ENSG00000145632	2811.29	1.59046	0.285684	5.44304	5.24e-08	1.5e-06	PLK2
ENSG00000215630	13.463	1.21644	0.317636	3.95819	7.55e-05	0.000860104	GUSBP9
ENSG00000113319	95.1679	3.09917	0.323332	9.74478	1.94e-22	4.77e-20	RASGRF2
ENSG00000172497	22.2406	3.2988	0.400193	7.75288	8.98e-15	7.85e-13	ACOT12
ENSG00000081189	446.249	1.01919	0.209731	4.83521	1.33e-06	2.64e-05	MEF2C
ENSG00000249776	8.25312	3.13445	0.406331	6.73449	1.65e-11	9.1e-10	NA
ENSG00000237187	598.663	1.30715	0.288806	4.20381	2.62e-05	0.000346816	NR2F1-AS1
ENSG00000175745	815.832	1.03248	0.346232	2.65149	0.00801366	0.0394408	NR2F1
ENSG00000175471	92.9464	1.80914	0.295642	6.18687	6.14e-10	2.64e-08	MCTP1
ENSG00000251000	5.37985	1.3796	0.355746	4.03134	5.55e-05	0.000661479	NA
ENSG00000164308	920.672	4.17086	0.163261	25.3886	3.37e-142	6.04e-138	ERAP2
ENSG00000092421	118.822	2.26073	0.182372	12.3166	7.37e-35	6.29e-32	SEMA6A
ENSG00000138829	11820.4	2.7931	0.365003	7.10534	1.2e-12	7.85e-11	FBN2
ENSG00000237714	7.94187	1.05736	0.351608	2.97747	0.0029064	0.0176682	P4HA2-AS1
ENSG00000069011	1978.34	4.2381	0.371107	11.845	2.29e-32	1.64e-29	PITX1
ENSG00000249082	20.2384	1.96931	0.429782	5.58276	2.37e-08	7.3e-07	EPIST
ENSG00000164616	38.1348	1.48524	0.315972	4.46783	7.9e-06	0.000123957	NA
ENSG00000249803	5.31677	1.53451	0.388004	3.3362	0.000849335	0.00656988	NA
ENSG00000120322	68.7432	1.03297	0.257783	3.90548	9.4e-05	0.00104057	PCDHB8
ENSG00000253873	281.714	1.58002	0.307071	5.13908	2.76e-07	6.63e-06	PCDHGA11
ENSG00000211445	1017	2.58668	0.352065	7.02749	2.1e-12	1.33e-10	GPX3
ENSG00000260581	8.41124	1.67903	0.432176	5.03886	4.68e-07	1.05e-05	LOC105378231
ENSG00000120149	116.936	1.99061	0.299471	6.64131	3.11e-11	1.65e-09	MSX2
ENSG00000160867	99.2936	1.48022	0.317238	4.89478	9.84e-07	2.02e-05	FGFR4
ENSG00000145911	169.493	1.60252	0.299842	4.85178	1.22e-06	2.44e-05	N4BP3
ENSG00000137265	277.383	2.53254	0.395856	5.70521	1.16e-08	3.86e-07	IRF4
ENSG00000272279	47.842	1.29701	0.329809	3.60544	0.000311629	0.00286005	NA
ENSG00000145990	340.177	1.65011	0.163982	10.199	2e-24	6.19e-22	GFOD1
ENSG00000260455	12.9191	1.18906	0.30598	3.80743	0.000140419	0.00146086	NA
ENSG00000124564	21.3805	1.84096	0.403122	4.33096	1.48e-05	0.000211965	SLC17A3
ENSG00000187837	330.141	1.21876	0.241577	5.02111	5.14e-07	1.14e-05	H1-2
ENSG00000180596	63.2829	1.85015	0.216087	8.48903	2.08e-17	2.79e-15	H2BC4
ENSG00000180573	2044.31	1.24555	0.134828	9.25054	2.23e-20	4.55e-18	H2AC6
ENSG00000158373	398.31	1.01668	0.200354	5.07944	3.79e-07	8.75e-06	H2BC5
ENSG00000273802	20.8902	1.72321	0.262952	6.54456	5.97e-11	2.96e-09	H2BC8
ENSG00000277075	17.9685	1.11219	0.301567	3.83732	0.000124383	0.00131931	H2AC8
ENSG00000274750	83.6544	1.59108	0.284381	5.63837	1.72e-08	5.47e-07	H3C6
ENSG00000158406	256.581	1.78297	0.211695	8.40492	4.28e-17	5.52e-15	H4C8
ENSG00000124635	51.2224	1.20597	0.208808	5.7403	9.45e-09	3.19e-07	H2BC11
ENSG00000204540	71.4272	1.0191	0.319719	2.79045	0.00526343	0.028114	PSORS1C1
ENSG00000248290	2516.81	1.91653	0.298866	6.66168	2.71e-11	1.46e-09	NA
ENSG00000168477	5329.31	1.89258	0.262522	7.65439	1.94e-14	1.63e-12	TNXB
ENSG00000225914	56.0364	2.40406	0.329879	6.9869	2.81e-12	1.75e-10	HCG23
ENSG00000231389	303.664	1.14342	0.217476	4.95362	7.28e-07	1.56e-05	HLA-DPA1
ENSG00000172738	29.9273	1.80536	0.294896	5.93682	2.91e-09	1.08e-07	TMEM217
ENSG00000095970	13.3813	1.38903	0.400913	3.31567	0.000914222	0.00695173	TREM2
ENSG00000184106	32.302	1.15128	0.397362	4.54329	5.54e-06	9.16e-05	TREML3P
ENSG00000112559	179.405	2.17822	0.28072	7.87253	3.48e-15	3.35e-13	MDFI
ENSG00000170915	226.913	1.25047	0.270691	4.63751	3.53e-06	6.16e-05	PAQR8
ENSG00000220773	46.5081	1.82004	0.31041	5.78271	7.35e-09	2.54e-07	RPSAP44
ENSG00000112210	923.94	1.10195	0.209976	5.2543	1.49e-07	3.8e-06	RAB23
ENSG00000185760	87.411	2.14398	0.314342	6.79961	1.05e-11	6.04e-10	KCNQ5
ENSG00000146250	40.9217	1.50106	0.264464	5.3096	1.1e-07	2.89e-06	PRSS35
ENSG00000272398	1204.94	3.57266	0.429841	8.07332	6.84e-16	7.34e-14	CD24
ENSG00000183807	13.9968	1.93812	0.400622	4.28467	1.83e-05	0.000253273	FAM162B
ENSG00000172594	747.963	2.08423	0.304649	6.74604	1.52e-11	8.51e-10	SMPDL3A
ENSG00000146374	730.624	2.1262	0.324984	6.41385	1.42e-10	6.76e-09	RSPO3
ENSG00000227220	1.81507	1.18402	0.432065	2.68761	0.00719661	0.0361141	NA
ENSG00000234567	1.57612	1.2455	0.386894	2.62766	0.00859754	0.0416847	NA
ENSG00000227954	40.195	3.01116	0.407791	6.71025	1.94e-11	1.07e-09	TARID
ENSG00000118526	525.301	3.42562	0.429573	8.06833	7.13e-16	7.6e-14	TCF21
ENSG00000146411	32.7716	1.06701	0.294179	4.11878	3.81e-05	0.000479515	SLC2A12
ENSG00000164440	55.7138	1.23177	0.310605	3.96026	7.49e-05	0.000854864	TXLNB
ENSG00000112414	122.661	1.51491	0.291778	4.77779	1.77e-06	3.4e-05	ADGRG6
ENSG00000112562	19.0414	2.01674	0.417342	4.72393	2.31e-06	4.25e-05	SMOC2
ENSG00000073067	13.2556	1.58018	0.353393	4.61888	3.86e-06	6.68e-05	CYP2W1
ENSG00000146555	274.396	1.64313	0.398878	7.1041	1.21e-12	7.89e-11	SDK1
ENSG00000171243	18.6284	1.19142	0.392582	2.56981	0.0101756	0.0474604	SOSTDC1
ENSG00000237773	22.376	2.19928	0.413376	4.98523	6.19e-07	1.34e-05	NA
ENSG00000136231	189.427	2.0798	0.281647	7.72141	1.15e-14	9.82e-13	IGF2BP3
ENSG00000050344	86.2184	1.05667	0.245239	4.47888	7.5e-06	0.000119383	NFE2L3
ENSG00000005020	918.976	1.79051	0.202479	9.19783	3.65e-20	7.35e-18	SKAP2
ENSG00000105997	81.5064	1.80117	0.347694	6.38278	1.74e-10	8.16e-09	HOXA3
ENSG00000253552	31.6566	2.5797	0.303868	9.02244	1.84e-19	3.3e-17	NA
ENSG00000106004	205.101	1.26463	0.422235	5.27384	1.34e-07	3.43e-06	HOXA5
ENSG00000106006	14.843	1.96829	0.393242	6.06708	1.3e-09	5.21e-08	HOXA6
ENSG00000122592	77.7155	1.24998	0.405476	4.80416	1.55e-06	3.04e-05	HOXA7
ENSG00000253293	531.389	1.41786	0.344429	5.01747	5.24e-07	1.16e-05	HOXA10
ENSG00000240990	58.6955	1.05378	0.296989	3.93772	8.23e-05	0.000923949	HOXA11-AS
ENSG00000146592	1321.88	1.09078	0.168342	6.40981	1.46e-10	6.92e-09	CREB5
ENSG00000015520	30.5306	3.21958	0.354338	8.53904	1.35e-17	1.89e-15	NPC1L1
ENSG00000122679	242.701	1.32562	0.288841	4.15578	3.24e-05	0.000416618	RAMP3
ENSG00000164742	921.605	1.1122	0.155919	7.07952	1.45e-12	9.36e-11	ADCY1
ENSG00000146674	26494.1	1.87015	0.318204	6.48362	8.96e-11	4.38e-09	IGFBP3
ENSG00000164669	35.7073	1.01554	0.303077	3.5717	0.000354675	0.00318656	INTS4P1
ENSG00000049540	3373.92	1.0772	0.250855	4.15303	3.28e-05	0.000420759	ELN
ENSG00000075213	4602.31	1.17918	0.226015	5.21463	1.84e-07	4.61e-06	SEMA3A
ENSG00000153993	1088.61	1.08705	0.282225	3.67863	0.000234495	0.00225616	SEMA3D
ENSG00000106258	99.49	1.25035	0.299459	4.43082	9.39e-06	0.00014325	CYP3A5
ENSG00000164604	95.6109	1.1247	0.237251	4.71646	2.4e-06	4.39e-05	GPR85
ENSG00000128573	268.453	1.12661	0.187557	6.07821	1.22e-09	4.89e-08	FOXP2
ENSG00000184408	303.457	1.68257	0.398523	3.07721	0.00208951	0.0135188	KCND2
ENSG00000128594	23.8231	1.30778	0.295268	4.40393	1.06e-05	0.000159773	LRRC4
ENSG00000229413	23.1761	1.14085	0.366978	3.06519	0.00217534	0.0139732	NA
ENSG00000198074	27.385	1.36081	0.36129	4.22286	2.41e-05	0.00032444	AKR1B10
ENSG00000146859	638.59	1.0379	0.193699	5.49919	3.82e-08	1.12e-06	TMEM140
ENSG00000181072	122.29	2.69761	0.433405	8.38176	5.21e-17	6.63e-15	CHRM2
ENSG00000105894	2805.74	1.57377	0.306696	5.08583	3.66e-07	8.49e-06	PTN
ENSG00000055118	52.6716	1.22645	0.292983	4.15751	3.22e-05	0.000414077	KCNH2
ENSG00000224294	107.647	1.12608	0.243962	4.45892	8.24e-06	0.00012836	PINCR
ENSG00000237206	13.3357	1.05127	0.373493	2.56676	0.0102653	0.0478169	NA
ENSG00000124479	18.1373	1.69611	0.428595	4.10454	4.05e-05	0.000504707	NDP
ENSG00000102109	1189.92	1.84831	0.301876	6.35297	2.11e-10	9.7e-09	PCSK1N
ENSG00000281852	29.0684	2.60293	0.306002	8.96322	3.15e-19	5.48e-17	NA
ENSG00000196933	12.0994	1.01002	0.428529	3.90563	9.4e-05	0.00104057	NA
ENSG00000102271	79.1357	1.9362	0.421248	3.94973	7.82e-05	0.000887127	KLHL4
ENSG00000179083	73.709	1.30608	0.375163	3.47768	0.000505768	0.00431469	FAM133A
ENSG00000126950	396.947	1.2095	0.242853	5.01613	5.27e-07	1.17e-05	TMEM35A
ENSG00000182916	707.073	1.17191	0.190914	6.05479	1.41e-09	5.59e-08	TCEAL7
ENSG00000133135	138.677	1.73857	0.267896	6.54591	5.91e-11	2.94e-09	RNF128
ENSG00000126016	693.618	3.01481	0.189059	16.0666	4.37e-58	1.96e-54	AMOT
ENSG00000003096	159.545	2.06713	0.397436	4.93872	7.86e-07	1.66e-05	KLHL13
ENSG00000235189	3.36036	1.65112	0.410654	3.71528	0.000202983	0.00198821	NA
ENSG00000076770	433.73	1.14525	0.147184	7.89927	2.81e-15	2.78e-13	MBNL3
ENSG00000269918	78.6091	1.21766	0.306361	3.69608	0.000218955	0.00212722	NA
ENSG00000255310	50.2102	1.0386	0.327585	3.08331	0.00204715	0.0132976	NA
ENSG00000003989	148.19	1.63191	0.310107	5.64192	1.68e-08	5.38e-07	SLC7A2
ENSG00000168079	2173.68	3.43806	0.416692	8.17768	2.89e-16	3.3e-14	SCARA5
ENSG00000157168	280.148	1.20861	0.274704	4.28593	1.82e-05	0.000252134	NRG1
ENSG00000165061	203.924	1.03301	0.312079	2.90383	0.00368624	0.0213304	ZMAT4
ENSG00000104332	8732.07	1.47282	0.282254	5.42005	5.96e-08	1.68e-06	SFRP1
ENSG00000029534	38.7459	1.09604	0.313892	3.61154	0.000304381	0.0028089	ANK1
ENSG00000254139	30.4111	1.42066	0.325522	4.26543	2e-05	0.000273264	LOC286178
ENSG00000198846	109.029	1.57356	0.250336	5.97907	2.24e-09	8.65e-08	TOX
ENSG00000167912	51.3859	1.28566	0.204911	6.0743	1.25e-09	4.99e-08	LOC100505501
ENSG00000137558	436.978	3.68963	0.351531	9.79606	1.17e-22	3.04e-20	PI15
ENSG00000121005	79.8882	1.30488	0.393601	3.38044	0.000723691	0.00578275	CRISPLD1
ENSG00000164687	1397.94	1.23371	0.159358	7.75825	8.61e-15	7.56e-13	FABP5
ENSG00000170323	65.5734	2.10123	0.382265	4.9907	6.02e-07	1.31e-05	FABP4
ENSG00000156103	738.477	1.22369	0.211237	5.79834	6.7e-09	2.34e-07	MMP16
ENSG00000156486	143.335	1.23634	0.347195	3.44041	0.000580828	0.00482855	KCNS2
ENSG00000272321	24.8912	1.7477	0.354764	4.79057	1.66e-06	3.22e-05	NA
ENSG00000164920	2603.72	1.36039	0.218885	6.16887	6.88e-10	2.93e-08	OSR2
ENSG00000132554	42.012	1.15398	0.320359	3.38352	0.000715627	0.0057311	RGS22
ENSG00000164929	1488.7	1.02161	0.162619	6.29334	3.11e-10	1.4e-08	BAALC
ENSG00000176406	136.076	2.05766	0.258988	8.01074	1.14e-15	1.19e-13	RIMS2
ENSG00000251003	64.0974	1.99259	0.39888	4.37242	1.23e-05	0.000180732	NA
ENSG00000205002	10.6658	1.33145	0.408279	2.88815	0.00387517	0.0222227	AARD
ENSG00000164761	512.388	1.10147	0.33594	3.14963	0.0016348	0.0111148	TNFRSF11B
ENSG00000187955	47242.3	1.58474	0.155115	10.2657	1.01e-24	3.22e-22	COL14A1
ENSG00000156804	685.736	1.394	0.34057	4.07329	4.64e-05	0.00056626	FBXO32
ENSG00000214814	299.198	2.21003	0.318357	8.02921	9.81e-16	1.03e-13	FER1L6
ENSG00000254000	2.47945	1.65249	0.434285	3.58102	0.000342261	0.00309677	NA
ENSG00000008513	2833.09	1.1015	0.212134	5.17305	2.3e-07	5.63e-06	ST3GAL1
ENSG00000167653	10.8459	1.13222	0.364968	3.29544	0.000982691	0.00737533	PSCA
ENSG00000284986	3.21011	1.07348	0.432968	3.27983	0.0010387	0.0077181	NA
ENSG00000277631	101.638	1.89876	0.354794	5.5781	2.43e-08	7.46e-07	PGM5P3-AS1
ENSG00000106688	529.5	1.05741	0.262609	4.13745	3.51e-05	0.000446521	SLC1A1
ENSG00000173068	562.242	1.02702	0.17704	5.72959	1.01e-08	3.39e-07	BNC2
ENSG00000178031	2065.17	1.56041	0.292837	5.25007	1.52e-07	3.87e-06	ADAMTSL1
ENSG00000147889	3089.66	1.35471	0.22218	6.1263	8.99e-10	3.7e-08	CDKN2A
ENSG00000120162	60.9294	2.77907	0.358014	7.64598	2.07e-14	1.73e-12	MOB3B
ENSG00000165272	83.3792	1.66266	0.292909	5.69676	1.22e-08	4.03e-07	AQP3
ENSG00000010438	36.4904	1.06804	0.325926	3.23277	0.00122595	0.00883822	PRSS3
ENSG00000196196	25.8289	1.74639	0.383426	5.98337	2.19e-09	8.46e-08	HRCT1
ENSG00000215548	43.0984	1.37265	0.21372	6.05332	1.42e-09	5.62e-08	NA
ENSG00000165072	269.492	2.61474	0.392609	7.19333	6.32e-13	4.26e-11	MAMDC2
ENSG00000165023	48.4959	3.80163	0.425453	9.37725	6.77e-21	1.46e-18	DIRAS2
ENSG00000106809	5044.65	1.08667	0.193751	5.55265	2.81e-08	8.54e-07	OGN
ENSG00000232063	21.6708	1.04234	0.352647	3.61029	0.000305856	0.00281862	NA
ENSG00000119514	283.526	2.10224	0.32248	6.33195	2.42e-10	1.1e-08	GALNT12
ENSG00000165029	602.794	1.15979	0.205118	5.71797	1.08e-08	3.61e-07	ABCA1
ENSG00000226334	8.27837	1.00265	0.370606	2.67008	0.00758335	0.0376436	NA
ENSG00000225684	50.5268	2.52136	0.274154	9.09862	9.15e-20	1.73e-17	FAM225B
ENSG00000231528	57.9708	2.55915	0.305451	8.22021	2.03e-16	2.38e-14	FAM225A
ENSG00000106927	39.8217	1.1096	0.263742	4.36876	1.25e-05	0.00018319	AMBP
ENSG00000198113	617.04	1.16928	0.17242	6.80201	1.03e-11	5.98e-10	TOR4A
ENSG00000184524	209.532	1.7606	0.368723	5.00568	5.57e-07	1.22e-05	CEND1
ENSG00000130592	2244.25	1.83736	0.408472	4.2526	2.11e-05	0.000287433	LSP1
ENSG00000283787	47.3812	1.9472	0.416671	4.15307	3.28e-05	0.000420759	NA
ENSG00000229368	2.40626	1.21992	0.431901	2.68631	0.0072246	0.0362444	NA
ENSG00000205177	1.74761	1.24759	0.432849	3.05938	0.00221798	0.0142114	C11orf91
ENSG00000234964	339.265	1.37019	0.187537	7.33556	2.21e-13	1.63e-11	NA
ENSG00000183134	34.7455	1.23258	0.315681	4.13834	3.5e-05	0.000445106	PTGDR2
ENSG00000011347	255.606	1.84354	0.27577	6.37851	1.79e-10	8.36e-09	SYT7
ENSG00000243742	357.704	2.01413	0.422228	4.653	3.27e-06	5.8e-05	RPLP0P2
ENSG00000254458	143.198	1.16114	0.225321	5.18212	2.19e-07	5.41e-06	NA
ENSG00000110092	5986.06	1.29269	0.160585	8.08074	6.44e-16	6.99e-14	CCND1
ENSG00000110203	25.9649	1.03785	0.349881	3.28905	0.00100527	0.00750723	FOLR3
ENSG00000246174	30.6799	1.12569	0.303386	3.98685	6.7e-05	0.000780431	KCTD21-AS1
ENSG00000250519	2.82254	1.0893	0.405007	2.92507	0.00344384	0.0202084	NA
ENSG00000187151	60.8228	1.34475	0.290058	4.67499	2.94e-06	5.27e-05	ANGPTL5
ENSG00000137727	1148.53	1.12979	0.261016	4.29134	1.78e-05	0.000247211	ARHGAP20
ENSG00000170145	1647.1	1.0766	0.139575	7.72002	1.16e-14	9.88e-13	SIK2
ENSG00000149294	128.653	1.29197	0.369502	4.34664	1.38e-05	0.000199405	NCAM1
ENSG00000177098	82.7546	1.08552	0.321564	3.18053	0.00147008	0.0102001	SCN4B
ENSG00000149575	38.1537	1.25384	0.372069	3.0817	0.00205821	0.0133549	SCN2B
ENSG00000134917	110.771	1.82429	0.408895	3.82882	0.000128758	0.00135928	ADAMTS8
ENSG00000187134	3384.15	1.54886	0.3179	4.96275	6.95e-07	1.49e-05	AKR1C1
ENSG00000224251	16.0544	1.57996	0.342955	4.48219	7.39e-06	0.000118175	NA
ENSG00000196139	1880.89	1.25794	0.25236	4.97875	6.4e-07	1.38e-05	AKR1C3
ENSG00000107611	259.962	1.1836	0.182437	6.39944	1.56e-10	7.35e-09	CUBN
ENSG00000120594	395.594	1.18732	0.280644	4.18375	2.87e-05	0.000374682	PLXDC2
ENSG00000078114	131.52	3.18086	0.322189	9.87836	5.17e-23	1.47e-20	NEBL
ENSG00000169126	43.0881	1.1028	0.259355	4.16	3.18e-05	0.000410475	ODAD2
ENSG00000107984	3059.04	1.339	0.2494	5.12569	2.96e-07	7.02e-06	DKK1
ENSG00000228701	19.605	1.51063	0.299667	5.1774	2.25e-07	5.52e-06	TNKS2-DT
ENSG00000152804	112.302	2.25727	0.396429	5.89583	3.73e-09	1.35e-07	HHEX
ENSG00000138190	109.366	1.18332	0.208627	5.7241	1.04e-08	3.49e-07	EXOC6
ENSG00000095585	77.4751	1.23159	0.20199	6.09228	1.11e-09	4.49e-08	BLNK
ENSG00000241935	71.4636	1.03007	0.267705	3.75096	0.000176155	0.00176599	HOGA1
ENSG00000198873	1224.16	1.10263	0.147252	7.48388	7.22e-14	5.7e-12	GRK5
ENSG00000276742	6.35431	1.15729	0.404973	3.02043	0.00252416	0.0157782	NA
ENSG00000234134	1.89043	1.1507	0.433755	2.76014	0.00577767	0.0302475	NA
ENSG00000111181	26.2349	1.29186	0.393326	3.47254	0.000515558	0.00437114	SLC6A12
ENSG00000130038	170.849	1.10915	0.307541	3.49018	0.000482702	0.00413959	CRACR2A
ENSG00000280202	46.9707	1.06841	0.331733	3.03607	0.00239681	0.0151246	NA
ENSG00000118971	9548.32	1.51337	0.192015	7.85303	4.06e-15	3.85e-13	CCND2
ENSG00000010278	1584.88	1.05471	0.327451	3.5583	0.00037327	0.00332527	CD9
ENSG00000249790	113.718	1.14208	0.427891	3.39765	0.000679673	0.0054997	NA
ENSG00000111788	15.4714	1.46393	0.412784	3.12396	0.00178434	0.0119011	NA
ENSG00000013588	192.807	2.47644	0.307131	7.86955	3.56e-15	3.41e-13	GPRC5A
ENSG00000111341	1793.25	1.76696	0.362944	4.21726	2.47e-05	0.000330854	MGP
ENSG00000111348	145.198	1.22868	0.328261	3.74952	0.000177176	0.00177028	ARHGDIB
ENSG00000052126	1137.64	1.19952	0.198798	5.95238	2.64e-09	1e-07	PLEKHA5
ENSG00000121361	438.391	1.20885	0.29455	3.658	0.000254186	0.00241067	KCNJ8
ENSG00000069431	2153.7	2.69583	0.322228	7.7788	7.32e-15	6.59e-13	ABCC9
ENSG00000111728	1201.09	1.15253	0.146968	7.87927	3.29e-15	3.19e-13	ST8SIA1
ENSG00000087494	141.491	2.19065	0.299371	7.22766	4.91e-13	3.37e-11	PTHLH
ENSG00000110900	916.607	1.80639	0.17866	10.2535	1.14e-24	3.59e-22	TSPAN11
ENSG00000139132	130.588	1.48566	0.213979	7.03062	2.06e-12	1.3e-10	FGD4
ENSG00000178401	150.457	1.17177	0.175269	6.69821	2.11e-11	1.15e-09	DNAJC22
ENSG00000135472	417.392	1.37589	0.309084	4.61484	3.93e-06	6.8e-05	FAIM2
ENSG00000161642	1287.31	1.07978	0.2338	4.56669	4.95e-06	8.3e-05	ZNF385A
ENSG00000166863	6.36957	1.98399	0.433033	4.45886	8.24e-06	0.00012836	TAC3
ENSG00000153179	733.555	1.08889	0.296907	3.60868	0.000307756	0.00283177	RASSF3
ENSG00000149948	92.8607	1.36029	0.212735	6.65244	2.88e-11	1.55e-09	HMGA2
ENSG00000072657	205.336	2.47028	0.338637	9.10708	8.46e-20	1.61e-17	TRHDE
ENSG00000067715	202.073	3.21852	0.24862	13.0424	7.03e-39	9.68e-36	SYT1
ENSG00000139329	27510.6	2.81539	0.190448	14.8147	1.18e-49	3.51e-46	LUM
ENSG00000136040	2221.44	2.30892	0.212652	11.0486	2.23e-28	1.02e-25	PLXNC1
ENSG00000057704	50.3637	1.14965	0.298793	3.87952	0.000104662	0.00113569	TMCC3
ENSG00000258011	1.88334	1.15289	0.428861	2.62817	0.00858459	0.0416332	NA
ENSG00000257595	7.93796	1.01701	0.37697	2.58497	0.00973862	0.045856	LINC02356
ENSG00000089225	419.905	1.14451	0.428199	8.66087	4.68e-18	6.76e-16	TBX5
ENSG00000255399	382.368	1.32809	0.421646	8.93243	4.17e-19	7.11e-17	TBX5-AS1
ENSG00000089041	819.611	1.09218	0.157668	7.03213	2.03e-12	1.29e-10	P2RX7
ENSG00000158104	38.9315	1.22668	0.342656	3.49979	0.000465632	0.00401627	HPD
ENSG00000121743	398.365	3.0635	0.407796	7.52951	5.09e-14	4.04e-12	GJA3
ENSG00000165474	220.041	1.53411	0.363069	4.87817	1.07e-06	2.17e-05	GJB2
ENSG00000172458	259.099	1.70048	0.206758	8.22271	1.99e-16	2.36e-14	IL17D
ENSG00000180660	371.974	1.90882	0.400902	5.71284	1.11e-08	3.7e-07	MAB21L1
ENSG00000133110	28494.3	2.30533	0.192235	12.0626	1.66e-33	1.3e-30	POSTN
ENSG00000120658	456.027	1.33972	0.159586	8.46344	2.6e-17	3.45e-15	ENOX1
ENSG00000227848	5.76183	1.23314	0.398703	3.29438	0.0009864	0.00739387	NA
ENSG00000102531	4385.57	1.00181	0.177732	5.58885	2.29e-08	7.08e-07	FNDC3A
ENSG00000250299	8.85534	1.0278	0.347763	2.97041	0.00297407	0.0180001	NA
ENSG00000178734	13.3518	1.90557	0.429519	5.12732	2.94e-07	6.98e-06	LMO7DN
ENSG00000223458	10.2463	1.31808	0.430825	4.3925	1.12e-05	0.000167146	LMO7DN-IT1
ENSG00000285572	20.1483	1.33466	0.334167	4.17308	3.01e-05	0.000390973	NA
ENSG00000178695	12829.9	1.67688	0.209436	7.97615	1.51e-15	1.56e-13	KCTD12
ENSG00000136160	620.207	2.37956	0.384291	5.61245	1.99e-08	6.25e-07	EDNRB
ENSG00000185352	35.7087	2.01826	0.401721	5.05399	4.33e-07	9.89e-06	HS6ST3
ENSG00000277159	28.2953	1.29005	0.273428	4.97546	6.51e-07	1.4e-05	NA
ENSG00000283098	7.26845	2.33141	0.432067	5.70946	1.13e-08	3.77e-07	NA
ENSG00000198807	141.416	1.20936	0.321506	3.41104	0.000647164	0.00526279	PAX9
ENSG00000139874	272.457	1.47908	0.303547	4.61185	3.99e-06	6.89e-05	SSTR1
ENSG00000176435	157.471	1.15251	0.261126	4.47627	7.6e-06	0.000120317	CLEC14A
ENSG00000125378	1241.73	1.25663	0.2037	6.15023	7.74e-10	3.25e-08	BMP4
ENSG00000119714	162.474	1.22177	0.2599	4.72413	2.31e-06	4.25e-05	GPR68
ENSG00000165929	52.8387	2.68961	0.374569	7.92241	2.33e-15	2.33e-13	TC2N
ENSG00000183092	76.807	1.46355	0.268994	5.33492	9.56e-08	2.56e-06	BEGAIN
ENSG00000185559	444.971	3.33566	0.397161	7.4735	7.81e-14	6.06e-12	DLK1
ENSG00000156381	1180.53	1.08834	0.229481	4.94096	7.77e-07	1.64e-05	ANKRD9
ENSG00000166165	1879.78	1.13608	0.213427	5.38665	7.18e-08	1.98e-06	CKB
ENSG00000277867	2.71282	1.64689	0.433543	3.88085	0.000104093	0.00113325	NA
ENSG00000166922	444.158	1.538	0.343197	4.58428	4.56e-06	7.71e-05	SCG5
ENSG00000166923	3292.89	1.33535	0.256845	5.0641	4.1e-07	9.42e-06	GREM1
ENSG00000137825	156.652	1.02184	0.236697	4.53825	5.67e-06	9.34e-05	ITPKA
ENSG00000137877	87.6227	1.51212	0.340785	4.75039	2.03e-06	3.8e-05	SPTBN5
ENSG00000166920	53.0717	1.27173	0.299812	3.95656	7.6e-05	0.000864752	C15orf48
ENSG00000137872	330.886	1.53086	0.301995	5.15121	2.59e-07	6.27e-06	SEMA6D
ENSG00000186198	32.6378	1.32474	0.279721	4.76968	1.85e-06	3.51e-05	SLC51B
ENSG00000277351	19.6297	1.77407	0.390788	4.7627	1.91e-06	3.62e-05	NA
ENSG00000103710	639.884	1.38373	0.207182	6.70529	2.01e-11	1.1e-09	RASL12
ENSG00000137809	6771.81	1.49366	0.209821	7.06637	1.59e-12	1.02e-10	ITGA11
ENSG00000187720	463.981	2.41128	0.275347	8.92258	4.56e-19	7.7e-17	THSD4
ENSG00000172379	344.053	1.35847	0.165766	8.2759	1.27e-16	1.54e-14	ARNT2
ENSG00000259367	1.80255	1.07474	0.432608	2.78406	0.00536831	0.0285381	NA
ENSG00000276931	3.43816	1.21623	0.426067	2.63168	0.00849639	0.0412725	NA
ENSG00000162078	15.3575	3.08303	0.430391	6.16611	7e-10	2.96e-08	ZG16B
ENSG00000091262	130.439	1.11977	0.284228	3.80545	0.000141547	0.00146987	ABCC6
ENSG00000140876	26.4477	1.06254	0.248269	4.4097	1.04e-05	0.000156757	NUDT7
ENSG00000171724	168.683	3.95301	0.351939	11.1961	4.26e-29	2.06e-26	VAT1L
ENSG00000197943	331.924	2.03758	0.29509	7.16277	7.91e-13	5.3e-11	PLCG2
ENSG00000086696	432.002	4.69866	0.340732	14.0772	5.25e-45	1.04e-41	HSD17B2
ENSG00000135698	2284.68	2.76725	0.220046	12.6034	2.02e-36	2.24e-33	MPHOSPH6
ENSG00000261029	1.69654	2.00305	0.430898	4.81966	1.44e-06	2.83e-05	NA
ENSG00000140945	1879.12	2.6343	0.22825	11.8044	3.7e-32	2.55e-29	CDH13
ENSG00000140961	826.761	1.21673	0.253088	4.9093	9.14e-07	1.89e-05	OSGIN1
ENSG00000268754	43.1199	1.59546	0.373201	4.00785	6.13e-05	0.000720777	NA
ENSG00000268388	782.314	5.37028	0.408496	14.1139	3.12e-45	7.98e-42	FENDRR
ENSG00000103241	1368.88	3.89652	0.283393	13.653	1.94e-42	3.47e-39	FOXF1
ENSG00000205037	154.996	1.17982	0.232775	5.13174	2.87e-07	6.85e-06	LOC400553
ENSG00000183688	1546.86	1.26041	0.240707	5.05176	4.38e-07	9.98e-06	RFLNB
ENSG00000185561	627.598	1.15996	0.245958	4.70695	2.51e-06	4.57e-05	TLCD2
ENSG00000108381	1667.62	1.46147	0.215078	6.90224	5.12e-12	3.1e-10	ASPA
ENSG00000183018	45.1375	1.18573	0.382957	3.32533	0.000883136	0.00676995	SPNS2
ENSG00000188176	71.46	1.57104	0.414082	3.65464	0.000257546	0.00243813	SMTNL2
ENSG00000108556	53.5445	1.63349	0.34562	4.37271	1.23e-05	0.000180732	CHRNE
ENSG00000273018	40.1498	1.13897	0.395241	3.72995	0.000191519	0.00188624	FAM106A
ENSG00000126861	253.024	3.45154	0.275135	12.3996	2.63e-35	2.48e-32	OMG
ENSG00000273513	205.503	1.31382	0.338916	3.81837	0.000134335	0.00140491	TBC1D3K
ENSG00000274611	71.7766	1.12281	0.358271	3.04132	0.00235541	0.0149318	TBC1D3
ENSG00000131771	46.2779	1.55791	0.422139	3.21256	0.00131557	0.00935258	PPP1R1B
ENSG00000265666	25.9368	1.27073	0.30326	4.02561	5.68e-05	0.000674225	RARA-AS1
ENSG00000273650	2.59542	1.08689	0.430312	2.59143	0.00955777	0.0452265	NA
ENSG00000214578	4.7175	1.39264	0.4194	3.18445	0.0014503	0.010098	NA
ENSG00000263503	279.269	1.25301	0.432052	3.96929	7.21e-05	0.000831052	NA
ENSG00000204650	376.327	1.68384	0.306925	5.98472	2.17e-09	8.41e-08	LINC02210
ENSG00000262500	59.6213	1.12877	0.430337	4.10436	4.05e-05	0.00050476	MAPK8IP1P1
ENSG00000259207	82.073	2.38902	0.31824	8.20783	2.25e-16	2.6e-14	ITGB3
ENSG00000263293	10.8605	1.17386	0.388761	3.30337	0.000955308	0.00720604	EFCAB13-DT
ENSG00000159224	4.40457	1.03888	0.406373	2.59104	0.0095687	0.0452456	GIP
ENSG00000108960	444.302	1.40757	0.194096	7.31913	2.5e-13	1.83e-11	MMD
ENSG00000121075	25.1894	2.04873	0.375367	5.03923	4.67e-07	1.05e-05	TBX4
ENSG00000186665	981.305	1.06579	0.13908	7.67875	1.61e-14	1.35e-12	C17orf58
ENSG00000141338	1268.73	1.49404	0.280376	5.04049	4.64e-07	1.05e-05	ABCA8
ENSG00000125398	164.32	2.07298	0.241222	9.08528	1.03e-19	1.91e-17	SOX9
ENSG00000141576	327.703	1.25101	0.306936	5.04476	4.54e-07	1.03e-05	RNF157
ENSG00000161544	632.614	1.51212	0.301864	5.34298	9.14e-08	2.46e-06	CYGB
ENSG00000274051	2.57976	1.1377	0.433685	2.57224	0.0101043	0.0471894	NA
ENSG00000263006	90.0417	1.26132	0.235121	5.32224	1.02e-07	2.72e-06	ROCK1P1
ENSG00000273284	11.8982	1.44882	0.317487	4.66817	3.04e-06	5.44e-05	NA
ENSG00000264964	27.6025	1.54545	0.276536	5.64804	1.62e-08	5.2e-07	NA
ENSG00000128791	5222.03	1.16658	0.166227	7.04123	1.91e-12	1.21e-10	TWSG1
ENSG00000154864	163.71	2.12758	0.226112	9.08306	1.06e-19	1.93e-17	PIEZO2
ENSG00000141401	568.989	1.00653	0.245621	4.20858	2.57e-05	0.000341255	IMPA2
ENSG00000141448	180.074	1.18048	0.309086	3.60109	0.000316883	0.00290085	GATA6
ENSG00000170558	1609.43	1.43573	0.212445	6.80138	1.04e-11	5.99e-10	CDH2
ENSG00000134042	96.4362	1.15304	0.253903	4.30478	1.67e-05	0.000234859	MRO
ENSG00000274354	3.09527	1.29152	0.419833	2.77415	0.00553457	0.0292227	NA
ENSG00000183287	931.344	1.5233	0.216452	6.89386	5.43e-12	3.25e-10	CCBE1
ENSG00000267774	6.02203	2.04836	0.424991	4.46381	8.05e-06	0.000125755	NA
ENSG00000273664	2.6274	1.45846	0.433517	2.99434	0.0027504	0.0169092	NA
ENSG00000260578	153.07	1.0144	0.183365	5.50348	3.72e-08	1.1e-06	NA
ENSG00000150636	240.244	1.56815	0.157982	10.0309	1.11e-23	3.33e-21	CCDC102B
ENSG00000285748	18.6304	1.11788	0.367683	3.77327	0.000161125	0.00163729	NA
ENSG00000171873	124.972	1.31669	0.255371	4.94845	7.48e-07	1.59e-05	ADRA1D
ENSG00000101265	3531.27	1.74719	0.177606	9.8709	5.57e-23	1.56e-20	RASSF2
ENSG00000205181	254.032	1.20755	0.22046	5.48698	4.09e-08	1.19e-06	LINC00654
ENSG00000172296	69.9677	1.40273	0.239449	6.19594	5.79e-10	2.51e-08	SPTLC3
ENSG00000124212	12901	1.70539	0.236896	7.47802	7.54e-14	5.88e-12	PTGIS
ENSG00000224397	78.3865	1.7419	0.334009	5.74783	9.04e-09	3.07e-07	PELATON
ENSG00000282416	6.02289	1.67734	0.421767	3.58379	0.00033865	0.00306875	NA
ENSG00000167772	405.062	2.54827	0.275468	9.18473	4.13e-20	8.12e-18	ANGPTL4
ENSG00000205517	55.9434	2.14333	0.374593	5.47944	4.27e-08	1.24e-06	RGL3
ENSG00000160951	40.1464	2.19575	0.381394	5.53544	3.1e-08	9.33e-07	PTGER1
ENSG00000130513	7098.26	1.46705	0.238848	6.12059	9.32e-10	3.81e-08	GDF15
ENSG00000105696	1717.6	1.21774	0.296173	4.12399	3.72e-05	0.000470768	TMEM59L
ENSG00000198597	246.536	1.80745	0.202749	9.00327	2.19e-19	3.89e-17	ZNF536
ENSG00000280061	26.1889	1.48734	0.294639	5.17945	2.23e-07	5.47e-06	NA
ENSG00000004776	5452.28	2.05246	0.225974	9.04832	1.45e-19	2.63e-17	HSPB6
ENSG00000160460	310.865	1.01495	0.226178	4.46515	8e-06	0.000125193	SPTBN4
ENSG00000090006	12692.1	1.96817	0.232918	8.4087	4.15e-17	5.38e-15	LTBP4
ENSG00000167600	37.673	2.18576	0.397994	6.00285	1.94e-09	7.57e-08	CYP2S1
ENSG00000105409	29.64	1.18728	0.360429	3.20491	0.00135105	0.00955552	ATP1A3
ENSG00000105538	98.7935	1.13094	0.405508	2.946	0.00321909	0.0191213	RASIP1
ENSG00000142408	79.5623	1.56108	0.430426	3.32208	0.000893478	0.00683753	CACNG8
ENSG00000177025	27.5484	1.10205	0.375872	3.072	0.00212632	0.0137026	C19orf18
ENSG00000231535	15.2658	1.8163	0.392151	3.29914	0.00096982	0.00729401	LINC00278
ENSG00000275004	56.331	1.62414	0.253195	6.1522	7.64e-10	3.22e-08	ZNF280B
ENSG00000189269	14.466	1.18395	0.404103	3.58818	0.000332991	0.00302431	DRICH1
ENSG00000128342	146.224	1.07931	0.176007	6.14667	7.91e-10	3.3e-08	LIF
ENSG00000100100	493.331	1.50962	0.258983	5.87039	4.35e-09	1.56e-07	PIK3IP1
ENSG00000235209	8.19276	2.00256	0.366915	5.87992	4.1e-09	1.48e-07	NA
ENSG00000159307	1969.79	2.11215	0.383946	5.60619	2.07e-08	6.45e-07	SCUBE1
ENSG00000130487	634.853	1.03683	0.351441	2.86497	0.00417055	0.0235547	KLHDC7B
ENSG00000278903	47.3534	1.05244	0.215337	4.92941	8.25e-07	1.73e-05	NA
ENSG00000280330	10.5937	1.30959	0.362855	3.87672	0.000105872	0.00114605	NA
ENSG00000279177	11.4983	1.24596	0.360486	3.73802	0.000185473	0.00183984	NA
ENSG00000278961	43.6028	1.97497	0.295038	6.2797	3.39e-10	1.52e-08	LOC107983987
ENSG00000275708	104.018	1.36676	0.274075	4.86999	1.12e-06	2.24e-05	MIR3648-1
ENSG00000264462	75.1606	1.23894	0.271695	4.44698	8.71e-06	0.000134378	MIR3648-2
ENSG00000185272	19.151	1.90492	0.388348	4.66325	3.11e-06	5.55e-05	RBM11
ENSG00000171189	38.2364	1.17978	0.335876	3.35889	0.000782554	0.00613543	GRIK1
ENSG00000273104	5.13594	1.35648	0.391786	3.18845	0.00143038	0.00999037	NA
ENSG00000243627	13.9506	1.43783	0.383471	3.24493	0.00117479	0.00855889	SMIM34
ENSG00000234380	70.6382	1.8947	0.199986	9.53055	1.56e-21	3.74e-19	LINC01426
ENSG00000182871	8117.05	1.07116	0.12864	8.50487	1.82e-17	2.47e-15	COL18A1
ENSG00000160284	514.419	1.07576	0.303069	3.98218	6.83e-05	0.000793865	SPATC1L
ENSG00000276256	400.215	1.14648	0.210842	5.50028	3.79e-08	1.12e-06	LOC389831

## Sheet: SD10.2 forFig7b_outside
Source data for Fig 7b: Significant differentially expressed genes in day 10/12 induced neurons carrying SETBP1 variants outside the degron compared to healthy controls
	baseMean	log2FoldChange	lfcSE	stat	pvalue	padj	symbol
ENSG00000237613	7.636	2.26746	0.409647	4.74408	2.09e-06	2.97e-05	FAM138A
ENSG00000223764	68.2947	1.44483	0.281599	5.23407	1.66e-07	3.04e-06	LINC02593
ENSG00000187634	52.2772	1.3704	0.332528	4.05437	5.03e-05	0.000511412	SAMD11
ENSG00000149527	41.5862	4.03359	0.419611	8.22492	1.95e-16	1.31e-14	PLCH2
ENSG00000142611	87.3185	1.03088	0.314993	3.06416	0.00218281	0.0133555	PRDM16
ENSG00000162426	59.8512	1.01396	0.268186	3.55419	0.000379143	0.00298302	SLC45A1
ENSG00000162496	2129.03	1.66783	0.240561	7.41251	1.24e-13	5.91e-12	DHRS3
ENSG00000272482	13.0653	1.27597	0.308408	4.37049	1.24e-05	0.000149052	NA
ENSG00000157330	56.4905	1.4703	0.233575	6.17695	6.54e-10	1.76e-08	CFAP107
ENSG00000171729	214.935	1.06665	0.203244	5.32483	1.01e-07	1.94e-06	TMEM51
ENSG00000185519	35.3395	1.18056	0.236548	4.98127	6.32e-07	1.01e-05	FAM131C
ENSG00000158825	59.0184	1.82884	0.242158	7.67334	1.68e-14	9.11e-13	CDA
ENSG00000162551	255.869	2.36844	0.302063	7.77428	7.59e-15	4.25e-13	ALPL
ENSG00000270605	47.3641	1.01517	0.265739	3.87918	0.00010481	0.0009744	NA
ENSG00000121766	1666.12	1.4084	0.123589	11.3902	4.68e-30	1.16e-27	ZCCHC17
ENSG00000160097	613.199	2.03528	0.214865	9.35937	8.02e-21	8.93e-19	FNDC5
ENSG00000237424	37.4581	1.10886	0.217998	5.05748	4.25e-07	7.15e-06	FOXD2-AS1
ENSG00000186564	37.3452	1.21176	0.273404	4.33246	1.47e-05	0.000172883	FOXD2
ENSG00000118473	226.457	1.02819	0.270733	3.5742	0.000351295	0.00279709	SGIP1
ENSG00000162595	3671.2	1.06445	0.224534	4.83204	1.35e-06	2.01e-05	DIRAS3
ENSG00000235782	35.5347	1.44599	0.437718	4.03047	5.57e-05	0.000559931	NA
ENSG00000184005	889.09	2.38685	0.300999	8.17666	2.92e-16	1.92e-14	ST6GALNAC3
ENSG00000162618	1293.23	1.29092	0.13829	9.35185	8.61e-21	9.41e-19	ADGRL4
ENSG00000171492	532.767	1.03862	0.188771	5.44977	5.04e-08	1.01e-06	LRRC8D
ENSG00000060718	1974.35	1.35808	0.387224	5.16367	2.42e-07	4.31e-06	COL11A1
ENSG00000143028	112.901	1.22252	0.29483	4.44776	8.68e-06	0.000108632	SYPL2
ENSG00000134184	277.525	3.39559	0.441002	11.1257	9.4e-29	2.13e-26	GSTM1
ENSG00000134201	1689.68	1.04468	0.222487	4.80623	1.54e-06	2.25e-05	GSTM5
ENSG00000134202	1675.8	1.24738	0.132458	9.43531	3.9e-21	4.45e-19	GSTM3
ENSG00000134245	155.819	1.56002	0.20204	7.65344	1.96e-14	1.04e-12	WNT2B
ENSG00000232527	634.097	1.4183	0.210415	6.64856	2.96e-11	1.01e-09	LSP1P5
ENSG00000276975	159.235	1.04076	0.397157	3.90957	9.25e-05	0.000873189	NA
ENSG00000228626	5.97973	1.71487	0.430694	3.59613	0.000322986	0.00260292	NA
ENSG00000143452	53.9279	1.84448	0.430737	6.06768	1.3e-09	3.35e-08	HORMAD1
ENSG00000169418	230.468	2.89996	0.240717	12.0361	2.3e-33	7.34e-31	NPR1
ENSG00000163554	68.9021	1.62047	0.261301	6.26577	3.71e-10	1.04e-08	SPTA1
ENSG00000163564	94.4688	1.64967	0.281971	6.07014	1.28e-09	3.31e-08	PYHIN1
ENSG00000162706	544.196	3.27979	0.269297	12.0882	1.22e-33	4.05e-31	CADM3
ENSG00000213088	11.4997	2.53098	0.417868	5.72065	1.06e-08	2.37e-07	ACKR1
ENSG00000224259	2710.83	1.26682	0.249943	5.11767	3.09e-07	5.37e-06	LINC01133
ENSG00000158769	301.693	1.42801	0.229757	6.32257	2.57e-10	7.36e-09	F11R
ENSG00000158887	44.4209	1.74861	0.260489	6.56198	5.31e-11	1.71e-09	MPZ
ENSG00000117152	100.168	2.82588	0.314709	8.69968	3.33e-18	2.7e-16	RGS4
ENSG00000116183	311.877	1.22329	0.203443	6.0458	1.49e-09	3.77e-08	PAPPA2
ENSG00000143333	270.835	1.02191	0.135739	7.54993	4.35e-14	2.25e-12	RGS16
ENSG00000163485	41.5447	1.13061	0.358287	3.43473	0.000593154	0.00437658	ADORA1
ENSG00000143850	85.0361	1.91996	0.324356	6.83354	8.28e-12	3.07e-10	PLEKHA6
ENSG00000133056	354.582	1.05891	0.0932622	11.3455	7.81e-30	1.92e-27	PIK3C2B
ENSG00000266094	362.561	1.28421	0.137095	9.34685	9.03e-21	9.72e-19	RASSF5
ENSG00000142224	24.3436	1.19639	0.285026	4.0083	6.12e-05	0.000610394	IL19
ENSG00000174059	978.884	1.47035	0.344802	3.93781	8.22e-05	0.000789868	CD34
ENSG00000227591	5.23241	1.72318	0.41071	4.18783	2.82e-05	0.000308031	HSD11B1-AS1
ENSG00000123689	398.79	1.48561	0.34935	4.64076	3.47e-06	4.72e-05	G0S2
ENSG00000117595	50.5818	2.38678	0.340607	6.64826	2.97e-11	1.01e-09	IRF6
ENSG00000143494	172.589	1.08818	0.291152	3.44167	0.000578144	0.00427994	VASH2
ENSG00000186205	218.664	1.14751	0.171341	6.67379	2.49e-11	8.64e-10	MTARC1
ENSG00000143507	181.672	1.21942	0.138776	8.77287	1.74e-18	1.49e-16	DUSP10
ENSG00000177614	103.141	3.28885	0.414198	7.61598	2.62e-14	1.38e-12	PGBD5
ENSG00000135750	97.9181	1.636	0.309913	4.79822	1.6e-06	2.33e-05	KCNK1
ENSG00000215808	65.7083	1.13132	0.351979	2.6805	0.00735123	0.0359139	LINC01139
ENSG00000180875	279.115	1.37961	0.362812	2.73105	0.00631331	0.0318893	GREM2
ENSG00000259823	18.4722	3.13472	0.339914	8.73601	2.41e-18	2.02e-16	LYPD8
ENSG00000118004	19.5623	1.49618	0.382606	3.72675	0.000193967	0.00167272	COLEC11
ENSG00000197872	94.1968	1.95127	0.278633	6.6992	2.1e-11	7.38e-10	CYRIA
ENSG00000223754	6.14069	1.09187	0.402758	2.61254	0.0089872	0.042292	NA
ENSG00000138028	799.653	1.04283	0.149508	7.00372	2.49e-12	9.92e-11	CGREF1
ENSG00000115828	7091.06	1.11742	0.194636	5.7691	7.97e-09	1.81e-07	QPCT
ENSG00000183023	620.367	1.20578	0.243316	4.73825	2.16e-06	3.04e-05	SLC8A1
ENSG00000138083	25.6848	1.48518	0.233017	6.32416	2.55e-10	7.3e-09	SIX3
ENSG00000184261	104.464	2.73076	0.322828	8.43421	3.33e-17	2.39e-15	KCNK12
ENSG00000159399	1279.22	1.00108	0.185807	5.35363	8.62e-08	1.68e-06	HK2
ENSG00000172073	2.5957	1.46079	0.374995	13.126	2.34e-39	1.1e-36	TEX37
ENSG00000283427	10.9304	1.29616	0.377015	3.24414	0.00117805	0.00791036	NA
ENSG00000283196	1729.97	1.49533	0.194476	7.64258	2.13e-14	1.13e-12	LSP1P5
ENSG00000261600	19.7429	1.31433	0.374724	3.54086	0.000398825	0.00312143	NA
ENSG00000278131	12.1221	1.44297	0.363242	3.9083	9.29e-05	0.000876879	LOC388996
ENSG00000143429	1335.07	1.72103	0.201653	8.46736	2.51e-17	1.85e-15	LSP1P5
ENSG00000204634	514.838	1.0594	0.135149	7.83906	4.54e-15	2.59e-13	TBC1D8
ENSG00000228528	4.44391	1.12083	0.391321	3.03753	0.00238524	0.0144023	NA
ENSG00000115641	1080.69	1.3351	0.197173	6.79644	1.07e-11	3.86e-10	FHL2
ENSG00000214184	12.281	1.52101	0.345237	4.31662	1.58e-05	0.000184668	GCC2-AS1
ENSG00000153208	57.2598	1.45208	0.185708	7.75248	9.01e-15	4.98e-13	MERTK
ENSG00000115008	64.0341	2.24394	0.295523	7.20972	5.61e-13	2.46e-11	IL1A
ENSG00000231943	135.951	3.58473	0.378564	8.60142	7.87e-18	6.11e-16	PGM5P4-AS1
ENSG00000225398	60.2582	1.80083	0.21229	8.36502	6.01e-17	4.21e-15	NA
ENSG00000226516	7.84308	1.88156	0.375102	4.77628	1.79e-06	2.57e-05	FAM138B
ENSG00000258910	16.466	1.87832	0.298492	6.332	2.42e-10	6.96e-09	NA
ENSG00000163064	389.632	1.40637	0.258743	5.65855	1.53e-08	3.32e-07	EN1
ENSG00000171227	275.266	1.28894	0.254523	5.03496	4.78e-07	7.93e-06	TMEM37
ENSG00000214100	195.524	2.35894	0.31632	7.40809	1.28e-13	6.07e-12	PLAC9P1
ENSG00000213225	19.5355	1.01575	0.320348	2.57647	0.00998158	0.0459337	NOC2LP1
ENSG00000273073	9.74839	1.53669	0.377552	3.64545	0.000266928	0.00220268	NA
ENSG00000144278	160.34	3.4703	0.360724	9.56388	1.13e-21	1.35e-19	GALNT13
ENSG00000082438	365.102	1.86202	0.213942	8.71742	2.85e-18	2.34e-16	COBLL1
ENSG00000136531	320.971	1.32096	0.201304	6.52947	6.6e-11	2.09e-09	SCN2A
ENSG00000169432	516.916	3.75091	0.217868	17.2843	6.17e-67	1.01e-63	SCN9A
ENSG00000154479	17.3626	1.09159	0.339692	3.38009	0.000724632	0.00518856	CFAP210
ENSG00000204335	137.405	1.6852	0.322278	5.1392	2.76e-07	4.84e-06	SP5
ENSG00000239467	315.706	1.09334	0.139231	7.86115	3.81e-15	2.21e-13	ERICH2
ENSG00000204334	258.115	1.12115	0.221287	5.09991	3.4e-07	5.8e-06	ERICH2
ENSG00000128683	109.144	1.85711	0.384571	6.05051	1.44e-09	3.67e-08	GAD1
ENSG00000144355	77.2979	1.31773	0.394725	4.11149	3.93e-05	0.000412819	DLX1
ENSG00000115844	35.924	1.21187	0.263007	4.49759	6.87e-06	8.8e-05	DLX2
ENSG00000231453	105.896	1.52356	0.29195	5.178	2.24e-07	4.03e-06	LINC01305
ENSG00000217236	107.729	2.84352	0.348116	7.78561	6.94e-15	3.91e-13	SP9
ENSG00000175879	435.349	1.28841	0.205584	6.35849	2.04e-10	5.94e-09	HOXD8
ENSG00000226363	38.9566	1.17826	0.391357	3.59517	0.00032418	0.00260902	NA
ENSG00000272551	19.5936	1.07707	0.328793	3.55764	0.0003742	0.00295192	NA
ENSG00000163364	562.145	1.32338	0.18981	7.04443	1.86e-12	7.6e-11	NA
ENSG00000162998	86.5314	2.79616	0.308354	8.8795	6.72e-19	5.95e-17	FRZB
ENSG00000174325	16.1098	1.44005	0.293684	4.8377	1.31e-06	1.96e-05	NA
ENSG00000138449	1623.52	1.13183	0.25763	4.28868	1.8e-05	0.000205077	SLC40A1
ENSG00000168497	156.475	1.07037	0.300956	3.28798	0.00100908	0.00691572	CAVIN2
ENSG00000144339	168.966	2.14757	0.441001	5.78228	7.37e-09	1.67e-07	TMEFF2
ENSG00000138395	64.0383	1.73997	0.33151	5.16598	2.39e-07	4.28e-06	CDK15
ENSG00000237271	4.51801	1.89513	0.429135	4.1595	3.19e-05	0.000344211	NA
ENSG00000231908	13.1468	1.02441	0.334926	3.17378	0.00150468	0.00972672	IDH1-AS1
ENSG00000078018	298.475	1.34152	0.247736	4.99788	5.8e-07	9.37e-06	MAP2
ENSG00000115461	125663	1.42086	0.288379	4.70504	2.54e-06	3.54e-05	IGFBP5
ENSG00000231672	60.0334	1.34432	0.205945	6.56933	5.05e-11	1.64e-09	NA
ENSG00000152049	509.713	1.42042	0.215308	6.57649	4.82e-11	1.57e-09	KCNE4
ENSG00000187957	537.608	3.59559	0.400075	9.54015	1.43e-21	1.68e-19	DNER
ENSG00000235419	13.556	1.29631	0.316491	4.18932	2.8e-05	0.000306567	NA
ENSG00000115648	373.166	1.45782	0.275088	5.26893	1.37e-07	2.57e-06	MLPH
ENSG00000178752	30.8421	1.51504	0.405992	3.35885	0.000782678	0.00553997	ERFE
ENSG00000134107	936.923	1.1838	0.147193	8.04317	8.75e-16	5.48e-14	BHLHE40
ENSG00000285906	41.1917	1.93643	0.219432	8.8138	1.21e-18	1.05e-16	NA
ENSG00000131386	211.564	2.07712	0.269695	7.87509	3.4e-15	1.99e-13	GALNT15
ENSG00000077092	67.8114	2.53914	0.279137	9.07882	1.1e-19	1.02e-17	RARB
ENSG00000163491	26.5988	1.13314	0.275394	4.11249	3.91e-05	0.000411509	NEK10
ENSG00000168032	151.853	2.7202	0.230518	11.7553	6.63e-32	1.95e-29	ENTPD3
ENSG00000240747	41.0512	1.00365	0.335173	2.76158	0.00575222	0.0295275	KRBOX1
ENSG00000144649	226.403	2.79717	0.256288	10.9283	8.44e-28	1.76e-25	GASK1A
ENSG00000012171	4037.46	1.89015	0.151365	12.504	7.1e-36	2.76e-33	SEMA3B
ENSG00000157445	444.293	1.34917	0.176473	7.48946	6.92e-14	3.41e-12	CACNA2D3
ENSG00000265992	29.6816	4.01217	0.385899	10.6686	1.43e-26	2.69e-24	ESRG
ENSG00000168309	382.319	3.50012	0.253103	13.5537	7.53e-42	3.65e-39	FAM107A
ENSG00000163618	369.289	1.44728	0.201253	7.20255	5.91e-13	2.56e-11	CADPS
ENSG00000114861	316.904	1.09919	0.272974	4.09898	4.15e-05	0.000431216	FOXP1
ENSG00000239268	12.0533	1.66399	0.426094	5.04904	4.44e-07	7.46e-06	NA
ENSG00000180353	170.352	2.78309	0.389554	6.53467	6.37e-11	2.03e-09	HCLS1
ENSG00000121552	866.099	1.5097	0.211578	7.15787	8.19e-13	3.47e-11	CSTA
ENSG00000221955	273.965	1.02596	0.151966	6.78687	1.15e-11	4.11e-10	SLC12A8
ENSG00000114654	11.347	1.48583	0.381164	3.24572	0.00117153	0.00787248	EFCC1
ENSG00000114115	410.13	1.42575	0.338568	4.33802	1.44e-05	0.000169562	RBP1
ENSG00000175040	937.747	1.21445	0.25183	4.8005	1.58e-06	2.31e-05	CHST2
ENSG00000241679	5.04674	1.52061	0.419748	3.40805	0.000654295	0.00474947	NA
ENSG00000153002	68.7365	1.33273	0.369182	2.72644	0.00640209	0.0322444	CPB1
ENSG00000169313	13.3033	2.21776	0.385762	5.86706	4.44e-09	1.05e-07	P2RY12
ENSG00000152580	4249.27	1.1894	0.293275	4.07947	4.51e-05	0.000464211	IGSF10
ENSG00000241151	10.4149	1.34105	0.432543	3.4401	0.000581489	0.00429937	NA
ENSG00000197953	93.0231	5.62318	0.343762	14.6335	1.72e-48	1.23e-45	AADACL2
ENSG00000240045	11.8912	2.49933	0.433688	5.54287	2.98e-08	6.21e-07	STRIT1
ENSG00000243926	10.2116	1.15945	0.304093	3.89551	9.8e-05	0.000917203	NA
ENSG00000079257	314.668	2.39396	0.228716	10.2923	7.63e-25	1.21e-22	LXN
ENSG00000272087	16.4763	1.36756	0.29706	4.54344	5.53e-06	7.23e-05	NA
ENSG00000118849	568.222	2.83621	0.287631	9.80463	1.08e-22	1.47e-20	RARRES1
ENSG00000271778	6.5907	1.37121	0.390323	3.55515	0.000377766	0.00297611	NA
ENSG00000180044	18.3688	1.62296	0.310307	5.10727	3.27e-07	5.64e-06	C3orf80
ENSG00000163590	1194.72	1.14369	0.210909	5.40257	6.57e-08	1.3e-06	PPM1L
ENSG00000013297	13492.8	1.08617	0.149888	7.34737	2.02e-13	9.46e-12	CLDN11
ENSG00000121858	32.8265	1.25845	0.383208	3.44605	0.000568847	0.00422508	TNFSF10
ENSG00000285336	46.3962	2.30317	0.33853	6.48644	8.79e-11	2.74e-09	LOC101928882
ENSG00000078081	901.3	2.27983	0.215888	10.6552	1.65e-26	3.08e-24	LAMP3
ENSG00000176597	180.266	1.38355	0.204657	6.93544	4.05e-12	1.57e-10	B3GNT5
ENSG00000090539	1312.12	1.27363	0.115431	11.0863	1.46e-28	3.27e-26	CHRD
ENSG00000171658	254.146	1.10907	0.240845	4.5955	4.32e-06	5.76e-05	NMRAL2P
ENSG00000228952	6.25428	2.03676	0.422079	4.88382	1.04e-06	1.59e-05	NA
ENSG00000188001	74.7642	1.27216	0.195229	6.46271	1.03e-10	3.18e-09	TPRG1
ENSG00000188729	102.257	3.23949	0.311103	10.3173	5.88e-25	9.41e-23	OSTN
ENSG00000223812	13.3335	2.88286	0.438261	6.06339	1.33e-09	3.42e-08	NA
ENSG00000224769	30.3228	1.26572	0.384225	3.46503	0.000530167	0.00399522	NA
ENSG00000159674	16784	1.60807	0.172018	9.38537	6.27e-21	7.06e-19	SPON2
ENSG00000163132	1243.66	1.53711	0.181575	8.45433	2.81e-17	2.04e-15	MSX1
ENSG00000170891	234.238	2.17095	0.375598	7.24371	4.37e-13	1.94e-11	CYTL1
ENSG00000184985	448.332	1.57149	0.154049	10.1877	2.25e-24	3.53e-22	SORCS2
ENSG00000170801	13859.3	1.11562	0.149431	7.52906	5.11e-14	2.59e-12	HTRA3
ENSG00000109625	51.9621	1.14707	0.247471	4.63072	3.64e-06	4.94e-05	CPZ
ENSG00000251325	7.27122	3.18883	0.371894	7.70609	1.3e-14	7.11e-13	NA
ENSG00000169851	884.259	3.55665	0.326863	11.5133	1.13e-30	2.98e-28	PCDH7
ENSG00000047365	122.107	2.35484	0.283664	8.4839	2.18e-17	1.62e-15	ARAP2
ENSG00000249207	8.64113	2.07425	0.39391	5.3417	9.21e-08	1.78e-06	NA
ENSG00000154277	8590.5	1.56764	0.224523	7.00389	2.49e-12	9.92e-11	UCHL1
ENSG00000064042	296.953	2.29519	0.231793	9.9285	3.13e-23	4.43e-21	LIMCH1
ENSG00000178343	62.3103	1.96581	0.404262	5.49757	3.85e-08	7.87e-07	SHISA3
ENSG00000251350	117.846	3.32308	0.306197	10.8088	3.13e-27	6.23e-25	LINC02475
ENSG00000163285	28.3878	4.22652	0.312169	12.6949	6.31e-37	2.57e-34	GABRG1
ENSG00000170516	6.22317	1.06496	0.333422	2.77829	0.00546463	0.0283192	COX7B2
ENSG00000196503	18.6168	1.23051	0.319537	3.72169	0.000197894	0.00170037	ARL9
ENSG00000163453	5209.71	1.10747	0.30233	4.62071	3.82e-06	5.18e-05	IGFBP7
ENSG00000145242	92.1318	1.53778	0.440946	4.24697	2.17e-05	0.000242616	EPHA5
ENSG00000248479	2.71703	1.72025	0.439905	3.15833	0.00158675	0.0101887	NA
ENSG00000132465	7.75846	1.50485	0.352064	3.71528	0.000202981	0.00173908	JCHAIN
ENSG00000080493	200.31	1.92815	0.2026	9.4698	2.8e-21	3.24e-19	SLC4A4
ENSG00000124882	50.2432	2.42367	0.333294	7.00954	2.39e-12	9.56e-11	EREG
ENSG00000109321	11.6474	3.18999	0.378308	8.09777	5.6e-16	3.57e-14	AREG
ENSG00000174808	18.8659	2.06141	0.296117	6.97349	3.09e-12	1.21e-10	BTC
ENSG00000169116	412.55	1.3553	0.321596	4.13208	3.59e-05	0.000381309	PARM1
ENSG00000109339	364.737	1.47179	0.33701	3.90115	9.57e-05	0.000900343	MAPK10
ENSG00000145335	450.355	4.09534	0.375955	11.0012	3.77e-28	8.04e-26	SNCA
ENSG00000187758	32.9017	1.18388	0.371269	2.85018	0.00436944	0.0236741	ADH1A
ENSG00000196616	49200.9	1.07851	0.206262	5.16938	2.35e-07	4.21e-06	ADH1B
ENSG00000196344	140.364	2.67773	0.370286	7.30163	2.84e-13	1.31e-11	ADH7
ENSG00000205403	55.3441	1.74016	0.339437	4.8268	1.39e-06	2.05e-05	CFI
ENSG00000164093	519.701	2.33039	0.155881	14.9677	1.19e-50	9.3e-48	PITX2
ENSG00000138735	506.251	2.25719	0.308766	6.84463	7.67e-12	2.86e-10	PDE5A
ENSG00000250102	5.29778	1.22887	0.346118	3.37661	0.000733841	0.00524172	NA
ENSG00000138650	139.042	4.65889	0.319912	13.6775	1.38e-42	6.88e-40	PCDH10
ENSG00000254535	75.712	1.12752	0.363046	3.07918	0.00207574	0.0127702	PABPC4L
ENSG00000248456	179.734	3.43509	0.241484	14.1523	1.81e-45	1.12e-42	NA
ENSG00000248869	19.9454	2.11861	0.322761	6.2442	4.26e-10	1.19e-08	LINC02511
ENSG00000085871	1098.29	1.00379	0.205576	4.89541	9.81e-07	1.5e-05	MGST2
ENSG00000153132	5161.99	2.54493	0.232503	11.0323	2.67e-28	5.83e-26	CLGN
ENSG00000248890	21.9495	1.17118	0.304466	4.00061	6.32e-05	0.000629156	HHIP-AS1
ENSG00000151623	125.154	1.13392	0.328912	3.46665	0.000526989	0.00397749	NR3C2
ENSG00000168843	29.804	1.03048	0.405443	3.09793	0.00194878	0.0121477	FSTL5
ENSG00000109511	8.96941	1.55495	0.43142	3.62987	0.00028356	0.00232175	ANXA10
ENSG00000164106	1119.39	2.58944	0.355057	7.38173	1.56e-13	7.37e-12	SCRG1
ENSG00000164107	950.276	2.50073	0.258726	9.92822	3.14e-23	4.43e-21	HAND2
ENSG00000237125	448.473	1.00142	0.254494	4.32587	1.52e-05	0.000177547	HAND2-AS1
ENSG00000248174	14.1075	1.48688	0.399027	3.85017	0.000118036	0.00108331	LINC02268
ENSG00000150627	101.064	1.15083	0.229802	5.014	5.33e-07	8.71e-06	WDR17
ENSG00000231171	12.3566	3.31577	0.43316	6.60746	3.91e-11	1.3e-09	LINC01098
ENSG00000218336	1153.86	1.42562	0.381493	5.22274	1.76e-07	3.23e-06	TENM3
ENSG00000173320	161.96	2.72097	0.304284	8.94359	3.77e-19	3.41e-17	STOX2
ENSG00000164303	18.386	3.66353	0.403765	8.14483	3.8e-16	2.48e-14	ENPP6
ENSG00000109794	192.713	1.2771	0.15214	8.30069	1.04e-16	7.1e-15	FAM149A
ENSG00000250327	20.2946	1.14465	0.283718	3.93538	8.31e-05	0.000796199	RPSAP70
ENSG00000245685	49.8098	2.10419	0.361117	5.57587	2.46e-08	5.22e-07	FRG1-DT
ENSG00000206077	122.676	1.33713	0.409552	3.17968	0.00147437	0.00956315	ZDHHC11B
ENSG00000176788	5241.41	1.08617	0.149746	7.25301	4.08e-13	1.83e-11	BASP1
ENSG00000145526	104.749	3.88608	0.34674	11.8985	1.2e-32	3.6e-30	CDH18
ENSG00000113389	726.533	1.51117	0.350746	3.91111	9.19e-05	0.000868107	NPR3
ENSG00000112936	84.2984	3.14585	0.44037	6.4126	1.43e-10	4.3e-09	C7
ENSG00000182836	25.0071	1.85305	0.397332	4.80252	1.57e-06	2.29e-05	PLCXD3
ENSG00000151882	118.199	1.48389	0.183129	8.10102	5.45e-16	3.49e-14	CCL28
ENSG00000070193	88.3499	3.44197	0.35829	9.63292	5.81e-22	7.22e-20	FGF10
ENSG00000152669	20.0487	1.54755	0.330192	4.72789	2.27e-06	3.19e-05	CCNO
ENSG00000067113	4459.22	1.33016	0.183967	7.13252	9.86e-13	4.13e-11	PLPP1
ENSG00000145632	2811.29	1.80631	0.260627	6.63608	3.22e-11	1.09e-09	PLK2
ENSG00000250978	5.14035	1.36907	0.420898	3.39665	0.000682152	0.00492971	NA
ENSG00000164251	23.731	1.41532	0.39592	3.89086	9.99e-05	0.000933526	F2RL1
ENSG00000113319	95.1679	1.40793	0.301356	4.82483	1.4e-06	2.07e-05	RASGRF2
ENSG00000131730	48.8702	1.63407	0.311602	4.82101	1.43e-06	2.11e-05	CKMT2
ENSG00000172497	22.2406	3.05663	0.388807	7.43786	1.02e-13	4.93e-12	ACOT12
ENSG00000249776	8.25312	2.12759	0.400412	5.11482	3.14e-07	5.44e-06	NA
ENSG00000237187	598.663	1.222	0.26399	5.00973	5.45e-07	8.89e-06	NR2F1-AS1
ENSG00000175745	815.832	1.18101	0.325033	4.34662	1.38e-05	0.000164461	NR2F1
ENSG00000145777	150.995	1.55305	0.230352	6.94372	3.82e-12	1.48e-10	TSLP
ENSG00000092421	118.822	1.95199	0.161611	12.1038	1.01e-33	3.41e-31	SEMA6A
ENSG00000064692	216.493	1.28466	0.262431	4.87316	1.1e-06	1.66e-05	SNCAIP
ENSG00000138829	11820.4	1.41513	0.346257	4.72745	2.27e-06	3.19e-05	FBN2
ENSG00000198108	369.479	1.2045	0.233273	5.12334	3e-07	5.22e-06	CHSY3
ENSG00000069011	1978.34	4.45176	0.353325	12.8853	5.45e-38	2.38e-35	PITX1
ENSG00000249082	20.2384	4.40286	0.426569	8.704	3.2e-18	2.62e-16	EPIST
ENSG00000164616	38.1348	1.68569	0.293867	5.84573	5.04e-09	1.18e-07	NA
ENSG00000249803	5.31677	1.74554	0.377119	4.48502	7.29e-06	9.27e-05	NA
ENSG00000152377	1551.27	1.41524	0.166689	8.56315	1.1e-17	8.41e-16	SPOCK1
ENSG00000113248	130.636	1.01666	0.19906	5.10247	3.35e-07	5.75e-06	PCDHB15
ENSG00000156453	205.668	1.11909	0.242157	4.65283	3.27e-06	4.48e-05	PCDH1
ENSG00000183775	107.189	1.4201	0.38506	3.98503	6.75e-05	0.000665235	KCTD16
ENSG00000183111	175.744	1.26672	0.174908	7.27576	3.44e-13	1.56e-11	ARHGEF37
ENSG00000171992	836.976	1.70579	0.186867	9.11452	7.9e-20	7.45e-18	SYNPO
ENSG00000164591	71.538	1.07761	0.217496	4.97487	6.53e-07	1.04e-05	MYOZ3
ENSG00000211445	1017	3.60189	0.331469	10.8534	1.92e-27	3.96e-25	GPX3
ENSG00000170214	45.2218	1.30558	0.306073	4.43097	9.38e-06	0.000116629	ADRA1B
ENSG00000156427	195.485	1.8708	0.400182	6.45845	1.06e-10	3.25e-09	FGF18
ENSG00000120149	116.936	1.20723	0.275503	4.29822	1.72e-05	0.000198621	MSX2
ENSG00000160867	99.2936	1.2655	0.292856	3.83892	0.000123579	0.0011284	FGFR4
ENSG00000145911	169.493	1.04191	0.275943	3.84442	0.00012084	0.00110564	N4BP3
ENSG00000250509	26.8533	1.76266	0.248137	7.01212	2.35e-12	9.41e-11	NA
ENSG00000146054	125.92	1.2111	0.181393	6.68087	2.38e-11	8.29e-10	TRIM7
ENSG00000137265	277.383	2.45978	0.383346	5.8547	4.78e-09	1.12e-07	IRF4
ENSG00000272279	47.842	1.99671	0.306846	6.51415	7.31e-11	2.31e-09	NA
ENSG00000137203	155.62	1.23907	0.299752	4.3119	1.62e-05	0.000187922	TFAP2A
ENSG00000260455	12.9191	1.50615	0.280457	5.34258	9.16e-08	1.77e-06	NA
ENSG00000124564	21.3805	3.95588	0.388293	9.5014	2.07e-21	2.41e-19	SLC17A3
ENSG00000274750	83.6544	1.03353	0.260003	3.77908	0.000157406	0.00138913	H3C6
ENSG00000278828	14.5994	1.05402	0.290472	3.68	0.000233236	0.00196185	H3C10
ENSG00000225914	56.0364	1.33714	0.308968	4.33585	1.45e-05	0.000170796	HCG23
ENSG00000196126	30.3847	1.36275	0.402776	3.59689	0.000322046	0.00259652	HLA-DRB1
ENSG00000231389	303.664	1.93145	0.19376	9.94411	2.68e-23	3.87e-21	HLA-DPA1
ENSG00000164530	180.187	1.72417	0.269758	6.45953	1.05e-10	3.23e-09	PI16
ENSG00000172738	29.9273	1.56967	0.271131	5.73048	1e-08	2.24e-07	TMEM217
ENSG00000095970	13.3813	2.32006	0.387516	5.85939	4.65e-09	1.1e-07	TREM2
ENSG00000112559	179.405	1.82551	0.255662	7.29553	2.97e-13	1.36e-11	MDFI
ENSG00000112619	164.057	1.23181	0.217449	5.68486	1.31e-08	2.89e-07	PRPH2
ENSG00000237686	11.6768	1.50281	0.382747	4.21147	2.54e-05	0.000280406	SCIRT
ENSG00000001561	210.975	1.30374	0.31542	4.33528	1.46e-05	0.000171129	ENPP4
ENSG00000146072	607.414	1.96568	0.167295	11.706	1.19e-31	3.38e-29	TNFRSF21
ENSG00000170915	226.913	1.05766	0.245416	4.07321	4.64e-05	0.000475225	PAQR8
ENSG00000220773	46.5081	2.55893	0.284969	8.93461	4.09e-19	3.68e-17	RPSAP44
ENSG00000112208	2174.35	1.00806	0.0943687	10.6812	1.25e-26	2.4e-24	BAG2
ENSG00000225096	58.6898	1.15698	0.172711	6.68783	2.27e-11	7.93e-10	NA
ENSG00000185760	87.411	1.91471	0.290697	6.61127	3.81e-11	1.27e-09	KCNQ5
ENSG00000272137	2.93214	1.06312	0.434661	2.58018	0.00987478	0.0455241	NA
ENSG00000135324	17.777	1.91359	0.309139	6.14294	8.1e-10	2.16e-08	MRAP2
ENSG00000272398	1204.94	3.59585	0.430484	9.23931	2.48e-20	2.53e-18	CD24
ENSG00000053328	46.3379	1.42869	0.286511	5.34232	9.18e-08	1.78e-06	METTL24
ENSG00000123500	124.119	2.32807	0.403782	5.24871	1.53e-07	2.83e-06	COL10A1
ENSG00000172594	747.963	1.66379	0.280245	5.68502	1.31e-08	2.89e-07	SMPDL3A
ENSG00000111907	387.274	1.84687	0.22755	8.46701	2.52e-17	1.85e-15	TPD52L1
ENSG00000146374	730.624	2.00543	0.301778	6.54936	5.78e-11	1.85e-09	RSPO3
ENSG00000112319	56.0968	1.01501	0.429554	2.68118	0.00733632	0.0358707	EYA4
ENSG00000227954	40.195	3.04505	0.398377	7.66264	1.82e-14	9.77e-13	TARID
ENSG00000118526	525.301	4.31603	0.429927	11.2461	2.42e-29	5.71e-27	TCF21
ENSG00000146411	32.7716	1.30852	0.267282	5.09088	3.56e-07	6.08e-06	SLC2A12
ENSG00000112414	122.661	2.5051	0.267111	9.62503	6.27e-22	7.75e-20	ADGRG6
ENSG00000131016	2690.38	1.23625	0.145369	8.45013	2.91e-17	2.1e-15	AKAP12
ENSG00000146477	971.245	1.16384	0.235354	5.28929	1.23e-07	2.33e-06	SLC22A3
ENSG00000006747	63.8829	1.85129	0.291349	5.942	2.82e-09	6.89e-08	SCIN
ENSG00000171243	18.6284	2.0024	0.378544	5.03646	4.74e-07	7.9e-06	SOSTDC1
ENSG00000136231	189.427	1.32327	0.256684	5.40209	6.59e-08	1.3e-06	IGF2BP3
ENSG00000105997	81.5064	1.17522	0.326843	4.45058	8.56e-06	0.000107364	HOXA3
ENSG00000253552	31.6566	1.21794	0.281735	4.59514	4.32e-06	5.76e-05	NA
ENSG00000106004	205.101	1.01802	0.418345	3.81726	0.000134941	0.00121617	HOXA5
ENSG00000106006	14.843	1.4082	0.380348	4.34616	1.39e-05	0.000164659	HOXA6
ENSG00000240990	58.6955	1.09358	0.271587	4.33307	1.47e-05	0.000172517	HOXA11-AS
ENSG00000106066	50.5441	1.35463	0.245276	5.52426	3.31e-08	6.86e-07	CPVL
ENSG00000176532	4.96838	2.48646	0.388358	5.90528	3.52e-09	8.49e-08	PRR15
ENSG00000226102	18.1698	2.27799	0.421661	5.86543	4.48e-09	1.06e-07	SEPTIN7P3
ENSG00000106483	108.189	3.88659	0.319247	11.749	7.14e-32	2.06e-29	SFRP4
ENSG00000015520	30.5306	2.14743	0.336878	6.21074	5.27e-10	1.44e-08	NPC1L1
ENSG00000146674	26494.1	1.85414	0.294509	6.40796	1.47e-10	4.43e-09	IGFBP3
ENSG00000285702	8.42094	1.08236	0.406796	2.58815	0.00964932	0.0447148	NA
ENSG00000009950	37.5331	1.54833	0.313511	4.53913	5.65e-06	7.36e-05	MLXIPL
ENSG00000225969	4.85548	1.18849	0.421482	2.83538	0.00457708	0.0245872	NA
ENSG00000049540	3373.92	2.46911	0.225805	11.0211	3.03e-28	6.53e-26	ELN
ENSG00000127951	490.697	2.73713	0.280036	9.71155	2.69e-22	3.49e-20	FGL2
ENSG00000135218	68.8942	2.08523	0.19133	10.9346	7.87e-28	1.66e-25	CD36
ENSG00000153993	1088.61	1.27595	0.257133	4.94059	7.79e-07	1.22e-05	SEMA3D
ENSG00000243144	8.11201	1.1729	0.357783	3.13757	0.00170353	0.0107992	NA
ENSG00000004799	27.6166	2.08499	0.347922	6.90419	5.05e-12	1.92e-10	PDK4
ENSG00000006128	71.5881	1.3152	0.324327	3.69319	0.000221458	0.00187763	TAC1
ENSG00000166448	101.029	2.67533	0.330673	7.92661	2.25e-15	1.35e-13	TMEM130
ENSG00000106258	99.49	2.87502	0.271228	10.5668	4.25e-26	7.48e-24	CYP3A5
ENSG00000128606	468.841	1.20163	0.350481	2.80506	0.00503072	0.0265074	LRRC17
ENSG00000164604	95.6109	1.21393	0.212194	5.62218	1.89e-08	4.05e-07	GPR85
ENSG00000128573	268.453	1.15299	0.165405	6.99195	2.71e-12	1.07e-10	FOXP2
ENSG00000105989	303.171	3.55522	0.369865	9.84147	7.46e-23	1.03e-20	WNT2
ENSG00000184408	303.457	1.87887	0.386587	6.47962	9.2e-11	2.86e-09	KCND2
ENSG00000231295	2.60796	1.25928	0.440192	2.93838	0.00329937	0.0188003	NA
ENSG00000170775	26.9743	2.58491	0.372563	7.44053	1e-13	4.84e-12	GPR37
ENSG00000158457	39.3722	1.45609	0.319919	4.86302	1.16e-06	1.74e-05	TSPAN33
ENSG00000198074	27.385	2.24826	0.338747	6.35494	2.09e-10	6.07e-09	AKR1B10
ENSG00000189320	964.474	1.08715	0.166221	6.55792	5.46e-11	1.75e-09	FAM180A
ENSG00000181072	122.29	3.88338	0.438788	10.5045	8.23e-26	1.42e-23	CHRM2
ENSG00000105894	2805.74	2.0815	0.282344	7.3692	1.72e-13	8.07e-12	PTN
ENSG00000055118	52.6716	2.45351	0.263539	9.09529	9.43e-20	8.85e-18	KCNH2
ENSG00000239911	14.1197	1.02709	0.346832	2.78537	0.00534668	0.027869	NA
ENSG00000157399	92.1261	1.71955	0.259706	6.69078	2.22e-11	7.8e-10	ARSL
ENSG00000169059	15.0452	2.01453	0.414281	3.04869	0.00229838	0.0139483	VCX3A
ENSG00000182583	29.3948	1.63942	0.431697	2.88672	0.00389281	0.021518	VCX
ENSG00000205642	16.1191	1.7038	0.391644	3.94784	7.89e-05	0.000760799	VCX3B
ENSG00000224294	107.647	2.51886	0.218091	11.5092	1.19e-30	3.08e-28	PINCR
ENSG00000237206	13.3357	2.6619	0.351032	7.33416	2.23e-13	1.04e-11	NA
ENSG00000102109	1189.92	2.14834	0.277322	8.104	5.32e-16	3.41e-14	PCSK1N
ENSG00000102003	44.858	1.16525	0.224298	5.18287	2.18e-07	3.93e-06	SYP
ENSG00000238269	7.04576	2.62172	0.438608	4.1503	3.32e-05	0.000356204	PAGE2B
ENSG00000234068	18.2065	2.89052	0.43384	6.50998	7.52e-11	2.36e-09	PAGE2
ENSG00000158639	36.8263	2.98993	0.44064	5.95221	2.65e-09	6.5e-08	PAGE5
ENSG00000169083	301.731	1.50262	0.255344	5.91885	3.24e-09	7.85e-08	AR
ENSG00000158813	56.6164	1.87179	0.200669	9.29474	1.48e-20	1.54e-18	EDA
ENSG00000281852	29.0684	1.95578	0.278848	6.8025	1.03e-11	3.73e-10	NA
ENSG00000067177	94.9831	1.37842	0.185004	7.44702	9.55e-14	4.65e-12	PHKA1
ENSG00000186462	17.0729	1.66559	0.259579	6.41702	1.39e-10	4.19e-09	NAP1L2
ENSG00000196468	119.472	1.93452	0.416749	4.92228	8.55e-07	1.33e-05	FGF16
ENSG00000078596	62.4408	3.11952	0.347476	8.87649	6.9e-19	6.06e-17	ITM2A
ENSG00000102271	79.1357	3.36221	0.416387	8.627	6.3e-18	4.97e-16	KLHL4
ENSG00000186310	555.667	1.10271	0.177545	6.22719	4.75e-10	1.3e-08	NAP1L3
ENSG00000179083	73.709	3.79797	0.355657	10.6541	1.67e-26	3.08e-24	FAM133A
ENSG00000123570	72.7155	1.12994	0.234184	4.94623	7.57e-07	1.19e-05	RAB9B
ENSG00000133135	138.677	1.8647	0.242392	7.66324	1.81e-14	9.75e-13	RNF128
ENSG00000077274	105.703	4.3085	0.334518	12.0714	1.5e-33	4.87e-31	CAPN6
ENSG00000126016	693.618	2.85806	0.166806	17.2619	9.11e-67	1.36e-63	AMOT
ENSG00000003096	159.545	2.40196	0.385108	6.29141	3.15e-10	8.89e-09	KLHL13
ENSG00000134594	428.188	1.13083	0.138682	8.13283	4.19e-16	2.73e-14	RAB33A
ENSG00000129682	659.225	1.51181	0.192168	7.85842	3.89e-15	2.25e-13	FGF13
ENSG00000134595	36.6353	1.59236	0.37625	5.52703	3.26e-08	6.77e-07	SOX3
ENSG00000155495	17.0107	4.51871	0.433716	8.52309	1.55e-17	1.18e-15	MAGEC1
ENSG00000046774	70.4624	4.43171	0.436982	9.27346	1.8e-20	1.86e-18	MAGEC2
ENSG00000198930	15.3036	2.68982	0.424231	5.65238	1.58e-08	3.43e-07	CSAG1
ENSG00000268916	4.57923	3.38601	0.432535	6.3023	2.93e-10	8.33e-09	CSAG3
ENSG00000155961	52.9802	1.28035	0.266289	4.85706	1.19e-06	1.78e-05	RAB39B
ENSG00000164825	3.10864	2.47368	0.438791	5.1129	3.17e-07	5.48e-06	DEFB1
ENSG00000269918	78.6091	1.16274	0.282691	4.27671	1.9e-05	0.000214797	NA
ENSG00000003989	148.19	2.31654	0.285326	8.40369	4.33e-17	3.06e-15	SLC7A2
ENSG00000168490	99.0598	1.70904	0.271067	6.42036	1.36e-10	4.11e-09	PHYHIP
ENSG00000277586	1106.61	1.67529	0.270236	6.12139	9.28e-10	2.45e-08	NEFL
ENSG00000120885	35313.8	1.52846	0.245923	6.23812	4.43e-10	1.23e-08	CLU
ENSG00000168077	3176.07	1.37461	0.210693	6.51242	7.4e-11	2.33e-09	SCARA3
ENSG00000168079	2173.68	4.03663	0.410418	8.63126	6.07e-18	4.83e-16	SCARA5
ENSG00000157168	280.148	1.6129	0.249198	6.22999	4.66e-10	1.28e-08	NRG1
ENSG00000131203	22.8152	2.58359	0.438143	5.443	5.24e-08	1.05e-06	IDO1
ENSG00000272479	7.40177	2.96633	0.417192	6.64009	3.13e-11	1.07e-09	NA
ENSG00000165061	203.924	3.18122	0.287715	11.2098	3.65e-29	8.5e-27	ZMAT4
ENSG00000104332	8732.07	1.44765	0.257146	5.28718	1.24e-07	2.35e-06	SFRP1
ENSG00000248498	91.1544	2.78276	0.398896	6.39526	1.6e-10	4.79e-09	ASNSP1
ENSG00000254139	30.4111	1.99431	0.300604	6.50201	7.93e-11	2.48e-09	LOC286178
ENSG00000198846	109.029	1.68033	0.226134	7.46079	8.6e-14	4.21e-12	TOX
ENSG00000167912	51.3859	1.56457	0.183904	8.52259	1.56e-17	1.18e-15	LOC100505501
ENSG00000164764	90.7929	2.19888	0.318226	6.50473	7.78e-11	2.44e-09	SBSPON
ENSG00000121039	928.16	1.27623	0.304002	3.96551	7.32e-05	0.000715801	RDH10
ENSG00000137558	436.978	6.53523	0.330771	19.3941	8.66e-84	3.1e-80	PI15
ENSG00000121005	79.8882	3.63427	0.37859	9.76362	1.61e-22	2.14e-20	CRISPLD1
ENSG00000170323	65.5734	3.5132	0.36649	9.15311	5.53e-20	5.36e-18	FABP4
ENSG00000279847	28.8589	1.31388	0.192706	6.78221	1.18e-11	4.24e-10	LINC02906
ENSG00000156466	116.047	2.10709	0.41909	4.04057	5.33e-05	0.00053905	GDF6
ENSG00000156486	143.335	1.31678	0.325997	3.74196	0.000182594	0.0015841	KCNS2
ENSG00000272321	24.8912	1.45369	0.335158	4.1513	3.31e-05	0.000355074	NA
ENSG00000132554	42.012	1.37824	0.296754	4.6952	2.66e-06	3.7e-05	RGS22
ENSG00000253633	12.9293	1.3822	0.321332	4.2387	2.25e-05	0.000251255	LOC107986898
ENSG00000176406	136.076	1.36256	0.234594	5.96719	2.41e-09	6e-08	RIMS2
ENSG00000169946	290.988	2.13453	0.259582	8.4421	3.12e-17	2.24e-15	ZFPM2
ENSG00000154188	375.919	1.18093	0.246417	4.92397	8.48e-07	1.32e-05	ANGPT1
ENSG00000205002	10.6658	2.81593	0.394112	6.80516	1.01e-11	3.67e-10	AARD
ENSG00000155792	255.923	2.33124	0.284302	8.62008	6.69e-18	5.21e-16	DEPTOR
ENSG00000254343	53.2027	2.12755	0.308276	6.81803	9.23e-12	3.37e-10	NA
ENSG00000187955	47242.3	1.29729	0.135929	9.5919	8.65e-22	1.04e-19	COL14A1
ENSG00000156804	685.736	2.34356	0.318582	7.18347	6.8e-13	2.92e-11	FBXO32
ENSG00000214814	299.198	1.97784	0.294575	7.88369	3.18e-15	1.87e-13	FER1L6
ENSG00000254000	2.47945	1.92617	0.438466	4.31201	1.62e-05	0.000187922	NA
ENSG00000284986	3.21011	2.03867	0.437024	3.97824	6.94e-05	0.000683029	NA
ENSG00000277631	101.638	3.46398	0.33168	9.43046	4.08e-21	4.63e-19	PGM5P3-AS1
ENSG00000106688	529.5	1.78563	0.237189	7.57435	3.61e-14	1.87e-12	SLC1A1
ENSG00000137033	20.0314	1.962	0.417405	4.47758	7.55e-06	9.56e-05	IL33
ENSG00000178031	2065.17	1.39151	0.267962	4.70938	2.48e-06	3.47e-05	ADAMTSL1
ENSG00000147889	3089.66	1.28894	0.198127	6.47562	9.44e-11	2.93e-09	CDKN2A
ENSG00000120156	28.7229	1.21663	0.415522	4.54901	5.39e-06	7.06e-05	TEK
ENSG00000120162	60.9294	3.12469	0.337822	8.80919	1.26e-18	1.09e-16	MOB3B
ENSG00000165272	83.3792	2.05717	0.266813	7.41332	1.23e-13	5.88e-12	AQP3
ENSG00000010438	36.4904	2.51537	0.299528	8.29281	1.11e-16	7.56e-15	PRSS3
ENSG00000228307	14.9594	1.09747	0.280271	4.04043	5.34e-05	0.00053905	NA
ENSG00000215548	43.0984	1.70059	0.200442	8.48438	2.17e-17	1.62e-15	NA
ENSG00000204790	19.3639	1.24644	0.375542	3.54436	0.000393573	0.00308302	LOC728877
ENSG00000165072	269.492	2.47566	0.379069	6.10791	1.01e-09	2.65e-08	MAMDC2
ENSG00000165092	126.4	3.3089	0.432594	9.20876	3.3e-20	3.32e-18	ALDH1A1
ENSG00000165023	48.4959	3.68645	0.423073	8.48261	2.2e-17	1.63e-15	DIRAS2
ENSG00000127083	474.953	1.15231	0.277213	4.20222	2.64e-05	0.000291218	OMD
ENSG00000127084	49.6473	1.16695	0.347575	3.4233	0.000618666	0.00453309	FGD3
ENSG00000119514	283.526	2.89252	0.29875	9.35393	8.44e-21	9.28e-19	GALNT12
ENSG00000126878	295.809	1.36532	0.187505	7.31605	2.55e-13	1.18e-11	AIF1L
ENSG00000054179	175.444	2.30538	0.236752	9.64273	5.28e-22	6.61e-20	ENTPD2
ENSG00000198113	617.04	1.16971	0.151675	7.74596	9.49e-15	5.23e-13	TOR4A
ENSG00000184524	209.532	1.5776	0.350511	4.0817	4.47e-05	0.000460843	CEND1
ENSG00000130592	2244.25	3.13257	0.399304	6.92047	4.5e-12	1.73e-10	LSP1
ENSG00000283787	47.3812	3.02308	0.409933	7.0279	2.1e-12	8.44e-11	NA
ENSG00000167332	18.1438	3.48231	0.312451	10.5666	4.26e-26	7.48e-24	OR51E2
ENSG00000166796	8.30233	1.83986	0.437931	3.60743	0.000309248	0.0025046	LDHC
ENSG00000240298	2.07555	2.73074	0.438786	5.09281	3.53e-07	6.02e-06	NA
ENSG00000182255	29.9897	1.54869	0.433088	2.57401	0.0100528	0.0461668	KCNA4
ENSG00000205177	1.74761	1.18579	0.434728	2.71538	0.00662002	0.0330393	C11orf91
ENSG00000242729	1.95185	1.23262	0.415957	2.55516	0.010614	0.048336	NA
ENSG00000205106	5.54397	1.03321	0.384165	2.8437	0.00445926	0.0240551	LINC02716
ENSG00000156689	34.0259	1.1972	0.345962	3.15821	0.0015874	0.0101893	GLYATL2
ENSG00000011347	255.606	3.0064	0.250344	11.999	3.6e-33	1.11e-30	SYT7
ENSG00000243742	357.704	1.35564	0.41835	3.24683	0.00116697	0.00784477	RPLP0P2
ENSG00000168004	215.097	1.33404	0.177338	7.52199	5.39e-14	2.71e-12	PLAAT5
ENSG00000176485	939.674	1.41331	0.20248	6.91802	4.58e-12	1.75e-10	PLAAT3
ENSG00000187151	60.8228	3.04392	0.259473	11.442	2.58e-30	6.6e-28	ANGPTL5
ENSG00000137727	1148.53	1.75474	0.23576	7.29573	2.97e-13	1.36e-11	ARHGAP20
ENSG00000214290	64.0126	1.18867	0.285757	4.28865	1.8e-05	0.000205077	COLCA2
ENSG00000177098	82.7546	1.56541	0.297703	5.23271	1.67e-07	3.06e-06	SCN4B
ENSG00000149575	38.1537	1.30915	0.35463	3.90184	9.55e-05	0.000898229	SCN2B
ENSG00000134917	110.771	1.934	0.399881	4.13892	3.49e-05	0.000372324	ADAMTS8
ENSG00000134470	735.166	1.15974	0.182444	6.35458	2.09e-10	6.08e-09	IL15RA
ENSG00000229664	1.80833	1.43935	0.438406	2.79089	0.00525635	0.0274781	NA
ENSG00000183049	665.162	1.04057	0.107645	9.65557	4.66e-22	5.92e-20	CAMK1D
ENSG00000165985	19.3826	1.43068	0.398044	4.10337	4.07e-05	0.000425346	C1QL3
ENSG00000078114	131.52	5.34228	0.295788	17.5719	4.04e-69	8.05e-66	NEBL
ENSG00000148450	1681.88	1.00167	0.165078	6.06739	1.3e-09	3.35e-08	MSRB2
ENSG00000077420	1348.11	1.31024	0.176186	7.54645	4.47e-14	2.3e-12	APBB1IP
ENSG00000150051	506.92	1.74503	0.17895	9.76806	1.54e-22	2.06e-20	MKX
ENSG00000230500	13.9447	1.66772	0.355329	4.86997	1.12e-06	1.69e-05	NA
ENSG00000169126	43.0881	1.53129	0.233907	6.57175	4.97e-11	1.62e-09	ODAD2
ENSG00000177283	48.4742	1.32152	0.259087	5.10371	3.33e-07	5.73e-06	FZD8
ENSG00000231345	46.3533	1.12956	0.23957	4.72336	2.32e-06	3.24e-05	NA
ENSG00000107984	3059.04	1.28998	0.224476	5.71716	1.08e-08	2.41e-07	DKK1
ENSG00000165449	136.538	1.29958	0.206264	6.30176	2.94e-10	8.34e-09	SLC16A9
ENSG00000108176	178.383	1.05486	0.21588	4.94572	7.59e-07	1.19e-05	DNAJC12
ENSG00000213025	16.1906	1.84213	0.438121	4.7372	2.17e-06	3.05e-05	NA
ENSG00000165655	2142.39	1.03951	0.21161	5.01435	5.32e-07	8.71e-06	ZNF503
ENSG00000148655	134.104	1.16383	0.191745	6.1013	1.05e-09	2.75e-08	LRMDA
ENSG00000237523	57.7528	1.20931	0.191914	6.24937	4.12e-10	1.15e-08	LINC00857
ENSG00000152804	112.302	2.38943	0.383776	4.92027	8.64e-07	1.34e-05	HHEX
ENSG00000138190	109.366	1.15405	0.184818	6.23817	4.43e-10	1.23e-08	EXOC6
ENSG00000138207	573.317	1.02599	0.197823	5.25579	1.47e-07	2.73e-06	RBP4
ENSG00000138193	252.202	1.63096	0.152805	10.6696	1.41e-26	2.69e-24	PLCE1
ENSG00000229417	4.23455	1.32127	0.40814	3.14574	0.00165668	0.0105733	NPM1P25
ENSG00000095585	77.4751	2.28155	0.177069	12.8257	1.18e-37	5.02e-35	BLNK
ENSG00000241935	71.4636	1.52386	0.242	6.28611	3.26e-10	9.18e-09	HOGA1
ENSG00000119986	1864.25	1.03915	0.135534	7.67127	1.7e-14	9.21e-13	AVPI1
ENSG00000107821	944.728	1.03895	0.206107	4.99255	5.96e-07	9.58e-06	KAZALD1
ENSG00000099204	561.054	1.16144	0.218119	5.1505	2.6e-07	4.57e-06	ABLIM1
ENSG00000188916	25.9194	1.44735	0.241153	6.01237	1.83e-09	4.59e-08	INSYN2A
ENSG00000111181	26.2349	1.42727	0.379679	3.69139	0.00022303	0.00188649	SLC6A12
ENSG00000249628	36.6251	1.64557	0.293505	5.47642	4.34e-08	8.82e-07	LINC00942
ENSG00000130038	170.849	1.64365	0.283072	5.83722	5.31e-09	1.23e-07	CRACR2A
ENSG00000280202	46.9707	1.6456	0.308458	5.28237	1.28e-07	2.41e-06	NA
ENSG00000256969	6.96779	1.33605	0.366384	3.05168	0.00227568	0.0138387	NA
ENSG00000010278	1584.88	1.30534	0.304387	4.29262	1.77e-05	0.000202785	CD9
ENSG00000197614	2924.03	1.04936	0.275718	3.79211	0.000149371	0.00132935	MFAP5
ENSG00000013588	192.807	2.75781	0.282734	9.59184	8.65e-22	1.04e-19	GPRC5A
ENSG00000111341	1793.25	2.73745	0.343896	8.86619	7.57e-19	6.61e-17	MGP
ENSG00000052126	1137.64	1.15148	0.176097	6.4984	8.12e-11	2.53e-09	PLEKHA5
ENSG00000121361	438.391	2.49877	0.269725	9.71692	2.55e-22	3.34e-20	KCNJ8
ENSG00000069431	2153.7	4.05597	0.298814	13.7261	7.09e-43	3.73e-40	ABCC9
ENSG00000275567	2.04557	1.28878	0.438827	3.06389	0.00218476	0.0133629	NA
ENSG00000087494	141.491	2.63356	0.274055	9.34643	9.07e-21	9.72e-19	PTHLH
ENSG00000110900	916.607	1.45731	0.157311	9.35736	8.18e-21	9.04e-19	TSPAN11
ENSG00000139132	130.588	1.00645	0.190355	5.34374	9.1e-08	1.77e-06	FGD4
ENSG00000139209	156.769	1.77375	0.274118	6.54888	5.8e-11	1.85e-09	SLC38A4
ENSG00000178401	150.457	4.02996	0.143601	27.8232	2.27e-170	4.07e-166	DNAJC22
ENSG00000135472	417.392	1.99928	0.284479	6.35196	2.13e-10	6.16e-09	FAIM2
ENSG00000161798	12.9715	1.23208	0.396389	3.16558	0.00154774	0.0099776	AQP5
ENSG00000185432	1267.55	1.49228	0.142387	10.4686	1.2e-25	2.04e-23	METTL7A
ENSG00000167779	5824.38	1.0098	0.181349	5.66611	1.46e-08	3.19e-07	IGFBP6
ENSG00000123364	29.3971	3.00925	0.399798	7.21387	5.44e-13	2.39e-11	HOXC13
ENSG00000228630	38.7948	7.44767	0.375521	15.2037	3.34e-52	2.72e-49	HOTAIR
ENSG00000123388	24.8311	7.03217	0.376042	14.5921	3.16e-48	2.17e-45	HOXC11
ENSG00000180818	593.866	3.82628	0.42224	9.72732	2.31e-22	3.04e-20	HOXC10
ENSG00000250133	12.8921	2.79896	0.336416	8.06651	7.23e-16	4.56e-14	HOXC-AS2
ENSG00000180806	213.244	1.70456	0.392862	4.87032	1.11e-06	1.69e-05	HOXC9
ENSG00000250451	10.8285	1.41816	0.374994	3.97882	6.93e-05	0.000682121	HOXC-AS1
ENSG00000037965	749.092	1.06524	0.416114	3.56771	0.000360112	0.00285967	HOXC8
ENSG00000250654	19.0533	1.44181	0.345446	4.53298	5.82e-06	7.56e-05	LOC100240735
ENSG00000161642	1287.31	1.12681	0.209278	5.3486	8.86e-08	1.72e-06	ZNF385A
ENSG00000185633	1198.72	1.44807	0.205198	7.01234	2.34e-12	9.41e-11	NDUFA4L2
ENSG00000135454	338.346	1.44099	0.157315	9.18073	4.28e-20	4.24e-18	B4GALNT1
ENSG00000135678	168.413	1.45458	0.182396	7.99907	1.25e-15	7.74e-14	CPM
ENSG00000135643	268.373	1.10756	0.373877	3.63729	0.000275523	0.00226007	KCNMB4
ENSG00000072657	205.336	2.65266	0.316176	10.1184	4.58e-24	6.89e-22	TRHDE
ENSG00000067715	202.073	2.77041	0.223006	12.1678	4.62e-34	1.59e-31	SYT1
ENSG00000198774	45.3466	1.82429	0.242513	7.5205	5.46e-14	2.72e-12	RASSF9
ENSG00000139329	27510.6	1.95087	0.168302	11.6048	3.9e-31	1.06e-28	LUM
ENSG00000057704	50.3637	1.95559	0.272224	7.06152	1.65e-12	6.75e-11	TMCC3
ENSG00000136014	42.4546	1.28127	0.271369	4.61128	4e-06	5.4e-05	USP44
ENSG00000139344	25.769	1.13074	0.339016	3.0817	0.00205823	0.012693	AMDHD1
ENSG00000158104	38.9315	2.41637	0.318882	7.52085	5.44e-14	2.72e-12	HPD
ENSG00000111452	3316.54	1.40352	0.197205	7.09171	1.32e-12	5.51e-11	ADGRD1
ENSG00000256955	5.55162	1.25446	0.389297	3.2051	0.00135017	0.00886789	NA
ENSG00000121743	398.365	3.07851	0.398408	6.63943	3.15e-11	1.07e-09	GJA3
ENSG00000165474	220.041	1.86624	0.343747	5.24431	1.57e-07	2.9e-06	GJB2
ENSG00000172458	259.099	1.25319	0.183827	6.85456	7.15e-12	2.68e-10	IL17D
ENSG00000102802	687.627	1.74813	0.30928	5.81821	5.95e-09	1.37e-07	MEDAG
ENSG00000136153	1285.66	1.1217	0.183938	5.96098	2.51e-09	6.2e-08	LMO7
ENSG00000178734	13.3518	2.20292	0.429342	4.96159	6.99e-07	1.11e-05	LMO7DN
ENSG00000223458	10.2463	1.87766	0.440838	4.26735	1.98e-05	0.00022372	LMO7DN-IT1
ENSG00000136160	620.207	1.55043	0.369052	3.92525	8.66e-05	0.00082297	EDNRB
ENSG00000178235	44.1956	1.8452	0.416772	5.15474	2.54e-07	4.49e-06	SLITRK1
ENSG00000102452	88.0182	1.45531	0.23581	6.14761	7.87e-10	2.11e-08	NALCN
ENSG00000198542	940.832	1.50868	0.239422	6.25734	3.92e-10	1.1e-08	ITGBL1
ENSG00000204442	231.744	1.47546	0.205547	7.14698	8.87e-13	3.74e-11	NALF1
ENSG00000276740	8.87382	1.03227	0.362953	2.74833	0.00599	0.0305816	NA
ENSG00000277159	28.2953	1.1067	0.24645	4.4649	8.01e-06	0.000100782	NA
ENSG00000206596	1.51688	1.19767	0.440404	2.68214	0.00731529	0.0357776	RNU1-27P
ENSG00000283098	7.26845	3.81119	0.430343	8.26319	1.42e-16	9.59e-15	NA
ENSG00000198807	141.416	2.71717	0.297333	9.07399	1.15e-19	1.05e-17	PAX9
ENSG00000258636	2.94219	2.03846	0.437963	4.11679	3.84e-05	0.000404396	NA
ENSG00000125378	1241.73	1.68591	0.180552	9.29495	1.47e-20	1.54e-18	BMP4
ENSG00000139998	526.199	1.16403	0.0743704	15.648	3.43e-55	3.07e-52	RAB15
ENSG00000100558	46.3957	1.05826	0.210548	5.05389	4.33e-07	7.28e-06	PLEK2
ENSG00000205683	77.2046	1.2031	0.200891	5.93219	2.99e-09	7.27e-08	DPF3
ENSG00000165929	52.8387	2.55022	0.356974	7.49696	6.53e-14	3.23e-12	TC2N
ENSG00000119698	98.7845	1.4978	0.282048	5.32598	1e-07	1.93e-06	PPP4R4
ENSG00000188488	50.2567	1.86995	0.275698	6.9486	3.69e-12	1.44e-10	SERPINA5
ENSG00000133937	57.9196	1.22191	0.367559	4.14824	3.35e-05	0.000358765	GSC
ENSG00000278626	11.9168	1.01859	0.362085	2.95052	0.00317243	0.0182102	NA
ENSG00000258590	37.6105	1.43015	0.287229	4.95826	7.11e-07	1.12e-05	NA
ENSG00000277867	2.71282	2.10914	0.433223	4.77428	1.8e-06	2.59e-05	NA
ENSG00000166922	444.158	1.38968	0.321615	4.08127	4.48e-05	0.000461422	SCG5
ENSG00000159251	51.9133	1.17835	0.312999	4.26227	2.02e-05	0.000228006	ACTC1
ENSG00000137825	156.652	1.55092	0.210849	7.42561	1.12e-13	5.39e-12	ITPKA
ENSG00000137872	330.886	1.32911	0.277429	4.55193	5.32e-06	6.97e-05	SEMA6D
ENSG00000259353	16.5499	2.08964	0.316398	6.68015	2.39e-11	8.32e-10	NA
ENSG00000140297	38.7722	1.11179	0.363434	3.29246	0.000993166	0.00682492	GCNT3
ENSG00000166831	180.107	1.39677	0.185126	7.52896	5.11e-14	2.59e-12	RBPMS2
ENSG00000186198	32.6378	1.01062	0.254821	3.92018	8.85e-05	0.000839147	SLC51B
ENSG00000277351	19.6297	1.10833	0.378163	3.42609	0.000612326	0.00449215	NA
ENSG00000103710	639.884	1.04757	0.183868	5.65787	1.53e-08	3.33e-07	RASL12
ENSG00000137809	6771.81	2.01578	0.186407	10.8521	1.95e-27	3.97e-25	ITGA11
ENSG00000137819	171.502	1.41916	0.183266	7.78465	6.99e-15	3.93e-13	PAQR5
ENSG00000178718	524.296	1.08993	0.165363	6.59035	4.39e-11	1.45e-09	RPP25
ENSG00000159556	34.1731	1.31065	0.235088	5.54184	2.99e-08	6.24e-07	ISL2
ENSG00000172379	344.053	1.40416	0.145206	9.68772	3.4e-22	4.35e-20	ARNT2
ENSG00000184254	318.612	1.87474	0.173585	10.8377	2.28e-27	4.59e-25	ALDH1A3
ENSG00000276931	3.43816	1.4036	0.42206	3.11197	0.00185842	0.011637	NA
ENSG00000183971	102.248	1.36534	0.216223	6.38401	1.73e-10	5.1e-09	NPW
ENSG00000162078	15.3575	2.78262	0.430336	6.35404	2.1e-10	6.09e-09	ZG16B
ENSG00000103184	59.5604	1.61105	0.200773	8.02945	9.79e-16	6.09e-14	SEC14L5
ENSG00000153446	107.952	3.01787	0.249563	11.9809	4.47e-33	1.36e-30	C16orf89
ENSG00000196502	92.4324	1.32183	0.318337	4.07615	4.58e-05	0.000469832	SULT1A1
ENSG00000260487	4.03749	2.08714	0.440508	4.34542	1.39e-05	0.000164815	NA
ENSG00000261332	3.38338	1.79662	0.437491	5.05264	4.36e-07	7.32e-06	NA
ENSG00000228695	727.485	1.33527	0.383452	2.79222	0.00523482	0.0273977	CES1P1
ENSG00000198848	2772.16	1.3109	0.333376	3.21436	0.00130735	0.00864889	CES1
ENSG00000125144	75.9381	1.46908	0.403486	3.85035	0.00011795	0.00108307	MT1G
ENSG00000183196	110.564	1.6054	0.185298	8.52367	1.55e-17	1.18e-15	CHST6
ENSG00000171724	168.683	4.77557	0.330703	14.1013	3.73e-45	2.15e-42	VAT1L
ENSG00000086696	432.002	4.64367	0.319152	15.338	4.26e-53	3.64e-50	HSD17B2
ENSG00000135698	2284.68	1.34216	0.196187	6.79969	1.05e-11	3.79e-10	MPHOSPH6
ENSG00000140945	1879.12	1.19381	0.204019	6.11565	9.62e-10	2.53e-08	CDH13
ENSG00000268754	43.1199	2.23528	0.355154	5.95865	2.54e-09	6.28e-08	NA
ENSG00000268388	782.314	4.91319	0.399337	12.7849	1.99e-37	8.3e-35	FENDRR
ENSG00000103241	1368.88	3.18255	0.258281	12.0321	2.41e-33	7.57e-31	FOXF1
ENSG00000261193	24.3089	1.04637	0.289927	3.85652	0.000115015	0.00105829	NA
ENSG00000205037	154.996	1.12032	0.208094	5.52049	3.38e-08	6.99e-07	LOC400553
ENSG00000260420	12.8622	1.29399	0.355559	4.00355	6.24e-05	0.000622089	LINC02182
ENSG00000108381	1667.62	1.45345	0.191363	7.58996	3.2e-14	1.68e-12	ASPA
ENSG00000183018	45.1375	1.85308	0.366079	4.58218	4.6e-06	6.1e-05	SPNS2
ENSG00000188176	71.46	1.49542	0.406865	3.35387	0.000796888	0.00562057	SMTNL2
ENSG00000236022	2.99629	1.13804	0.440197	2.8018	0.00508178	0.0267372	NA
ENSG00000109072	16.9865	1.0594	0.359908	2.9679	0.00299845	0.0173871	VTN
ENSG00000126861	253.024	2.56138	0.250696	10.1397	3.68e-24	5.59e-22	OMG
ENSG00000131242	284.903	1.29657	0.213423	6.00444	1.92e-09	4.81e-08	RAB11FIP4
ENSG00000172156	85.0296	1.31762	0.202194	6.59251	4.32e-11	1.43e-09	CCL11
ENSG00000181374	16.78	2.3269	0.313694	7.25008	4.17e-13	1.87e-11	CCL13
ENSG00000271447	17.161	1.08778	0.34851	3.18193	0.00146295	0.00949591	MMP28
ENSG00000265666	25.9368	1.98768	0.276357	7.14775	8.82e-13	3.73e-11	RARA-AS1
ENSG00000171345	177.187	1.20707	0.246271	4.93277	8.11e-07	1.27e-05	KRT19
ENSG00000273650	2.59542	1.17808	0.440492	2.67375	0.00750076	0.0365153	NA
ENSG00000214578	4.7175	1.4253	0.413567	3.29759	0.000975171	0.00672189	NA
ENSG00000131477	99.6543	1.53511	0.241257	6.42842	1.29e-10	3.91e-09	RAMP2
ENSG00000131094	132.514	1.63376	0.273666	5.93927	2.86e-09	7e-08	C1QL1
ENSG00000259207	82.073	1.33778	0.29511	5.31433	1.07e-07	2.05e-06	ITGB3
ENSG00000120068	34.6445	2.26812	0.406139	5.46155	4.72e-08	9.52e-07	HOXB8
ENSG00000170689	19.42	1.42078	0.31429	4.41497	1.01e-05	0.00012396	HOXB9
ENSG00000159224	4.40457	1.49824	0.393189	3.58105	0.00034222	0.00273333	GIP
ENSG00000251179	10.1625	1.11878	0.311636	3.4946	0.000474768	0.00363016	TMEM92-AS1
ENSG00000166292	160.582	1.07802	0.208675	5.0272	4.98e-07	8.22e-06	TMEM100
ENSG00000175175	68.4112	1.0687	0.247666	4.29853	1.72e-05	0.000198466	PPM1E
ENSG00000261040	42.1422	1.05206	0.26772	4.02038	5.81e-05	0.000582841	WFDC21P
ENSG00000121075	25.1894	1.29005	0.360164	3.51935	0.000432608	0.00334347	TBX4
ENSG00000186665	981.305	1.01958	0.121418	8.36731	5.89e-17	4.14e-15	C17orf58
ENSG00000141338	1268.73	1.67914	0.255251	6.48228	9.03e-11	2.81e-09	ABCA8
ENSG00000125398	164.32	2.34809	0.215135	11.2632	1.99e-29	4.76e-27	SOX9
ENSG00000264964	27.6025	1.18613	0.251852	4.62371	3.77e-06	5.11e-05	NA
ENSG00000154864	163.71	1.27574	0.20381	6.30731	2.84e-10	8.07e-09	PIEZO2
ENSG00000141448	180.074	1.53043	0.284848	5.60339	2.1e-08	4.49e-07	GATA6
ENSG00000053747	80.1613	1.86599	0.301151	6.11932	9.4e-10	2.48e-08	LAMA3
ENSG00000170558	1609.43	1.42854	0.188875	7.65323	1.96e-14	1.04e-12	CDH2
ENSG00000134042	96.4362	1.68229	0.22907	7.44662	9.58e-14	4.65e-12	MRO
ENSG00000183287	931.344	1.19513	0.192779	6.13419	8.56e-10	2.27e-08	CCBE1
ENSG00000267774	6.02203	1.36597	0.423341	3.37402	0.000740785	0.00528101	NA
ENSG00000166603	18.1656	1.46657	0.354811	4.36143	1.29e-05	0.000154737	MC4R
ENSG00000101265	3531.27	1.45876	0.156433	9.33421	1.02e-20	1.08e-18	RASSF2
ENSG00000125845	1694.45	1.53559	0.272024	5.89064	3.85e-09	9.23e-08	BMP2
ENSG00000132639	102.684	2.19851	0.342099	6.42753	1.3e-10	3.92e-09	SNAP25
ENSG00000101384	968.206	1.15895	0.266632	4.15788	3.21e-05	0.000346036	JAG1
ENSG00000204556	24.9669	1.13883	0.274868	4.17245	3.01e-05	0.000327378	NA
ENSG00000282995	3.59687	1.90147	0.433208	4.57555	4.75e-06	6.27e-05	NA
ENSG00000101098	290.565	1.14577	0.222595	5.24592	1.56e-07	2.87e-06	RIMS4
ENSG00000124107	228.027	2.27083	0.352744	6.45249	1.1e-10	3.37e-09	SLPI
ENSG00000101144	306.279	1.471	0.232366	6.33332	2.4e-10	6.91e-09	BMP7
ENSG00000099864	5636.21	1.26632	0.144818	8.74646	2.2e-18	1.85e-16	PALM
ENSG00000197561	71.235	2.05925	0.248225	8.18543	2.71e-16	1.79e-14	ELANE
ENSG00000197766	15495.5	1.01653	0.205431	4.97859	6.4e-07	1.03e-05	CFD
ENSG00000064687	150.668	2.09107	0.234894	8.89489	5.85e-19	5.21e-17	ABCA7
ENSG00000167676	233.279	1.31424	0.18094	7.20691	5.72e-13	2.49e-11	PLIN4
ENSG00000167680	1013.83	1.06479	0.251485	4.77422	1.8e-06	2.59e-05	SEMA6B
ENSG00000104833	39.927	2.84998	0.345605	7.98619	1.39e-15	8.57e-14	TUBB4A
ENSG00000167772	405.062	1.72864	0.250513	6.92311	4.42e-12	1.7e-10	ANGPTL4
ENSG00000205517	55.9434	2.03416	0.357577	5.63183	1.78e-08	3.85e-07	RGL3
ENSG00000102575	108.722	1.3322	0.256662	5.21574	1.83e-07	3.33e-06	ACP5
ENSG00000160951	40.1464	2.28202	0.365341	5.80544	6.42e-09	1.47e-07	PTGER1
ENSG00000130513	7098.26	1.29492	0.214155	6.06113	1.35e-09	3.46e-08	GDF15
ENSG00000223802	108.699	1.03572	0.264591	3.93202	8.42e-05	0.00080485	CERS1
ENSG00000160161	190.751	1.1005	0.216328	5.20605	1.93e-07	3.5e-06	CILP2
ENSG00000173809	110.242	1.93343	0.421389	3.20321	0.00135907	0.00891206	TDRD12
ENSG00000004776	5452.28	1.87946	0.201755	9.28057	1.69e-20	1.75e-18	HSPB6
ENSG00000226686	81.67	1.00226	0.328829	3.3997	0.000674596	0.00487905	LINC01535
ENSG00000160460	310.865	1.1197	0.201837	5.48601	4.11e-08	8.37e-07	SPTBN4
ENSG00000090006	12692.1	1.64076	0.208422	7.80362	6.02e-15	3.41e-13	LTBP4
ENSG00000167600	37.673	2.38946	0.385491	5.59945	2.15e-08	4.59e-07	CYP2S1
ENSG00000105409	29.64	1.18282	0.34089	3.41273	0.000643145	0.00468224	ATP1A3
ENSG00000169136	6999.3	1.66852	0.169573	9.7987	1.14e-22	1.55e-20	ATF5
ENSG00000105605	118.829	1.14134	0.431225	2.95355	0.00314141	0.0180727	CACNG7
ENSG00000080031	193.755	1.14225	0.245731	4.55457	5.25e-06	6.89e-05	PTPRH
ENSG00000268545	2.93621	1.05999	0.411531	2.58769	0.0096621	0.0447289	VN1R107P
ENSG00000283047	4.60243	2.71093	0.425346	4.85461	1.21e-06	1.81e-05	NA
ENSG00000283023	8.23894	1.91216	0.432117	3.62173	0.000292645	0.00238743	NA
ENSG00000161133	9.12495	1.48997	0.428775	3.69514	0.000219765	0.00186504	USP41
ENSG00000275004	56.331	1.4454	0.229869	6.30895	2.81e-10	8e-09	ZNF280B
ENSG00000240972	14.8238	1.04574	0.322695	3.45736	0.000545497	0.00408041	MIF
ENSG00000225783	188.283	1.48659	0.345828	4.06179	4.87e-05	0.000497112	MIAT
ENSG00000233521	9.5911	1.31721	0.40662	4.34247	1.41e-05	0.000166788	LINC01638
ENSG00000100100	493.331	1.3187	0.233769	5.48785	4.07e-08	8.3e-07	PIK3IP1
ENSG00000235209	8.19276	2.23419	0.342216	6.66961	2.56e-11	8.84e-10	NA
ENSG00000128274	2034.66	1.00341	0.123925	8.1066	5.21e-16	3.37e-14	A4GALT
ENSG00000159307	1969.79	3.32153	0.368514	9.12371	7.26e-20	6.88e-18	SCUBE1
ENSG00000130487	634.853	2.43481	0.330615	7.47265	7.86e-14	3.86e-12	KLHDC7B
ENSG00000279094	7.88555	1.21005	0.384086	3.02723	0.00246803	0.0147975	LINC01670
ENSG00000279064	4.17234	1.17234	0.415278	2.72284	0.00647239	0.0325071	NA
ENSG00000278961	43.6028	1.38022	0.274262	4.96133	7e-07	1.11e-05	LOC107983987
ENSG00000279208	10.7312	1.35513	0.305285	4.47254	7.73e-06	9.77e-05	NA
ENSG00000185390	6.40764	1.34307	0.35735	3.69078	0.000223565	0.00189012	NA
ENSG00000185272	19.151	1.49876	0.375301	3.93113	8.45e-05	0.000807384	RBM11
ENSG00000154654	130.253	1.18505	0.200996	6.09601	1.09e-09	2.84e-08	NCAM2
ENSG00000171189	38.2364	2.27103	0.311972	7.20775	5.69e-13	2.49e-11	GRIK1
ENSG00000185437	10.9014	1.00147	0.338787	2.7453	0.0060456	0.030804	SH3BGR
ENSG00000184809	33.2066	2.087	0.364797	6.38798	1.68e-10	4.98e-09	NA
ENSG00000160190	73.4022	1.50916	0.223327	6.75283	1.45e-11	5.17e-10	SLC37A1

## Sheet: SD10.3 ForFIg7b_LoF
Source data for Fig 7b: Significant differentially expressed genes in day 10/12 induced neurons carrying SETBP1 truncating variants compared to healthy controls.
	baseMean	log2FoldChange	lfcSE	stat	pvalue	padj	symbol
ENSG00000269737	26.2574	1.04965	0.322209	3.52004	0.000431485	0.00598764	NA
ENSG00000149527	41.5862	1.07222	0.422978	3.68211	0.000231309	0.00369992	PLCH2
ENSG00000117407	100.303	1.13062	0.394829	2.76549	0.00568376	0.0412579	ARTN
ENSG00000154451	64.5535	1.37264	0.343241	4.0335	5.5e-05	0.00119621	GBP5
ENSG00000272755	17.897	1.08216	0.250356	4.33924	1.43e-05	0.000410491	NA
ENSG00000143452	53.9279	1.16123	0.430675	3.32411	0.000887019	0.0103524	HORMAD1
ENSG00000135744	661.848	1.7019	0.338755	4.89528	9.82e-07	4.59e-05	AGT
ENSG00000215808	65.7083	1.43637	0.351719	3.62235	0.000291938	0.00442851	LINC01139
ENSG00000239300	4.99371	1.15311	0.412872	2.89554	0.00378503	0.0305582	NA
ENSG00000115138	64.7397	1.13046	0.29	3.56804	0.000359665	0.00521733	POMC
ENSG00000115318	898.467	1.50522	0.281511	6.45531	1.08e-10	1.56e-08	LOXL3
ENSG00000115363	386.626	1.07969	0.280213	3.94766	7.89e-05	0.00157968	EVA1A
ENSG00000125551	12.0054	1.21936	0.383439	3.19531	0.00139681	0.014651	PLGLB2
ENSG00000115008	64.0341	1.1075	0.29799	3.78223	0.000155429	0.00271924	IL1A
ENSG00000236397	52.8616	1.89661	0.294284	6.58892	4.43e-11	6.96e-09	NA
ENSG00000258910	16.466	1.22286	0.301848	4.11702	3.84e-05	0.000899984	NA
ENSG00000163064	389.632	1.12166	0.258816	4.71497	2.42e-06	9.69e-05	EN1
ENSG00000234584	4.76435	1.15679	0.390559	2.97381	0.00294128	0.025382	NA
ENSG00000231453	105.896	1.64342	0.291777	5.87931	4.12e-09	3.78e-07	LINC01305
ENSG00000217236	107.729	1.05119	0.349503	3.27523	0.00105576	0.0118508	SP9
ENSG00000175879	435.349	1.634	0.205395	8.29978	1.04e-16	5.66e-14	HOXD8
ENSG00000170166	9.79191	1.08913	0.373451	3.33507	0.000852779	0.0100115	HOXD4
ENSG00000224189	164.521	1.18746	0.319329	4.40865	1.04e-05	0.000315313	HAGLR
ENSG00000226363	38.9566	1.05582	0.391434	3.47978	0.000501819	0.00668905	NA
ENSG00000272551	19.5936	1.53616	0.326801	5.18481	2.16e-07	1.23e-05	NA
ENSG00000174325	16.1098	1.10409	0.295584	3.58455	0.000337662	0.00496244	NA
ENSG00000213901	14.5782	1.16195	0.352803	3.42009	0.000625997	0.00787551	SLC23A3
ENSG00000056736	334.167	1.07882	0.25969	4.13252	3.59e-05	0.000852528	IL17RB
ENSG00000172971	8.24176	1.27867	0.329966	3.80817	0.000139997	0.00248824	NA
ENSG00000249846	22.4844	1.00939	0.240444	4.22901	2.35e-05	0.000604182	LINC02021
ENSG00000114115	410.13	1.2285	0.338589	3.54449	0.000393369	0.00557973	RBP1
ENSG00000073282	30.4417	1.17838	0.349241	3.32516	0.000883677	0.0103253	TP63
ENSG00000224769	30.3228	1.45591	0.383938	4.24123	2.22e-05	0.000578018	NA
ENSG00000275426	11.3651	1.10576	0.268282	4.08831	4.35e-05	0.000986622	NA
ENSG00000170891	234.238	1.23476	0.375782	3.52463	0.000424075	0.00591281	CYTL1
ENSG00000152953	545.773	1.05207	0.134067	7.88906	3.04e-15	1.27e-12	STK32B
ENSG00000184985	448.332	1.50459	0.154065	9.76582	1.58e-22	2.36e-19	SORCS2
ENSG00000249207	8.64113	1.36161	0.396346	3.23017	0.00123718	0.0134464	NA
ENSG00000251350	117.846	1.05683	0.308587	3.58883	0.000332162	0.0049098	LINC02475
ENSG00000155011	428.685	1.23473	0.416133	4.94484	7.62e-07	3.66e-05	DKK2
ENSG00000260404	134.277	1.15071	0.281411	4.21116	2.54e-05	0.000640167	NA
ENSG00000248810	19.1249	1.62562	0.440659	3.515	0.00043976	0.00608362	LINC02432
ENSG00000248429	145.432	1.04481	0.289353	3.60944	0.000306861	0.00460035	GASK1B-AS1
ENSG00000070193	88.3499	1.09987	0.361523	3.69767	0.00021759	0.00352772	FGF10
ENSG00000250978	5.14035	1.19139	0.421371	2.91012	0.00361288	0.0295277	NA
ENSG00000253910	210.768	1.23231	0.337053	3.45285	0.000554689	0.00716974	PCDHGB2
ENSG00000171992	836.976	1.02216	0.187034	5.46588	4.61e-08	3.29e-06	SYNPO
ENSG00000260581	8.41124	2.00116	0.440858	4.31424	1.6e-05	0.000448999	LOC105378231
ENSG00000160867	99.2936	1.56906	0.292378	5.60488	2.08e-08	1.6e-06	FGFR4
ENSG00000274750	83.6544	1.27843	0.259488	5.03526	4.77e-07	2.46e-05	H3C6
ENSG00000185760	87.411	1.39299	0.291302	4.84404	1.27e-06	5.67e-05	KCNQ5
ENSG00000112297	385.764	1.00039	0.122038	8.20057	2.39e-16	1.26e-13	CRYBG1
ENSG00000164440	55.7138	1.14999	0.286911	4.07734	4.56e-05	0.00102404	TXLNB
ENSG00000112562	19.0414	1.86227	0.411103	3.58684	0.000334706	0.00492708	SMOC2
ENSG00000105855	404.574	1.50622	0.230999	6.50192	7.93e-11	1.2e-08	ITGB8
ENSG00000197576	37.0742	1.02578	0.375716	3.54725	0.000389279	0.00553073	HOXA4
ENSG00000253187	11.7773	1.1837	0.378351	4.00863	6.11e-05	0.00129943	HOXA10-AS
ENSG00000253293	531.389	1.06021	0.323008	4.1493	3.33e-05	0.000799817	HOXA10
ENSG00000226874	3.31106	1.23511	0.440381	2.78958	0.00527767	0.0391087	NA
ENSG00000122679	242.701	1.12197	0.264301	4.22745	2.36e-05	0.000604765	RAMP3
ENSG00000146674	26494.1	1.23117	0.294511	4.84938	1.24e-06	5.59e-05	IGFBP3
ENSG00000164669	35.7073	1.4686	0.276537	5.42889	5.67e-08	3.91e-06	INTS4P1
ENSG00000170775	26.9743	1.4629	0.374398	3.47415	0.00051248	0.00678071	GPR37
ENSG00000243302	95.7712	1.25294	0.320863	4.26546	1.99e-05	0.000532611	NA
ENSG00000229413	23.1761	1.22898	0.348435	3.76383	0.000167332	0.00288307	NA
ENSG00000146856	51.3718	1.00237	0.197342	5.04397	4.56e-07	2.35e-05	AGBL3
ENSG00000213199	57.528	1.00407	0.319502	3.1758	0.00149422	0.0154555	ASIC3
ENSG00000232111	36.3166	1.33892	0.367424	2.90579	0.0036633	0.0298174	NA
ENSG00000179083	73.709	1.27114	0.358419	3.65901	0.000253189	0.00398935	FAM133A
ENSG00000130032	523.906	1.15717	0.166677	6.9684	3.21e-12	7.09e-10	PRRG3
ENSG00000180190	127.415	1.23241	0.199018	6.26756	3.67e-10	4.56e-08	TDRP
ENSG00000253696	12.124	1.10548	0.317357	3.45746	0.000545301	0.00707734	KBTBD11-OT1
ENSG00000270988	3.12208	1.64258	0.42251	3.81244	0.000137603	0.00245705	NA
ENSG00000248498	91.1544	2.30158	0.39909	5.497	3.86e-08	2.81e-06	ASNSP1
ENSG00000254102	26.3977	1.05177	0.347219	2.8994	0.00373878	0.030349	LOC401463
ENSG00000180828	324.615	1.08745	0.357233	2.85692	0.00427775	0.0334326	BHLHE22
ENSG00000104321	141.6	1.36388	0.317727	4.06054	4.9e-05	0.0010842	TRPA1
ENSG00000285744	41.597	1.01931	0.233218	4.28712	1.81e-05	0.000493565	NA
ENSG00000132561	2250.23	1.1481	0.254153	4.46716	7.93e-06	0.000254482	MATN2
ENSG00000154188	375.919	1.28108	0.246362	5.19611	2.04e-07	1.18e-05	ANGPT1
ENSG00000131773	1239.35	1.26771	0.266535	4.53073	5.88e-06	0.000200198	KHDRBS3
ENSG00000254859	4.76768	1.71011	0.38564	4.27477	1.91e-05	0.000516818	NA
ENSG00000170122	22.4407	1.12263	0.271289	4.10116	4.11e-05	0.000945376	FOXD4
ENSG00000215548	43.0984	1.81703	0.19979	9.13288	6.67e-20	6.29e-17	NA
ENSG00000204790	19.3639	2.267	0.37312	6.09557	1.09e-09	1.18e-07	LOC728877
ENSG00000187210	661.897	1.02655	0.145142	7.07726	1.47e-12	3.44e-10	GCNT1
ENSG00000196739	2109.7	1.02112	0.196417	5.21232	1.86e-07	1.1e-05	COL27A1
ENSG00000246174	30.6799	1.28531	0.27764	4.90883	9.16e-07	4.31e-05	KCTD21-AS1
ENSG00000023445	466.015	1.03921	0.167951	6.21514	5.13e-10	6.04e-08	BIRC3
ENSG00000255337	11.2633	1.088	0.331062	3.05861	0.00222369	0.0206197	TMEM123-DT
ENSG00000149968	260.833	1.16076	0.412736	2.88546	0.00390847	0.031315	MMP3
ENSG00000235505	79.303	1.14663	0.276509	4.33118	1.48e-05	0.000421082	CASP4LP
ENSG00000204397	149.262	1.09567	0.268459	4.25423	2.1e-05	0.000552647	CARD16
ENSG00000149294	128.653	1.64347	0.351107	5.07612	3.85e-07	2.03e-05	NCAM1
ENSG00000256452	1.26762	1.33541	0.440191	3.04213	0.00234912	0.0215266	NA
ENSG00000233117	4.50597	1.18116	0.391108	2.82125	0.00478373	0.0363909	NA
ENSG00000148426	236.627	1.07222	0.156926	6.92432	4.38e-12	9.23e-10	PROSER2
ENSG00000169126	43.0881	1.16601	0.235119	5.0027	5.65e-07	2.84e-05	ODAD2
ENSG00000276805	53.309	1.11862	0.167605	6.67507	2.47e-11	4.18e-09	NA
ENSG00000183346	39.6622	1.02103	0.23887	4.24044	2.23e-05	0.000579211	CABCOCO1
ENSG00000213025	16.1906	1.91536	0.43809	4.46999	7.82e-06	0.00025205	NA
ENSG00000214688	22.1156	1.40218	0.307887	4.5275	5.97e-06	0.00020213	C10orf105
ENSG00000121898	5717.7	1.45232	0.261104	6.21294	5.2e-10	6.09e-08	CPXM2
ENSG00000234134	1.89043	1.25848	0.439827	3.07086	0.00213443	0.0200726	NA
ENSG00000172322	42.0611	1.5105	0.430232	2.8474	0.00440783	0.0342736	CLEC12A
ENSG00000247498	56.0376	1.05808	0.374442	4.12269	3.74e-05	0.000882726	GPRC5D-AS1
ENSG00000087494	141.491	1.26149	0.275395	4.6014	4.2e-06	0.000152194	PTHLH
ENSG00000180818	593.866	1.1594	0.422365	3.89539	9.8e-05	0.0018547	HOXC10
ENSG00000197757	887.302	1.34401	0.414614	4.49422	6.98e-06	0.000229944	HOXC6
ENSG00000180806	213.244	1.06653	0.392945	3.43256	0.000597904	0.00759677	HOXC9
ENSG00000250451	10.8285	1.22651	0.375518	3.45387	0.000552605	0.00715305	HOXC-AS1
ENSG00000037965	749.092	1.18708	0.41611	4.02284	5.75e-05	0.00123962	HOXC8
ENSG00000198353	255.556	1.33199	0.342175	4.68597	2.79e-06	0.00010876	HOXC4
ENSG00000250654	19.0533	1.69701	0.344216	5.66314	1.49e-08	1.2e-06	LOC100240735
ENSG00000072657	205.336	1.03312	0.31706	4.15418	3.26e-05	0.000786077	TRHDE
ENSG00000139318	196.265	1.08786	0.246192	4.45039	8.57e-06	0.000270349	DUSP6
ENSG00000174600	190.665	1.14313	0.271279	4.33531	1.46e-05	0.000416556	CMKLR1
ENSG00000256955	5.55162	1.12286	0.38996	3.04345	0.00233884	0.0214434	NA
ENSG00000256576	7.01265	1.2863	0.339168	3.64113	0.000271447	0.00419223	LINC02361
ENSG00000123191	123.131	1.00153	0.229432	4.38031	1.19e-05	0.00034978	ATP7B
ENSG00000125266	201.54	1.22066	0.214951	5.5904	2.27e-08	1.71e-06	EFNB2
ENSG00000260910	37.959	1.00739	0.256807	3.76586	0.000165976	0.00287013	NA
ENSG00000126803	2129.18	1.01384	0.301351	3.64186	0.000270676	0.00418754	HSPA2
ENSG00000258376	47.3799	1.34877	0.205443	6.65266	2.88e-11	4.77e-09	NA
ENSG00000119630	8783.3	1.07267	0.191828	5.70697	1.15e-08	9.45e-07	PGF
ENSG00000165929	52.8387	1.16932	0.359025	3.90668	9.36e-05	0.00179481	TC2N
ENSG00000185559	444.971	1.37631	0.385033	3.70819	0.000208743	0.00342024	DLK1
ENSG00000180229	209.795	1.65436	0.273234	6.11248	9.81e-10	1.08e-07	HERC2P3
ENSG00000278626	11.9168	1.2654	0.360847	3.63788	0.000274893	0.00423149	NA
ENSG00000258590	37.6105	1.27743	0.287545	4.3559	1.33e-05	0.000387293	NA
ENSG00000128917	30.5893	1.06174	0.346921	2.90661	0.00365364	0.0297658	DLL4
ENSG00000137877	87.6227	1.87042	0.318495	6.45133	1.11e-10	1.59e-08	SPTBN5
ENSG00000259520	36.0911	1.14937	0.304636	4.24345	2.2e-05	0.000573154	SLC28A2-AS1
ENSG00000103723	63.8979	1.22705	0.271462	4.39116	1.13e-05	0.000337677	AP3B2
ENSG00000259407	6.26746	1.14083	0.381602	3.06251	0.00219487	0.0204478	NA
ENSG00000276931	3.43816	1.14342	0.423355	3.06306	0.00219084	0.0204208	NA
ENSG00000254852	309.113	1.03479	0.258404	3.95338	7.71e-05	0.00155438	NPIPA2
ENSG00000158482	5.07573	1.12455	0.388083	2.86645	0.00415101	0.0326737	NA
ENSG00000197272	12.1855	2.26829	0.430727	3.84498	0.000120564	0.00218615	IL27
ENSG00000261332	3.38338	1.03408	0.436858	3.13087	0.00174288	0.0172031	NA
ENSG00000125144	75.9381	1.22142	0.403552	3.22466	0.00126121	0.0136214	MT1G
ENSG00000172137	21.2262	1.54011	0.321347	4.65046	3.31e-06	0.000125975	CALB2
ENSG00000277954	21.9955	1.21394	0.284079	4.29535	1.74e-05	0.000478516	NA
ENSG00000270124	12.1897	1.05293	0.312173	3.54204	0.000397049	0.00562131	NA
ENSG00000278341	10.7946	1.02169	0.330447	3.31867	0.000904477	0.0104842	NA
ENSG00000262434	2.19492	1.16722	0.434534	2.79159	0.00524492	0.0389317	NA
ENSG00000167711	20.7441	1.15907	0.395582	3.14536	0.00165882	0.0165651	SERPINF2
ENSG00000108381	1667.62	1.14127	0.191397	6.08906	1.14e-09	1.22e-07	ASPA
ENSG00000263531	3.87603	1.39269	0.399409	3.46519	0.000529861	0.00693736	NA
ENSG00000172156	85.0296	1.25598	0.202193	6.21685	5.07e-10	6.02e-08	CCL11
ENSG00000264655	5.47448	1.03576	0.348194	2.95398	0.00313709	0.0265475	NA
ENSG00000005102	10.3622	1.53068	0.370659	3.89587	9.78e-05	0.00185297	MEOX1
ENSG00000120068	34.6445	1.39173	0.406737	3.74305	0.000181797	0.00307545	HOXB8
ENSG00000064300	35.1575	1.14379	0.355591	2.70045	0.00692464	0.0479346	NGFR
ENSG00000123700	127.716	1.04299	0.223964	4.73723	2.17e-06	8.9e-05	KCNJ2
ENSG00000129667	159.944	1.13982	0.246271	4.9647	6.88e-07	3.38e-05	RHBDF2
ENSG00000273284	11.8982	1.06939	0.294812	3.59007	0.000330584	0.00489052	NA
ENSG00000267327	9.01241	1.07661	0.354787	3.18436	0.00145072	0.0150927	LOC107985164
ENSG00000206129	24.4637	1.35275	0.359234	4.07489	4.6e-05	0.00103275	LOC642484
ENSG00000172296	69.9677	1.11812	0.213975	5.46177	4.71e-08	3.35e-06	SPTLC3
ENSG00000282995	3.59687	1.86841	0.433342	3.99806	6.39e-05	0.0013497	NA
ENSG00000226284	1.7959	1.60128	0.438558	3.72842	0.000192681	0.00322907	NA
ENSG00000087495	34.747	1.53701	0.401498	3.88039	0.000104288	0.00195841	PHACTR3
ENSG00000196421	31.6936	1.0504	0.332999	3.23048	0.00123582	0.0134464	C20orf204
ENSG00000267372	12.3667	1.22613	0.266388	4.5864	4.51e-06	0.000161252	NA
ENSG00000274447	12.7483	1.24309	0.323168	3.78834	0.000151655	0.00266623	NA
ENSG00000167774	1.81069	1.33372	0.433086	2.9954	0.00274089	0.0241649	NA
ENSG00000028277	94.1838	1.03338	0.289908	3.169	0.00152964	0.01566	POU2F2
ENSG00000104826	3.73826	1.26202	0.405839	2.87914	0.00398765	0.0317788	LHB
ENSG00000184058	339.479	1.58611	0.384929	5.55648	2.75e-08	2.06e-06	TBX1
ENSG00000272733	11.8592	1.51412	0.396862	4.58644	4.51e-06	0.000161252	NA
ENSG00000189269	14.466	1.39882	0.392692	4.53264	5.83e-06	0.000199157	DRICH1
ENSG00000240972	14.8238	1.0624	0.322479	3.65054	0.000261689	0.00408376	MIF
ENSG00000275708	104.018	1.59333	0.248711	6.3832	1.73e-10	2.35e-08	MIR3648-1
ENSG00000278189	9.27699	1.23594	0.375218	3.34274	0.000829549	0.00981597	RNA5-8SN1
ENSG00000264462	75.1606	1.52152	0.24614	6.16003	7.27e-10	8.3e-08	MIR3648-2
ENSG00000184809	33.2066	1.04	0.366301	2.91659	0.00353878	0.0290947	NA
ENSG00000237232	5.27249	1.46759	0.410012	3.40616	0.000658827	0.00821519	ZNF295-AS1
ENSG00000160223	296.326	1.03617	0.369882	3.22337	0.00126692	0.0136646	ICOSLG
ENSG00000275874	3.11733	1.38443	0.402353	2.97235	0.00295534	0.025442	PICSAR
ENSG00000273796	43.5929	1.01666	0.267256	4.01524	5.94e-05	0.00127564	NA
ENSG00000182871	8117.05	1.47165	0.112063	13.1907	9.93e-40	1.78e-35	COL18A1
ENSG00000160282	31.4711	1.28406	0.392567	3.7215	0.000198041	0.00329119	FTCD
ENSG00000276700	14.873	2.83982	0.391002	6.08437	1.17e-09	1.25e-07	RNA5-8SN4
ENSG00000275757	9.84423	2.34772	0.396997	4.85191	1.22e-06	5.53e-05	NA
ENSG00000278384	29.4594	1.30345	0.28098	4.76772	1.86e-06	7.89e-05	NA
