# Supplementary material for: SETBP1 variants outside the degron disrupt DNA-binding, transcription and neuronal differentiation capacity to cause a heterogeneous neurodevelopmental disorder
Source: Nat Commun. 2025 Oct 10;16:9021. doi: 10.1038/s41467-025-64074-x (PMC12514306; doi:10.1038/s41467-025-64074-x)
Supplement: Supplementary file 14 — Source Data [file 41467_2025_64074_MOESM14_ESM.zip › SourceData/SourceData11_forFig7d_GOterm_iN.xlsx]

## Sheet: SD11.1 BP_iN
Source data for Fig 7d: List of top 20 significantly upregulated and downregulated GO-terms in day 10/12 induced neurons carrying SETBP1 variants within the degron/SGS, outside the degron and truncating variants compared to healthy controls (biological processes).
Upregulated biological processes
Control vs Within degron/SGS
GO ID	Term	Annotated	Significant	Expected	Fisher
GO:0003008	system process	1035	238	175.07	0.0003
GO:0051241	negative regulation of multicellular organismal process	689	158	116.55	0.00011
GO:0042327	positive regulation of phosphorylation	578	140	97.77	0.00122
GO:0045596	negative regulation of cell differentiation	456	120	77.13	2.8e-05
GO:0043410	positive regulation of MAPK cascade	318	80	53.79	0.0001
GO:0009410	response to xenobiotic stimulus	295	77	49.9	0.00042
GO:0030336	negative regulation of cell migration	208	61	35.18	5.3e-06
GO:0007162	negative regulation of cell adhesion	199	55	33.66	0.00136
GO:0046942	carboxylic acid transport	153	44	25.88	0.00017
GO:0002064	epithelial cell development	141	43	23.85	0.00075
GO:0002040	sprouting angiogenesis	98	30	16.58	0.00057
GO:1903169	regulation of calcium ion transmembrane transport	97	29	16.41	0.00106
GO:0150104	transport across blood-brain barrier	61	24	10.32	2.5e-05
GO:0045445	myoblast differentiation	63	21	10.66	0.00111
GO:0014068	positive regulation of phosphatidylinositol 3-kinase signaling	51	19	8.63	0.0004
GO:0030514	negative regulation of BMP signaling pathway	38	18	6.43	1.3e-05
GO:0019748	secondary metabolic process	33	15	5.58	0.00012
GO:0050919	negative chemotaxis	35	15	5.92	0.00027
GO:0046850	regulation of bone remodeling	31	14	5.24	0.00022
GO:0016266	O-glycan processing	32	14	5.41	0.00034
Control vs Outside degron
GO:0007267	cell-cell signaling	1039	257	171.2	1.3e-05
GO:0007169	transmembrane receptor protein tyrosine kinase signaling pathway	445	110	73.32	0.0001
GO:0007186	G protein-coupled receptor signaling pathway	380	105	62.61	3e-05
GO:0030855	epithelial cell differentiation	382	100	62.94	4.5e-05
GO:0043410	positive regulation of MAPK cascade	318	85	52.4	0.00043
GO:0016042	lipid catabolic process	215	59	35.43	0.00038
GO:0045165	cell fate commitment	145	41	23.89	0.00023
GO:0045766	positive regulation of angiogenesis	117	35	19.28	0.0002
GO:0007156	homophilic cell adhesion via plasma membrane adhesion molecules	87	27	14.34	0.00054
GO:0048704	embryonic skeletal system morphogenesis	77	26	12.69	0.00015
GO:0007189	adenylate cyclase-activating G protein-coupled receptor signaling pathway	72	24	11.86	0.00034
GO:0042475	odontogenesis of dentin-containing tooth	58	21	9.56	0.00022
GO:0060291	long-term synaptic potentiation	53	20	8.73	0.00016
GO:0060688	regulation of morphogenesis of a branching structure	42	18	6.92	4.8e-05
GO:0048662	negative regulation of smooth muscle cell proliferation	47	18	7.74	0.00027
GO:0030514	negative regulation of BMP signaling pathway	38	16	6.26	0.00016
GO:0042572	retinol metabolic process	30	15	4.94	2.2e-05
GO:0006693	prostaglandin metabolic process	33	14	5.44	0.00037
GO:0010463	mesenchymal cell proliferation	34	14	5.6	0.00054
GO:1905332	positive regulation of morphogenesis of an epithelium	27	13	4.45	0.00013
Control vs Truncating
GO:0050794	regulation of cellular process	7421	873	758.92	0.0015
GO:0065009	regulation of molecular function	2226	268	227.64	0.00117
GO:0007010	cytoskeleton organization	1081	147	110.55	0.00167
GO:0016477	cell migration	1036	146	105.95	0.00083
GO:0006955	immune response	983	133	100.53	0.00155
GO:0045944	positive regulation of transcription by RNA polymerase II	883	131	90.3	5e-06
GO:0006325	chromatin organization	317	49	32.42	0.00209
GO:0051056	regulation of small GTPase mediated signal transduction	236	43	24.13	0.00012
GO:0030198	extracellular matrix organization	220	38	22.5	0.00085
GO:0050727	regulation of inflammatory response	220	38	22.5	0.00085
GO:0007162	negative regulation of cell adhesion	199	35	20.35	0.00096
GO:0009952	anterior/posterior pattern specification	142	33	14.52	4.7e-06
GO:0071356	cellular response to tumor necrosis factor	162	30	16.57	0.00092
GO:0048704	embryonic skeletal system morphogenesis	77	21	7.87	2e-05
GO:0002040	sprouting angiogenesis	98	21	10.02	0.00077
GO:0035176	social behavior	34	11	3.48	0.00038
GO:0050766	positive regulation of phagocytosis	42	11	4.3	0.00264
GO:0009954	proximal/distal pattern formation	28	9	2.86	0.00135
GO:0030857	negative regulation of epithelial cell differentiation	29	9	2.97	0.00179
GO:0048247	lymphocyte chemotaxis	29	9	2.97	0.00179
Downregulated biological processes
Control vs Within degron/SGS
GO:0030154	cell differentiation	2712	478	408.02	0.00113
GO:0048513	animal organ development	2321	440	349.2	0.00012
GO:0007155	cell adhesion	952	204	143.23	0.00062
GO:0007267	cell-cell signaling	1039	194	156.32	0.00049
GO:0045087	innate immune response	451	122	67.85	0.00012
GO:0006954	inflammatory response	444	110	66.8	8.6e-06
GO:0030036	actin cytoskeleton organization	538	107	80.94	0.00114
GO:0050727	regulation of inflammatory response	220	51	33.1	0.00084
GO:0051607	defense response to virus	192	50	28.89	4.7e-05
GO:0071356	cellular response to tumor necrosis factor	162	42	24.37	0.0002
GO:0070374	positive regulation of ERK1 and ERK2 cascade	125	35	18.81	0.00014
GO:0071222	cellular response to lipopolysaccharide	127	35	19.11	0.00019
GO:0034341	response to interferon-gamma	91	33	13.69	6.2e-07
GO:0071347	cellular response to interleukin-1	73	27	10.98	3.3e-06
GO:0016064	immunoglobulin mediated immune response	82	24	12.34	0.00073
GO:0030593	neutrophil chemotaxis	54	22	8.12	4.2e-06
GO:0045824	negative regulation of innate immune response	48	21	7.22	0.00021
GO:0032720	negative regulation of tumor necrosis factor production	36	17	5.42	4.7e-06
GO:0070098	chemokine-mediated signaling pathway	41	17	6.17	3.9e-05
Control vs Outside degron
GO:0007155	cell adhesion	952	212	134.01	0.00024
GO:0007267	cell-cell signaling	1039	187	146.25	0.00077
GO:0006954	inflammatory response	444	100	62.5	6.3e-07
GO:0031589	cell-substrate adhesion	272	59	38.29	0.00036
GO:0030198	extracellular matrix organization	220	56	30.97	0.00021
GO:0007600	sensory perception	254	54	35.75	0.00102
GO:0002366	leukocyte activation involved in immune response	166	44	23.37	0.00065
GO:0002274	myeloid leukocyte activation	128	33	18.02	0.00031
GO:0045664	regulation of neuron differentiation	130	33	18.3	0.00042
GO:0030593	neutrophil chemotaxis	54	22	7.6	0.00076
GO:0071347	cellular response to interleukin-1	73	21	10.28	0.00081
GO:0001938	positive regulation of endothelial cell proliferation	74	21	10.42	0.00098
GO:0007422	peripheral nervous system development	59	18	8.31	0.00088
GO:0042531	positive regulation of tyrosine phosphorylation of STAT protein	36	16	5.07	9.7e-06
GO:0070098	chemokine-mediated signaling pathway	41	16	5.77	6.9e-05
GO:0060412	ventricular septum morphogenesis	33	15	4.65	1.3e-05
GO:0046580	negative regulation of Ras protein signal transduction	42	15	5.91	0.00036
GO:0030857	negative regulation of epithelial cell differentiation	29	13	4.08	6e-05
GO:0048663	neuron fate commitment	25	12	3.52	5e-05
GO:0048546	digestive tract morphogenesis	32	12	4.5	0.00084
GO:0001569	branching involved in blood vessel morphogenesis	23	11	3.24	0.00011
GO:0008045	motor neuron axon guidance	22	10	3.1	0.00038
Control vs Truncating
GO:0032501	multicellular organismal process	4571	693	575.66	0.00071
GO:0007154	cell communication	4013	591	505.39	0.00189
GO:0009605	response to external stimulus	1681	254	211.7	0.00057
GO:0006811	ion transport	877	150	110.45	0.0013
GO:0007167	enzyme linked receptor protein signaling pathway	685	112	86.27	0.00186
GO:0008284	positive regulation of cell population proliferation	626	103	78.84	0.00228
GO:0007186	G protein-coupled receptor signaling pathway	380	70	47.86	0.0006
GO:0009410	response to xenobiotic stimulus	295	57	37.15	0.00057
GO:0006631	fatty acid metabolic process	272	51	34.25	0.00213
GO:0050807	regulation of synapse organization	138	31	17.38	0.00085
GO:0016241	regulation of macroautophagy	130	29	16.37	0.00137
GO:0030901	midbrain development	65	19	8.19	0.00028
GO:0006695	cholesterol biosynthetic process	43	17	5.42	7.7e-06
GO:0042632	cholesterol homeostasis	50	16	6.3	0.00027
GO:0043627	response to estrogen	54	15	6.8	0.00213
GO:0045668	negative regulation of osteoblast differentiation	39	13	4.91	0.00065
GO:0061005	cell differentiation involved in kidney development	40	12	5.04	0.00287
GO:0086091	regulation of heart rate by cardiac conduction	24	10	3.02	0.00036
GO:0071398	cellular response to fatty acid	29	10	3.65	0.00202
GO:0008299	isoprenoid biosynthetic process	21	9	2.64	0.00055
GO:1990573	potassium ion import across plasma membrane	23	9	2.9	0.00121

## Sheet: SD11.2 within_BPreduced
Source data for Fig 7d: Reduced GO terms upregulated biological pathway: within degron/SGS									Reduced GO terms downregulated biological pathway: within degron/SGS
go	cluster	parent	parentSimScore	score	size	term	parentTerm		go	cluster	parent	parentSimScore	score	size	term	parentTerm
GO:0030336	1	GO:0030336	0.997	5.27572	157	negative regulation of cell migration	negative regulation of cell migration		GO:0034341	1	GO:0034341	0.999	6.20761	29	response to interferon-gamma	response to interferon-gamma
GO:0030514	2	GO:0030514	0.999	4.88606	66	negative regulation of BMP signaling pathway	negative regulation of BMP signaling pathway		GO:0071347	2	GO:0071347	0.999	5.48149	88	cellular response to interleukin-1	cellular response to interleukin-1
GO:0150104	3	GO:0150104	0.999	4.60206	97	transport across blood-brain barrier	transport across blood-brain barrier		GO:0048247	3	GO:0048247	0.999	5.38722	34	lymphocyte chemotaxis	lymphocyte chemotaxis
GO:0045596	4	GO:0045596	0.994	4.55284	44	negative regulation of cell differentiation	negative regulation of cell differentiation		GO:0030593	3	GO:0048247	0.792	5.37675	89	neutrophil chemotaxis	lymphocyte chemotaxis
GO:0043410	5	GO:0043410	0.995	4	168	positive regulation of MAPK cascade	positive regulation of MAPK cascade		GO:0032720	4	GO:0032720	0.999	5.3279	84	negative regulation of tumor necrosis factor production	negative regulation of tumor necrosis factor production
GO:0051241	6	GO:0051241	0.987	3.95861	0	negative regulation of multicellular organismal process	negative regulation of multicellular organismal process		GO:0032715	4	GO:0032720	0.713	5.30103	73	negative regulation of interleukin-6 production	negative regulation of tumor necrosis factor production
GO:0019748	7	GO:0019748	0.999	3.92082	1	secondary metabolic process	secondary metabolic process		GO:0006954	1	GO:0034341	0.626	5.0655	410	inflammatory response	response to interferon-gamma
GO:0046942	8	GO:0046942	0.996	3.76955	1	carboxylic acid transport	carboxylic acid transport		GO:0032688	4	GO:0032720	0.642	4.55284	14	negative regulation of interferon-beta production	negative regulation of tumor necrosis factor production
GO:0046850	9	GO:0046850	1	3.65758	6	regulation of bone remodeling	regulation of bone remodeling		GO:0070098	2	GO:0071347	0.653	4.40894	78	chemokine-mediated signaling pathway	cellular response to interleukin-1
GO:0035025	5	GO:0043410	0.66	3.65758	42	positive regulation of Rho protein signal transduction	positive regulation of MAPK cascade		GO:0051607	1	GO:0034341	0.65	4.3279	242	defense response to virus	response to interferon-gamma
GO:0050919	1	GO:0030336	0.521	3.56864	41	negative chemotaxis	negative regulation of cell migration		GO:0048245	3	GO:0048247	0.715	4.13668	23	eosinophil chemotaxis	lymphocyte chemotaxis
GO:0003008	3	GO:0150104	0.642	3.52288	0	system process	transport across blood-brain barrier		GO:0045071	5	GO:0045071	0.999	3.95861	54	negative regulation of viral genome replication	negative regulation of viral genome replication
GO:0016266	10	GO:0016266	1	3.46852	45	O-glycan processing	O-glycan processing		GO:0045087	1	GO:0034341	0.822	3.92082	592	innate immune response	response to interferon-gamma
GO:0014068	11	GO:0014068	0.999	3.39794	88	positive regulation of phosphatidylinositol 3-kinase signaling	positive regulation of phosphatidylinositol 3-kinase signaling		GO:0048513	6	GO:0048513	0.933	3.92082	16	animal organ development	animal organ development
GO:2000479	12	GO:2000479	1	3.38722	4	regulation of cAMP-dependent protein kinase activity	regulation of cAMP-dependent protein kinase activity		GO:0070374	7	GO:0070374	0.998	3.85387	255	positive regulation of ERK1 and ERK2 cascade	positive regulation of ERK1 and ERK2 cascade
GO:0009410	13	GO:0009410	0.996	3.37675	286	response to xenobiotic stimulus	response to xenobiotic stimulus		GO:0071222	2	GO:0071347	0.491	3.72125	184	cellular response to lipopolysaccharide	cellular response to interleukin-1
GO:0006693	14	GO:0006693	0.999	3.30103	27	prostaglandin metabolic process	prostaglandin metabolic process		GO:0071356	2	GO:0071347	0.697	3.69897	143	cellular response to tumor necrosis factor	cellular response to interleukin-1
GO:0002040	15	GO:0002040	0.998	3.24413	34	sprouting angiogenesis	sprouting angiogenesis		GO:0045824	1	GO:0034341	0.668	3.67778	17	negative regulation of innate immune response	response to interferon-gamma
GO:1990573	8	GO:0046942	0.522	3.23657	57	potassium ion import across plasma membrane	carboxylic acid transport		GO:0042104	8	GO:0042104	1	3.48149	29	positive regulation of activated T cell proliferation	positive regulation of activated T cell proliferation
GO:0010889	16	GO:0010889	1	3.16115	0	regulation of sequestering of triglyceride	regulation of sequestering of triglyceride		GO:0002548	3	GO:0048247	0.817	3.4318	52	monocyte chemotaxis	lymphocyte chemotaxis
GO:0002064	4	GO:0045596	0.449	3.12494	12	epithelial cell development	negative regulation of cell differentiation		GO:0007267	7	GO:0070374	0.362	3.3098	231	cell-cell signaling	positive regulation of ERK1 and ERK2 cascade
GO:0006911	8	GO:0046942	0.354	3.04576	100	phagocytosis, engulfment	carboxylic acid transport		GO:0007155	8	GO:0042104	0.624	3.20761	505	cell adhesion	positive regulation of activated T cell proliferation
GO:0047497	17	GO:0047497	1	3.04096	9	mitochondrion transport along microtubule	mitochondrion transport along microtubule		GO:0009223	9	GO:0009223	1	3.20761	3	pyrimidine deoxyribonucleotide catabolic process	pyrimidine deoxyribonucleotide catabolic process
GO:1903169	8	GO:0046942	0.585	2.97469	5	regulation of calcium ion transmembrane transport	carboxylic acid transport		GO:0016064	10	GO:0016064	0.998	3.13668	15	immunoglobulin mediated immune response	immunoglobulin mediated immune response
GO:0006929	1	GO:0030336	0.533	2.96658	6	substrate-dependent cell migration	negative regulation of cell migration		GO:0050727	1	GO:0034341	0.584	3.07572	91	regulation of inflammatory response	response to interferon-gamma
GO:0051016	18	GO:0051016	1	2.96658	24	barbed-end actin filament capping	barbed-end actin filament capping		GO:2000515	8	GO:0042104	0.658	2.99568	2	negative regulation of CD4-positive, alpha-beta T cell activation	positive regulation of activated T cell proliferation
GO:0045445	4	GO:0045596	0.414	2.95468	18	myoblast differentiation	negative regulation of cell differentiation		GO:0030154	6	GO:0048513	0.565	2.94692	618	cell differentiation	animal organ development
GO:0042327	12	GO:2000479	0.625	2.91364	30	positive regulation of phosphorylation	regulation of cAMP-dependent protein kinase activity		GO:0030036	11	GO:0030036	0.991	2.9431	176	actin cytoskeleton organization	actin cytoskeleton organization
GO:0048546	15	GO:0002040	0.62	2.89279	12	digestive tract morphogenesis	sprouting angiogenesis		GO:0007165	7	GO:0070374	0.465	2.89963	1096	signal transduction	positive regulation of ERK1 and ERK2 cascade
GO:0007162	6	GO:0051241	0.382	2.86646	51	negative regulation of cell adhesion	negative regulation of multicellular organismal process		GO:0045953	1	GO:0034341	0.612	2.85387	13	negative regulation of natural killer cell mediated cytotoxicity	response to interferon-gamma
GO:0055075	19	GO:0055075	1	2.86012	18	potassium ion homeostasis	potassium ion homeostasis		GO:0071346	1	GO:0034341	0.984	2.85387	102	cellular response to interferon-gamma	response to interferon-gamma
GO:0010763	1	GO:0030336	0.608	2.85078	15	positive regulation of fibroblast migration	negative regulation of cell migration		GO:0006959	10	GO:0016064	0.536	2.81248	62	humoral immune response	immunoglobulin mediated immune response
GO:0060395	2	GO:0030514	0.693	2.84164	80	SMAD protein signal transduction	negative regulation of BMP signaling pathway		GO:0030335	3	GO:0048247	0.617	2.75696	270	positive regulation of cell migration	lymphocyte chemotaxis
GO:0010632	1	GO:0030336	0.777	2.72584	6	regulation of epithelial cell migration	negative regulation of cell migration		GO:0009888	6	GO:0048513	0.541	2.74473	35	tissue development	animal organ development
GO:0048771	9	GO:0046850	0.91	2.71897	9	tissue remodeling	regulation of bone remodeling		GO:0001525	12	GO:0001525	0.994	2.73993	240	angiogenesis	angiogenesis
GO:0060291	11	GO:0014068	0.519	2.71444	57	long-term synaptic potentiation	positive regulation of phosphatidylinositol 3-kinase signaling		GO:0007622	13	GO:0007622	1	2.66154	2	rhythmic behavior	rhythmic behavior
GO:0048562	20	GO:0048562	0.997	2.70997	4	embryonic organ morphogenesis	embryonic organ morphogenesis		GO:0015718	14	GO:0015718	0.999	2.65758	19	monocarboxylic acid transport	monocarboxylic acid transport
GO:0007265	5	GO:0043410	0.578	2.6968	77	Ras protein signal transduction	positive regulation of MAPK cascade		GO:0022600	15	GO:0022600	0.999	2.6073	0	digestive system process	digestive system process
GO:0090382	18	GO:0051016	0.328	2.69465	9	phagosome maturation	barbed-end actin filament capping		GO:1901224	7	GO:0070374	0.64	2.6073	76	positive regulation of NIK/NF-kappaB signaling	positive regulation of ERK1 and ERK2 cascade
GO:0086064	3	GO:0150104	0.608	2.69465	13	cell communication by electrical coupling involved in cardiac conduction	transport across blood-brain barrier		GO:1901386	14	GO:0015718	0.441	2.57025	15	negative regulation of voltage-gated calcium channel activity	monocarboxylic acid transport
GO:0008285	6	GO:0051241	0.42	2.64589	452	negative regulation of cell population proliferation	negative regulation of multicellular organismal process		GO:0050862	10	GO:0016064	0.427	2.57025	21	positive regulation of T cell receptor signaling pathway	immunoglobulin mediated immune response
GO:0042572	14	GO:0006693	0.512	2.64207	63	retinol metabolic process	prostaglandin metabolic process		GO:0002281	10	GO:0016064	0.638	2.57025	20	macrophage activation involved in immune response	immunoglobulin mediated immune response
GO:0048286	15	GO:0002040	0.567	2.64207	33	lung alveolus development	sprouting angiogenesis		GO:0002828	10	GO:0016064	0.443	2.56067	1	regulation of type 2 immune response	immunoglobulin mediated immune response
GO:0060602	20	GO:0048562	0.404	2.62893	1	branch elongation of an epithelium	embryonic organ morphogenesis		GO:0042119	10	GO:0016064	0.362	2.56067	15	neutrophil activation	immunoglobulin mediated immune response
GO:0016137	10	GO:0016266	0.508	2.62893	1	glycoside metabolic process	O-glycan processing		GO:0034143	10	GO:0016064	0.438	2.56067	2	regulation of toll-like receptor 4 signaling pathway	immunoglobulin mediated immune response
GO:0003180	20	GO:0048562	0.413	2.59517	37	aortic valve morphogenesis	embryonic organ morphogenesis		GO:0008015	15	GO:0022600	0.579	2.54668	34	blood circulation	digestive system process
GO:0046503	14	GO:0006693	0.533	2.59517	0	glycerolipid catabolic process	prostaglandin metabolic process		GO:0046596	5	GO:0045071	0.841	2.52578	16	regulation of viral entry into host cell	negative regulation of viral genome replication
GO:0043407	5	GO:0043410	0.75	2.59007	48	negative regulation of MAP kinase activity	positive regulation of MAPK cascade		GO:0072574	12	GO:0001525	0.423	2.43771	7	hepatocyte proliferation	angiogenesis
GO:0001755	1	GO:0030336	0.575	2.58838	47	neural crest cell migration	negative regulation of cell migration		GO:0002507	10	GO:0016064	0.363	2.43771	2	tolerance induction	immunoglobulin mediated immune response
GO:0060688	20	GO:0048562	0.428	2.58838	2	regulation of morphogenesis of a branching structure	embryonic organ morphogenesis		GO:0019882	10	GO:0016064	0.406	2.41454	24	antigen processing and presentation	immunoglobulin mediated immune response

## Sheet: SD11.3 outside_BPreduced
Source data for Fig 7d: Reduced GO terms upregulated biological pathway: outside degron									Reduced GO terms downregulated biological pathway: outside degron
go	cluster	parent	parentSimScore	score	size	term	parentTerm		go	cluster	parent	parentSimScore	score	size	term	parentTerm
GO:0007267	1	GO:0007267	0.978	4.88606	231	cell-cell signaling	cell-cell signaling		GO:0006954	1	GO:0006954	0.992	6.20066	410	inflammatory response	inflammatory response
GO:0042572	2	GO:0042572	1	4.65758	63	retinol metabolic process	retinol metabolic process		GO:0042531	2	GO:0042531	0.999	5.01323	79	positive regulation of tyrosine phosphorylation of STAT protein	positive regulation of tyrosine phosphorylation of STAT protein
GO:0007186	3	GO:0007186	0.986	4.52288	961	G protein-coupled receptor signaling pathway	G protein-coupled receptor signaling pathway		GO:0060412	3	GO:0060412	1	4.88606	35	ventricular septum morphogenesis	ventricular septum morphogenesis
GO:0030855	4	GO:0030855	0.994	4.34679	70	epithelial cell differentiation	epithelial cell differentiation		GO:0048663	4	GO:0048663	0.999	4.30103	17	neuron fate commitment	neuron fate commitment
GO:0060688	5	GO:0060688	1	4.31876	2	regulation of morphogenesis of a branching structure	regulation of morphogenesis of a branching structure		GO:0030857	5	GO:0030857	1	4.22185	12	negative regulation of epithelial cell differentiation	negative regulation of epithelial cell differentiation
GO:0060100	6	GO:0060100	1	4.25964	14	positive regulation of phagocytosis, engulfment	positive regulation of phagocytosis, engulfment		GO:0070098	6	GO:0070098	0.999	4.16115	78	chemokine-mediated signaling pathway	chemokine-mediated signaling pathway
GO:0042481	5	GO:0060688	0.55	4.25964	4	regulation of odontogenesis	regulation of morphogenesis of a branching structure		GO:0072148	4	GO:0048663	0.734	4.06048	1	epithelial cell fate commitment	neuron fate commitment
GO:0071871	7	GO:0071871	1	4.25964	3	response to epinephrine	response to epinephrine		GO:0001569	7	GO:0001569	1	3.95861	31	branching involved in blood vessel morphogenesis	branching involved in blood vessel morphogenesis
GO:0019731	8	GO:0019731	1	4.04096	57	antibacterial humoral response	antibacterial humoral response		GO:0090051	7	GO:0001569	0.613	3.69897	47	negative regulation of cell migration involved in sprouting angiogenesis	branching involved in blood vessel morphogenesis
GO:0007169	3	GO:0007186	0.432	4	140	transmembrane receptor protein tyrosine kinase signaling pathway	G protein-coupled receptor signaling pathway		GO:2000319	8	GO:2000319	1	3.67778	0	regulation of T-helper 17 cell differentiation	regulation of T-helper 17 cell differentiation
GO:1905332	5	GO:0060688	0.585	3.88606	1	positive regulation of morphogenesis of an epithelium	regulation of morphogenesis of a branching structure		GO:0030198	9	GO:0030198	0.997	3.67778	157	extracellular matrix organization	extracellular matrix organization
GO:0048704	5	GO:0060688	0.391	3.82391	43	embryonic skeletal system morphogenesis	regulation of morphogenesis of a branching structure		GO:0007155	10	GO:0007155	0.981	3.61979	505	cell adhesion	cell adhesion
GO:0060291	1	GO:0007267	0.677	3.79588	57	long-term synaptic potentiation	cell-cell signaling		GO:0090023	11	GO:0090023	1	3.50864	24	positive regulation of neutrophil chemotaxis	positive regulation of neutrophil chemotaxis
GO:0030514	7	GO:0071871	0.343	3.79588	66	negative regulation of BMP signaling pathway	response to epinephrine		GO:0002274	8	GO:2000319	0.572	3.50864	1	myeloid leukocyte activation	regulation of T-helper 17 cell differentiation
GO:0060572	4	GO:0030855	0.586	3.76955	0	morphogenesis of an epithelial bud	epithelial cell differentiation		GO:0031589	10	GO:0007155	0.808	3.4437	19	cell-substrate adhesion	cell adhesion
GO:0055075	9	GO:0055075	1	3.76955	18	potassium ion homeostasis	potassium ion homeostasis		GO:0046580	12	GO:0046580	1	3.4437	24	negative regulation of Ras protein signal transduction	negative regulation of Ras protein signal transduction
GO:0045766	5	GO:0060688	0.648	3.69897	176	positive regulation of angiogenesis	regulation of morphogenesis of a branching structure		GO:0008045	11	GO:0090023	0.552	3.42022	26	motor neuron axon guidance	positive regulation of neutrophil chemotaxis
GO:0042475	5	GO:0060688	0.392	3.65758	57	odontogenesis of dentin-containing tooth	regulation of morphogenesis of a branching structure		GO:0045664	5	GO:0030857	0.556	3.37675	27	regulation of neuron differentiation	negative regulation of epithelial cell differentiation
GO:0045165	10	GO:0045165	0.997	3.63827	55	cell fate commitment	cell fate commitment		GO:0010719	5	GO:0030857	0.635	3.23657	39	negative regulation of epithelial to mesenchymal transition	negative regulation of epithelial cell differentiation
GO:0055081	9	GO:0055075	0.566	3.61979	2	anion homeostasis	potassium ion homeostasis		GO:0002366	8	GO:2000319	0.795	3.18709	4	leukocyte activation involved in immune response	regulation of T-helper 17 cell differentiation
GO:0048662	11	GO:0048662	0.999	3.56864	38	negative regulation of smooth muscle cell proliferation	negative regulation of smooth muscle cell proliferation		GO:0043586	13	GO:0043586	1	3.17393	10	tongue development	tongue development
GO:0042573	2	GO:0042572	0.85	3.50864	26	retinoic acid metabolic process	retinol metabolic process		GO:0030593	11	GO:0090023	0.897	3.11919	89	neutrophil chemotaxis	positive regulation of neutrophil chemotaxis
GO:0007189	3	GO:0007186	0.779	3.46852	155	adenylate cyclase-activating G protein-coupled receptor signaling pathway	G protein-coupled receptor signaling pathway		GO:0007267	2	GO:0042531	0.324	3.11351	231	cell-cell signaling	positive regulation of tyrosine phosphorylation of STAT protein
GO:0006693	2	GO:0042572	0.512	3.4318	27	prostaglandin metabolic process	retinol metabolic process		GO:0071347	6	GO:0070098	0.653	3.09151	88	cellular response to interleukin-1	chemokine-mediated signaling pathway
GO:0016042	2	GO:0042572	0.536	3.42022	74	lipid catabolic process	retinol metabolic process		GO:0048546	3	GO:0060412	0.366	3.07572	12	digestive tract morphogenesis	ventricular septum morphogenesis
GO:0043410	1	GO:0007267	0.402	3.36653	168	positive regulation of MAPK cascade	cell-cell signaling		GO:0007379	14	GO:0007379	1	3.07058	7	segment specification	segment specification
GO:0048286	12	GO:0048286	1	3.3279	33	lung alveolus development	lung alveolus development		GO:0007422	15	GO:0007422	0.999	3.05552	29	peripheral nervous system development	peripheral nervous system development
GO:0050892	13	GO:0050892	1	3.26761	15	intestinal absorption	intestinal absorption		GO:0034350	16	GO:0034350	1	3.01323	0	regulation of glial cell apoptotic process	regulation of glial cell apoptotic process
GO:0007156	14	GO:0007156	0.999	3.26761	177	homophilic cell adhesion via plasma membrane adhesion molecules	homophilic cell adhesion via plasma membrane adhesion molecules		GO:0001938	17	GO:0001938	0.999	3.00877	77	positive regulation of endothelial cell proliferation	positive regulation of endothelial cell proliferation
GO:0010463	11	GO:0048662	0.482	3.26761	4	mesenchymal cell proliferation	negative regulation of smooth muscle cell proliferation		GO:0007600	18	GO:0007600	0.991	2.9914	12	sensory perception	sensory perception
GO:0007166	3	GO:0007186	0.533	3.25964	288	cell surface receptor signaling pathway	G protein-coupled receptor signaling pathway		GO:0002250	8	GO:2000319	0.721	2.94692	417	adaptive immune response	regulation of T-helper 17 cell differentiation
GO:0043065	15	GO:0043065	0.995	3.25181	345	positive regulation of apoptotic process	positive regulation of apoptotic process		GO:0008217	18	GO:0007600	0.619	2.94692	70	regulation of blood pressure	sensory perception
GO:0035725	16	GO:0035725	0.998	3.21467	118	sodium ion transmembrane transport	sodium ion transmembrane transport		GO:0022603	5	GO:0030857	0.531	2.9431	0	regulation of anatomical structure morphogenesis	negative regulation of epithelial cell differentiation
GO:0009952	17	GO:0009952	0.998	3.21467	86	anterior/posterior pattern specification	anterior/posterior pattern specification		GO:0048844	7	GO:0001569	0.613	2.92082	23	artery morphogenesis	branching involved in blood vessel morphogenesis
GO:0006750	18	GO:0006750	1	3.20066	20	glutathione biosynthetic process	glutathione biosynthetic process		GO:0009880	14	GO:0007379	0.632	2.90658	26	embryonic pattern specification	segment specification
GO:0060438	12	GO:0048286	0.712	3.20066	3	trachea development	lung alveolus development		GO:0007186	2	GO:0042531	0.337	2.90658	961	G protein-coupled receptor signaling pathway	positive regulation of tyrosine phosphorylation of STAT protein
GO:1902644	19	GO:1902644	1	3.20066	0	tertiary alcohol metabolic process	tertiary alcohol metabolic process		GO:0030279	19	GO:0030279	1	2.89279	20	negative regulation of ossification	negative regulation of ossification
GO:0050918	8	GO:0019731	0.403	3.19382	48	positive chemotaxis	antibacterial humoral response		GO:0070373	12	GO:0046580	0.672	2.88941	83	negative regulation of ERK1 and ERK2 cascade	negative regulation of Ras protein signal transduction
GO:0048167	1	GO:0007267	0.736	3.16749	52	regulation of synaptic plasticity	cell-cell signaling		GO:0003002	14	GO:0007379	0.772	2.85699	0	regionalization	segment specification
GO:0021983	20	GO:0021983	1	3.14267	29	pituitary gland development	pituitary gland development		GO:0019229	18	GO:0007600	0.554	2.85387	19	regulation of vasoconstriction	sensory perception
GO:0032869	7	GO:0071871	0.573	3.14267	109	cellular response to insulin stimulus	response to epinephrine		GO:0048568	13	GO:0043586	0.351	2.85078	31	embryonic organ development	tongue development
GO:0070374	1	GO:0007267	0.362	3.10791	255	positive regulation of ERK1 and ERK2 cascade	cell-cell signaling		GO:0007519	13	GO:0043586	0.324	2.85078	50	skeletal muscle tissue development	tongue development
GO:0007417	20	GO:0021983	0.704	3.08619	140	central nervous system development	pituitary gland development		GO:0072677	11	GO:0090023	0.757	2.82681	1	eosinophil migration	positive regulation of neutrophil chemotaxis
GO:0060071	5	GO:0060688	0.604	3.07572	35	Wnt signaling pathway, planar cell polarity pathway	regulation of morphogenesis of a branching structure		GO:0050930	11	GO:0090023	0.733	2.82681	17	induction of positive chemotaxis	positive regulation of neutrophil chemotaxis
GO:0009725	7	GO:0071871	0.414	3.0655	42	response to hormone	response to epinephrine		GO:0010718	5	GO:0030857	0.511	2.79317	54	positive regulation of epithelial to mesenchymal transition	negative regulation of epithelial cell differentiation
GO:0050731	15	GO:0043065	0.331	3.0655	96	positive regulation of peptidyl-tyrosine phosphorylation	positive regulation of apoptotic process		GO:0035904	7	GO:0001569	0.576	2.79317	22	aorta development	branching involved in blood vessel morphogenesis
GO:0060441	5	GO:0060688	0.775	3.06048	16	epithelial tube branching involved in lung morphogenesis	regulation of morphogenesis of a branching structure		GO:0071356	6	GO:0070098	0.688	2.78516	143	cellular response to tumor necrosis factor	chemokine-mediated signaling pathway
GO:0034762	16	GO:0035725	0.657	3.02228	0	regulation of transmembrane transport	sodium ion transmembrane transport		GO:0044458	9	GO:0030198	0.305	2.767	27	motile cilium assembly	extracellular matrix organization
GO:0070839	16	GO:0035725	0.614	3.00436	1	metal ion export	sodium ion transmembrane transport		GO:2000404	11	GO:0090023	0.738	2.73993	6	regulation of T cell migration	positive regulation of neutrophil chemotaxis
GO:0051099	21	GO:0051099	0.999	3.00436	7	positive regulation of binding	positive regulation of binding		GO:0060740	3	GO:0060412	0.505	2.73283	6	prostate gland epithelium morphogenesis	ventricular septum morphogenesis

## Sheet: SD11.4 truncating_BPreduced
Source data for Fig 7d: Reduced GO terms upregulated biological pathway: truncating									Reduced GO terms downregulated biological pathway: truncating
go	cluster	parent	parentSimScore	score	size	term	parentTerm		go	cluster	parent	parentSimScore	score	size	term	parentTerm
GO:0009952	1	GO:0009952	0.998	5.3279	86	anterior/posterior pattern specification	anterior/posterior pattern specification		GO:0006695	1	GO:0006695	0.999	5.11351	55	cholesterol biosynthetic process	cholesterol biosynthetic process
GO:0045944	2	GO:0045944	0.989	5.30103	1412	positive regulation of transcription by RNA polymerase II	positive regulation of transcription by RNA polymerase II		GO:0042632	2	GO:0042632	0.999	3.56864	124	cholesterol homeostasis	cholesterol homeostasis
GO:0048704	3	GO:0048704	0.999	4.69897	43	embryonic skeletal system morphogenesis	embryonic skeletal system morphogenesis		GO:0030901	3	GO:0030901	0.999	3.55284	27	midbrain development	midbrain development
GO:0051056	4	GO:0051056	0.998	3.92082	120	regulation of small GTPase mediated signal transduction	regulation of small GTPase mediated signal transduction		GO:0086091	2	GO:0042632	0.36	3.4437	47	regulation of heart rate by cardiac conduction	cholesterol homeostasis
GO:0042693	5	GO:0042693	1	3.76955	6	muscle cell fate commitment	muscle cell fate commitment		GO:0060307	4	GO:0060307	1	3.36653	27	regulation of ventricular cardiac muscle cell membrane repolarization	regulation of ventricular cardiac muscle cell membrane repolarization
GO:0040037	6	GO:0040037	1	3.67778	28	negative regulation of fibroblast growth factor receptor signaling pathway	negative regulation of fibroblast growth factor receptor signaling pathway		GO:0008299	1	GO:0006695	0.59	3.25964	11	isoprenoid biosynthetic process	cholesterol biosynthetic process
GO:0090103	3	GO:0048704	0.739	3.67778	23	cochlea morphogenesis	embryonic skeletal system morphogenesis		GO:0009410	5	GO:0009410	0.996	3.24413	286	response to xenobiotic stimulus	response to xenobiotic stimulus
GO:0030540	7	GO:0030540	1	3.48149	4	female genitalia development	female genitalia development		GO:0009605	6	GO:0009605	0.958	3.24413	0	response to external stimulus	response to external stimulus
GO:0035176	8	GO:0035176	1	3.42022	53	social behavior	social behavior		GO:0007186	7	GO:0007186	0.986	3.22185	961	G protein-coupled receptor signaling pathway	G protein-coupled receptor signaling pathway
GO:0002040	3	GO:0048704	0.434	3.11351	34	sprouting angiogenesis	embryonic skeletal system morphogenesis		GO:0045668	8	GO:0045668	1	3.18709	52	negative regulation of osteoblast differentiation	negative regulation of osteoblast differentiation
GO:0016477	9	GO:0016477	0.981	3.08092	266	cell migration	cell migration		GO:0032501	9	GO:0032501	0.807	3.14874	0	multicellular organismal process	multicellular organismal process
GO:0030198	10	GO:0030198	0.997	3.07058	157	extracellular matrix organization	extracellular matrix organization		GO:0050807	10	GO:0050807	0.998	3.07058	25	regulation of synapse organization	regulation of synapse organization
GO:0050727	4	GO:0051056	0.441	3.07058	91	regulation of inflammatory response	regulation of small GTPase mediated signal transduction		GO:1990573	4	GO:0060307	0.497	2.91721	57	potassium ion import across plasma membrane	regulation of ventricular cardiac muscle cell membrane repolarization
GO:0071356	6	GO:0040037	0.445	3.03621	143	cellular response to tumor necrosis factor	negative regulation of fibroblast growth factor receptor signaling pathway		GO:0006811	4	GO:0060307	0.579	2.88606	103	ion transport	regulation of ventricular cardiac muscle cell membrane repolarization
GO:0007162	11	GO:0007162	0.997	3.01773	51	negative regulation of cell adhesion	negative regulation of cell adhesion		GO:0016241	11	GO:0016241	0.999	2.86328	52	regulation of macroautophagy	regulation of macroautophagy
GO:0065009	12	GO:0065009	0.966	2.93181	0	regulation of molecular function	regulation of molecular function		GO:0072109	3	GO:0030901	0.31	2.73283	0	glomerular mesangium development	midbrain development
GO:0009954	1	GO:0009952	0.768	2.86967	24	proximal/distal pattern formation	anterior/posterior pattern specification		GO:0034114	12	GO:0034114	1	2.73283	0	regulation of heterotypic cell-cell adhesion	regulation of heterotypic cell-cell adhesion
GO:0050794	13	GO:0050794	0.673	2.82391	2	regulation of cellular process	regulation of cellular process		GO:0007167	7	GO:0007186	0.464	2.73049	7	enzyme linked receptor protein signaling pathway	G protein-coupled receptor signaling pathway
GO:0006955	14	GO:0006955	0.966	2.80967	463	immune response	immune response		GO:0007154	7	GO:0007186	0.573	2.72354	18	cell communication	G protein-coupled receptor signaling pathway
GO:0007010	10	GO:0030198	0.423	2.77728	158	cytoskeleton organization	extracellular matrix organization		GO:0070328	2	GO:0042632	0.838	2.71444	47	triglyceride homeostasis	cholesterol homeostasis
GO:0030857	15	GO:0030857	1	2.74715	12	negative regulation of epithelial cell differentiation	negative regulation of epithelial cell differentiation		GO:0086005	2	GO:0042632	0.363	2.71444	21	ventricular cardiac muscle cell action potential	cholesterol homeostasis
GO:0048247	9	GO:0016477	0.683	2.74715	34	lymphocyte chemotaxis	cell migration		GO:0060343	13	GO:0060343	1	2.6968	0	trabecula formation	trabecula formation
GO:0098543	16	GO:0098543	1	2.74473	0	detection of other organism	detection of other organism		GO:0071398	5	GO:0009410	0.34	2.69465	26	cellular response to fatty acid	response to xenobiotic stimulus
GO:0035999	17	GO:0035999	1	2.74473	23	tetrahydrofolate interconversion	tetrahydrofolate interconversion		GO:0043627	5	GO:0009410	0.359	2.67162	63	response to estrogen	response to xenobiotic stimulus
GO:0006325	10	GO:0030198	0.369	2.67985	121	chromatin organization	extracellular matrix organization		GO:0006631	1	GO:0006695	0.569	2.67162	84	fatty acid metabolic process	cholesterol biosynthetic process
GO:0007187	18	GO:0007187	1	2.60033	66	G protein-coupled receptor signaling pathway, coupled to cyclic nucleotide second messenger	G protein-coupled receptor signaling pathway, coupled to cyclic nucleotide second messenger		GO:0008284	14	GO:0008284	0.99	2.64207	591	positive regulation of cell population proliferation	positive regulation of cell population proliferation
GO:0060039	19	GO:0060039	1	2.60033	9	pericardium development	pericardium development		GO:0034381	15	GO:0034381	0.999	2.61979	6	plasma lipoprotein particle clearance	plasma lipoprotein particle clearance
GO:0061323	19	GO:0060039	0.514	2.60033	0	cell proliferation involved in heart morphogenesis	pericardium development		GO:1901381	4	GO:0060307	0.633	2.55752	13	positive regulation of potassium ion transmembrane transport	regulation of ventricular cardiac muscle cell membrane repolarization
GO:0035115	3	GO:0048704	0.627	2.58838	31	embryonic forelimb morphogenesis	embryonic skeletal system morphogenesis		GO:0010560	16	GO:0010560	1	2.55752	3	positive regulation of glycoprotein biosynthetic process	positive regulation of glycoprotein biosynthetic process
GO:0050766	20	GO:0050766	0.999	2.5784	50	positive regulation of phagocytosis	positive regulation of phagocytosis		GO:0061005	3	GO:0030901	0.343	2.54212	3	cell differentiation involved in kidney development	midbrain development
GO:0038096	20	GO:0050766	0.709	2.57025	21	Fc-gamma receptor signaling pathway involved in phagocytosis	positive regulation of phagocytosis		GO:0008203	1	GO:0006695	0.936	2.53611	89	cholesterol metabolic process	cholesterol biosynthetic process
GO:0001759	1	GO:0009952	0.749	2.57025	9	organ induction	anterior/posterior pattern specification		GO:0045686	17	GO:0045686	1	2.5157	3	negative regulation of glial cell differentiation	negative regulation of glial cell differentiation
GO:0031324	11	GO:0007162	0.48	2.51004	1	negative regulation of cellular metabolic process	negative regulation of cell adhesion		GO:0098761	5	GO:0009410	0.319	2.51145	13	cellular response to interleukin-7	response to xenobiotic stimulus
GO:0048754	3	GO:0048704	0.424	2.50446	22	branching morphogenesis of an epithelial tube	embryonic skeletal system morphogenesis		GO:0071397	5	GO:0009410	0.326	2.51145	21	cellular response to cholesterol	response to xenobiotic stimulus
GO:0007204	21	GO:0007204	0.997	2.45842	157	positive regulation of cytosolic calcium ion concentration	positive regulation of cytosolic calcium ion concentration		GO:0071310	5	GO:0009410	0.523	2.41229	13	cellular response to organic substance	response to xenobiotic stimulus
GO:0032692	22	GO:0032692	1	2.43533	4	negative regulation of interleukin-1 production	negative regulation of interleukin-1 production		GO:0045597	17	GO:0045686	0.601	2.40012	35	positive regulation of cell differentiation	negative regulation of glial cell differentiation
GO:0080182	23	GO:0080182	1	2.43533	19	histone H3-K4 trimethylation	histone H3-K4 trimethylation		GO:0032989	17	GO:0045686	0.384	2.40012	0	cellular component morphogenesis	negative regulation of glial cell differentiation
GO:0070374	4	GO:0051056	0.616	2.42481	255	positive regulation of ERK1 and ERK2 cascade	regulation of small GTPase mediated signal transduction		GO:0042310	2	GO:0042632	0.382	2.36754	18	vasoconstriction	cholesterol homeostasis
GO:0007368	1	GO:0009952	0.801	2.40894	59	determination of left/right symmetry	anterior/posterior pattern specification		GO:0048662	14	GO:0008284	0.649	2.36754	38	negative regulation of smooth muscle cell proliferation	positive regulation of cell population proliferation
GO:1904035	24	GO:1904035	0.999	2.40561	0	regulation of epithelial cell apoptotic process	regulation of epithelial cell apoptotic process		GO:0035025	7	GO:0007186	0.32	2.35067	42	positive regulation of Rho protein signal transduction	G protein-coupled receptor signaling pathway
GO:0019233	25	GO:0019233	0.999	2.37366	54	sensory perception of pain	sensory perception of pain		GO:0045665	17	GO:0045686	0.635	2.34872	60	negative regulation of neuron differentiation	negative regulation of glial cell differentiation
GO:0048468	15	GO:0030857	0.446	2.36151	21	cell development	negative regulation of epithelial cell differentiation		GO:0009113	16	GO:0010560	0.411	2.33913	6	purine nucleobase biosynthetic process	positive regulation of glycoprotein biosynthetic process
GO:0010605	11	GO:0007162	0.431	2.35164	0	negative regulation of macromolecule metabolic process	negative regulation of cell adhesion		GO:0061548	3	GO:0030901	0.391	2.33913	1	ganglion development	midbrain development
GO:0002551	9	GO:0016477	0.591	2.32331	5	mast cell chemotaxis	cell migration		GO:0002501	18	GO:0002501	1	2.33913	0	peptide antigen assembly with MHC protein complex	peptide antigen assembly with MHC protein complex
GO:0001843	3	GO:0048704	0.704	2.30539	78	neural tube closure	embryonic skeletal system morphogenesis		GO:0150172	1	GO:0006695	0.422	2.33913	3	regulation of phosphatidylcholine metabolic process	cholesterol biosynthetic process
GO:0045589	15	GO:0030857	0.506	2.28567	4	regulation of regulatory T cell differentiation	negative regulation of epithelial cell differentiation		GO:0006910	19	GO:0006910	0.999	2.31695	83	phagocytosis, recognition	phagocytosis, recognition
GO:0045655	15	GO:0030857	0.498	2.28567	2	regulation of monocyte differentiation	negative regulation of epithelial cell differentiation		GO:0019915	20	GO:0019915	0.999	2.31069	27	lipid storage	lipid storage
GO:0050731	2	GO:0045944	0.578	2.27901	96	positive regulation of peptidyl-tyrosine phosphorylation	positive regulation of transcription by RNA polymerase II		GO:0030282	8	GO:0045668	0.739	2.2993	47	bone mineralization	negative regulation of osteoblast differentiation
GO:0030511	6	GO:0040037	0.69	2.25104	35	positive regulation of transforming growth factor beta receptor signaling pathway	negative regulation of fibroblast growth factor receptor signaling pathway		GO:0007416	10	GO:0050807	0.847	2.284	65	synapse assembly	regulation of synapse organization
GO:0032649	22	GO:0032692	0.571	2.23807	5	regulation of interferon-gamma production	negative regulation of interleukin-1 production		GO:0021952	17	GO:0045686	0.446	2.27572	10	central nervous system projection neuron axonogenesis	negative regulation of glial cell differentiation
