# Supplementary material for: SETBP1 variants outside the degron disrupt DNA-binding, transcription and neuronal differentiation capacity to cause a heterogeneous neurodevelopmental disorder
Source: Nat Commun. 2025 Oct 10;16:9021. doi: 10.1038/s41467-025-64074-x (PMC12514306; doi:10.1038/s41467-025-64074-x)
Supplement: Supplementary file 14 — Source Data [file 41467_2025_64074_MOESM14_ESM.zip › SourceData/SourceData12_forSuppFig2d_mtr-input.csv]

Source Data for Supp Fig 2d
18-42530637-C
18-42531275-T
18-42531866-C
18-42531866-C
18-42531876-C
18-42531877-G
18-42531889-G
18-42531906-C
18-42531923-C
18-42531926-A
18-42532175-T
18-42532289-C
18-42532804-C
