# Supplementary material for: SETBP1 variants outside the degron disrupt DNA-binding, transcription and neuronal differentiation capacity to cause a heterogeneous neurodevelopmental disorder
Source: Nat Commun. 2025 Oct 10;16:9021. doi: 10.1038/s41467-025-64074-x (PMC12514306; doi:10.1038/s41467-025-64074-x)
Supplement: Supplementary file 14 — Source Data [file 41467_2025_64074_MOESM14_ESM.zip › SourceData/SourceData13_forSuppFig4.xlsx]

## Sheet: SD13.1 forFigS4a
Source data for supp Fig 4a: Normalised SETBP1 expression in fibroblasts
Source data for supp Fig 4a (left)											Source data for supp Fig 4a (right)
Control1	Control2	Control3	Control4	E858K	L957P	T962del					Control	Patient
2.99534	2.16426	2.56289	1.739	0.291669	3.38968	1.00383					2.99534	0.291669
2.28	1.70285	3.04209	2.85157	2.62	4.27946	4.40533					2.28	2.62
1.88097	1.91181	2.06953	2.49702	0.967047	3.00323	3.4346					1.88097	0.967047
											2.16426	3.38968
											1.70285	4.27946
ANOVA summary											1.91181	3.00323
F	1.855										2.56289	1.00383
P value	0.1597										3.04209	4.40533
P value summary	ns										2.06953	3.4346
Significant diff. among means (P < 0.05)?	No										1.739
R squared	0.4429										2.85157
											2.49702
Brown-Forsythe test
F (DFn, DFd)	0.8471 (6, 14)
P value	0.555										Unpaired t test
P value summary	ns										P value	0.5335
Are SDs significantly different (P < 0.05)?	No										P value summary	ns
											Significantly different (P < 0.05)?	No
Bartlett's test											One- or two-tailed P value?	Two-tailed
Bartlett's statistic (corrected)											t, df	t=0.6341, df=19
P value
P value summary											How big is the difference?
Are SDs significantly different (P < 0.05)?											Mean of column A	2.308
											Mean of column B	2.599
ANOVA table	SS	DF	MS	F (DFn, DFd)	P value						Difference between means (B - A) ± SEM	0.2913 ± 0.4594
Treatment (between columns)	9.327	6	1.554	F (6, 14) = 1.855	P=0.1597						95% confidence interval	-0.6702 to 1.253
Residual (within columns)	11.73	14	0.8379								R squared (eta squared)	0.02073
Total	21.06	20
											F test to compare variances
Data summary											F, DFn, Dfd	9.898, 8, 11
Number of treatments (columns)	7										P value	0.0009
Number of values (total)	21										P value summary	***
											Significantly different (P < 0.05)?	Yes
											Data analyzed
											Sample size, column A	12
											Sample size, column B	9
Number of families	1
Number of comparisons per family	21
Alpha	0.05
Tukey's multiple comparisons test	Mean Diff.	95.00% CI of diff.	Significant?	Summary	Adjusted P Value
Control1 vs. Control2	0.4591	-2.093 to 3.011	No	ns	0.9952	A-B
Control1 vs. Control3	-0.1727	-2.725 to 2.379	No	ns	>0.9999	A-C
Control1 vs. Control4	0.0229	-2.529 to 2.575	No	ns	>0.9999	A-D
Control1 vs. E858K	1.093	-1.459 to 3.645	No	ns	0.7613	A-E
Control1 vs. L957P	-1.172	-3.724 to 1.380	No	ns	0.7028	A-F
Control1 vs. T962del	-0.5625	-3.114 to 1.990	No	ns	0.9861	A-G
Control2 vs. Control3	-0.6319	-3.184 to 1.920	No	ns	0.9752	B-C
Control2 vs. Control4	-0.4362	-2.988 to 2.116	No	ns	0.9963	B-D
Control2 vs. E858K	0.6334	-1.919 to 3.185	No	ns	0.9749	B-E
Control2 vs. L957P	-1.631	-4.183 to 0.9209	No	ns	0.3618	B-F
Control2 vs. T962del	-1.022	-3.574 to 1.530	No	ns	0.8098	B-G
Control3 vs. Control4	0.1956	-2.356 to 2.748	No	ns	>0.9999	C-D
Control3 vs. E858K	1.265	-1.287 to 3.817	No	ns	0.6309	C-E
Control3 vs. L957P	-0.9993	-3.551 to 1.553	No	ns	0.8241	C-F
Control3 vs. T962del	-0.3898	-2.942 to 2.162	No	ns	0.998	C-G
Control4 vs. E858K	1.07	-1.482 to 3.622	No	ns	0.7774	D-E
Control4 vs. L957P	-1.195	-3.747 to 1.357	No	ns	0.6854	D-F
Control4 vs. T962del	-0.5854	-3.137 to 1.967	No	ns	0.983	D-G
E858K vs. L957P	-2.265	-4.817 to 0.2875	No	ns	0.0979	E-F
E858K vs. T962del	-1.655	-4.207 to 0.8970	No	ns	0.3467	E-G
L957P vs. T962del	0.6095	-1.942 to 3.162	No	ns	0.9792	F-G
Test details	Mean 1	Mean 2	Mean Diff.	SE of diff.	n1	n2	q	DF
Control1 vs. Control2	2.385	1.926	0.4591	0.7474	3	3	0.8688	14
Control1 vs. Control3	2.385	2.558	-0.1727	0.7474	3	3	0.3269	14
Control1 vs. Control4	2.385	2.363	0.0229	0.7474	3	3	0.04334	14
Control1 vs. E858K	2.385	1.293	1.093	0.7474	3	3	2.067	14
Control1 vs. L957P	2.385	3.557	-1.172	0.7474	3	3	2.218	14
Control1 vs. T962del	2.385	2.948	-0.5625	0.7474	3	3	1.064	14
Control2 vs. Control3	1.926	2.558	-0.6319	0.7474	3	3	1.196	14
Control2 vs. Control4	1.926	2.363	-0.4362	0.7474	3	3	0.8254	14
Control2 vs. E858K	1.926	1.293	0.6334	0.7474	3	3	1.199	14
Control2 vs. L957P	1.926	3.557	-1.631	0.7474	3	3	3.086	14
Control2 vs. T962del	1.926	2.948	-1.022	0.7474	3	3	1.933	14
Control3 vs. Control4	2.558	2.363	0.1956	0.7474	3	3	0.3702	14
Control3 vs. E858K	2.558	1.293	1.265	0.7474	3	3	2.394	14
Control3 vs. L957P	2.558	3.557	-0.9993	0.7474	3	3	1.891	14
Control3 vs. T962del	2.558	2.948	-0.3898	0.7474	3	3	0.7375	14
Control4 vs. E858K	2.363	1.293	1.07	0.7474	3	3	2.024	14
Control4 vs. L957P	2.363	3.557	-1.195	0.7474	3	3	2.261	14
Control4 vs. T962del	2.363	2.948	-0.5854	0.7474	3	3	1.108	14
E858K vs. L957P	1.293	3.557	-2.265	0.7474	3	3	4.285	14
E858K vs. T962del	1.293	2.948	-1.655	0.7474	3	3	3.132	14
L957P vs. T962del	3.557	2.948	0.6095	0.7474	3	3	1.153	14

## Sheet: SD13.2 forFigS4b
Source data for Supp Fig 4b: Normalised FLAG-SETBP1 expression in HEKT cells
WT			D868N			S869N			G870S			I871T			S444R			V657A			E858K			E862K			L957P			T962del			UT
1	1	1	18.6869	29.6519	27.8374	9.86735	21.9487	20.1	9.82644	24.0059	19.6163	11.6328	17.6355	20.8956	15.31	26.8806	29.0086	14.5879	23.9349	19.0866	12.5831	22.0659	16.0352	11.8349	21.2035	18.0733	15.9384	27.9225	12.9033	5.56533	8.55086	7.50904	8.98e-05	0.000108	0.000287
Table Analyzed	SETBP1
Data sets analyzed	A-L
ANOVA summary
F	6.978
P value	<0.0001
P value summary	****
Significant diff. among means (P < 0.05)?	Yes
R squared	0.7618
Brown-Forsythe test
F (DFn, DFd)	0.5679 (11, 24)
P value	0.8355
P value summary	ns
Are SDs significantly different (P < 0.05)?	No
Bartlett's test
Bartlett's statistic (corrected)
P value
P value summary
Are SDs significantly different (P < 0.05)?
ANOVA table	SS	DF	MS	F (DFn, DFd)	P value
Treatment (between columns)	2168	11	197.1	F (11, 24) = 6.978	P<0.0001
Residual (within columns)	678	24	28.25
Total	2847	35
Data summary
Number of treatments (columns)	12
Number of values (total)	36
Number of families	1
Number of comparisons per family	11
Alpha	0.05
Dunnett's multiple comparisons test	Mean Diff.	95.00% CI of diff.	Significant?	Summary	Adjusted P Value	A-?
WT vs. D868N	-24.39	-37.27 to -11.51	Yes	****	<0.0001	B	D868N
WT vs. S869N	-16.31	-29.18 to -3.426	Yes	**	0.0082	C	S869N
WT vs. G870S	-16.82	-29.70 to -3.937	Yes	**	0.0062	D	G870S
WT vs. I871T	-15.72	-28.60 to -2.842	Yes	*	0.0113	E	I871T
WT vs. S444R	-22.73	-35.61 to -9.854	Yes	***	0.0002	F	S444R
WT vs. V657A	-18.2	-31.08 to -5.324	Yes	**	0.0029	G	V657A
WT vs. E858K	-15.89	-28.77 to -3.015	Yes	*	0.0103	H	E858K
WT vs. E862K	-16.04	-28.92 to -3.158	Yes	**	0.0095	I	E862K
WT vs. L957P	-17.92	-30.80 to -5.042	Yes	**	0.0034	J	L957P
WT vs. T962del	-6.208	-19.09 to 6.671	No	ns	0.6828	K	T962del
WT vs. UT	0.9998	-11.88 to 13.88	No	ns	0.9997	L	UT
Test details	Mean 1	Mean 2	Mean Diff.	SE of diff.	n1	n2	q	DF
WT vs. D868N	1	25.39	-24.39	4.34	3	3	5.621	24
WT vs. S869N	1	17.31		4.34	3	3	3.757	24
WT vs. G870S	1	17.82	-16.82	4.34	3	3	3.875	24
WT vs. I871T	1	16.72	-15.72	4.34	3	3	3.623	24
WT vs. S444R	1	23.73	-22.73	4.34	3	3	5.238	24
WT vs. V657A	1	19.2	-18.2	4.34	3	3	4.195	24
WT vs. E858K	1	16.89	-15.89	4.34	3	3	3.663	24
WT vs. E862K	1	17.04	-16.04	4.34	3	3	3.695	24
WT vs. L957P	1	18.92	-17.92	4.34	3	3	4.13	24
WT vs. T962del	1	7.208	-6.208	4.34	3	3	1.431	24
WT vs. UT	1	0.0001616	0.9998	4.34	3	3	0.2304	24

## Sheet: SD13.3 forFigS4c
Source data for Supp Fig 4c
day	Control				E858K				L957P				T962del
1	1	1	1	1	1	1	1	1	1	1	1	1	1	1	1	1
2	1.73845	2.21747	3.71283	1.49954	2.33749	2.53138	2.39561	2.10434	3.26386	2.74599	2.87642	1.74659	2.73545	3.06913	5.02123	2.8177
3	2.55776	4.41177	8.3897	2.6352	4.31664	5.28347	6.23333	6.75986	26.2735	17.2875	17.2441	7.78382	9.55732	9.72199	10.1383	10.1912
4	10.081	21.5301	15.6149	5.36531	17.2295	19.7939	21.483	26.7301	66.8866	57.6343	52.9925	35.6969	28.6479	31.6896	31.4803	28.5059
Compare column means (main column effect)
Number of families	1
Number of comparisons per family	6
Alpha	0.05
Tukey's multiple comparisons test	Mean Diff.	95.00% CI of diff.	Significant?	Summary	Adjusted P Value
Control vs. E858K	-2.34	-6.439 to 1.759	No	ns	0.3846
Control vs. L957P	-13.29	-26.26 to -0.3267	Yes	*	0.0436
Control vs. T962del	-5.864	-11.22 to -0.5122	Yes	*	0.0296
E858K vs. L957P	-10.95	-22.42 to 0.5186	No	ns	0.0637
E858K vs. T962del	-3.524	-6.514 to -0.5331	Yes	*	0.0186
L957P vs. T962del	7.429	-1.230 to 16.09	No	ns	0.1055
Test details	Mean 1	Mean 2	Mean Diff.	SE of diff.	N1	N2	q	DF
Control vs. E858K	5.235	7.575	-2.34	1.422	16	16	2.327	15
Control vs. L957P	5.235	18.53	-13.29	4.499	16	16	4.179	15
Control vs. T962del	5.235	11.1	-5.864	1.857	16	16	4.466	15
E858K vs. L957P	7.575	18.53	-10.95	3.98	16	16	3.892	15
E858K vs. T962del	7.575	11.1	-3.524	1.038	16	16	4.803	15
L957P vs. T962del	18.53	11.1	7.429	3.004	16	16	3.497	15

## Sheet: SD13.4 forFigS4d
Source data for Supp Fig 4d
Controls	CL19-00014	CL19-00041	CL19-00015
50.3733	40.01	35.69	37.31
40.32	39.09	37.01	37.22
44.3733	36.23	39.17	36.96
Number of families	1
Number of comparisons per family	3
Alpha	0.05
Dunnett's multiple comparisons test	Mean Diff.	95.00% CI of diff.	Significant?	Summary	Adjusted P Value	A-?
Controls vs. E858K	6.579	-0.1324 to 13.29	No	ns	0.0544	B	E858K
Controls vs. L957P	7.732	1.021 to 14.44	Yes	*	0.0263	C	L957P
Controls vs. T962del	7.859	1.148 to 14.57	Yes	*	0.0243	D	T962del
Test details	Mean 1	Mean 2	Mean Diff.	SE of diff.	n1	n2	q	DF
Controls vs. E858K	45.02	38.44	6.579	2.331	3	3	2.823	8
Controls vs. L957P	45.02	37.29	7.732	2.331	3	3	3.318	8
Controls vs. T962del	45.02	37.16	7.859	2.331	3	3	3.372	8

## Sheet: SD13.5 forFigS4f
Source data for supp Fig 4f: Normalised SET expression in fibroblasts
Source data for supp Fig 4f (left)										Source data for supp Fig 4f (right)
Control1	Control2	Control3	Control4	E858K	L957P	T962del				Control	Patient
23.8147	9.49044	14.0252	2.04889	8.56387	11.7514	6.76268				23.8147	8.56387
7.40324	11.66	9.06963	9.78193	7.13527	8.25	16.6286				7.40324	7.13527
6.85566	9.8038	8.96633	8.7345	8.71701	10.8233	9.29651				6.85566	8.71701
										9.49044	11.7514
										11.66	8.25
ANOVA summary										9.8038	10.8233
F	0.5127									14.0252	6.76268
P value	0.7892									9.06963	16.6286
P value summary	ns									8.96633	9.29651
Significant diff. among means (P < 0.05)?	No									2.04889
R squared	0.1801									9.78193
										8.7345
Brown-Forsythe test
F (DFn, DFd)	0.5475 (6, 14)
P value	0.7641									Unpaired t test
P value summary	ns									P value	0.8513
Are SDs significantly different (P < 0.05)?	No									P value summary	ns
										Significantly different (P < 0.05)?	No
Bartlett's test										One- or two-tailed P value?	Two-tailed
Bartlett's statistic (corrected)										t, df	t=0.1900, df=19
P value
P value summary										How big is the difference?
Are SDs significantly different (P < 0.05)?										Mean of column A	10.14
										Mean of column B	9.77
ANOVA table	SS	DF	MS	F (DFn, DFd)	P value					Difference between means (B - A) ± SEM	-0.3680 ± 1.937
Treatment (between columns)	66.14	6	11.02	F (6, 14) = 0.5127	P=0.7892					95% confidence interval	-4.421 to 3.685
Residual (within columns)	301	14	21.5							R squared (eta squared)	0.001897
Total	367.2	20
										F test to compare variances
Data summary										F, DFn, Dfd	2.916, 11, 8
Number of treatments (columns)	7									P value	0.1396
Number of values (total)	21									P value summary	ns
										Significantly different (P < 0.05)?	No
										Data analyzed
										Sample size, column A	12
										Sample size, column B	9
Number of families	1
Number of comparisons per family	21
Alpha	0.05
Tukey's multiple comparisons test	Mean Diff.	95.00% CI of diff.	Significant?	Summary	Adjusted P Value
Control1 vs. Control2	2.373	-10.55 to 15.30	No	ns	0.9946	A-B
Control1 vs. Control3	2.004	-10.92 to 14.93	No	ns	0.9979	A-C
Control1 vs. Control4	5.836	-7.092 to 18.76	No	ns	0.7179	A-D
Control1 vs. E858K	4.552	-8.375 to 17.48	No	ns	0.8821	A-E
Control1 vs. L957P	2.416	-10.51 to 15.34	No	ns	0.9941	A-F
Control1 vs. T962del	1.795	-11.13 to 14.72	No	ns	0.9988	A-G
Control2 vs. Control3	-0.369	-13.30 to 12.56	No	ns	>0.9999	B-C
Control2 vs. Control4	3.463	-9.465 to 16.39	No	ns	0.9639	B-D
Control2 vs. E858K	2.179	-10.75 to 15.11	No	ns	0.9966	B-E
Control2 vs. L957P	0.04317	-12.88 to 12.97	No	ns	>0.9999	B-F
Control2 vs. T962del	-0.5779	-13.51 to 12.35	No	ns	>0.9999	B-G
Control3 vs. Control4	3.832	-9.096 to 16.76	No	ns	0.9428	C-D
Control3 vs. E858K	2.548	-10.38 to 15.48	No	ns	0.9922	C-E
Control3 vs. L957P	0.4122	-12.52 to 13.34	No	ns	>0.9999	C-F
Control3 vs. T962del	-0.2089	-13.14 to 12.72	No	ns	>0.9999	C-G
Control4 vs. E858K	-1.284	-14.21 to 11.64	No	ns	0.9998	D-E
Control4 vs. L957P	-3.42	-16.35 to 9.508	No	ns	0.966	D-F
Control4 vs. T962del	-4.041	-16.97 to 8.887	No	ns	0.9278	D-G
E858K vs. L957P	-2.136	-15.06 to 10.79	No	ns	0.997	E-F
E858K vs. T962del	-2.757	-15.69 to 10.17	No	ns	0.9882	E-G
L957P vs. T962del	-0.621	-13.55 to 12.31	No	ns	>0.9999	F-G
Test details	Mean 1	Mean 2	Mean Diff.	SE of diff.	n1	n2	q	DF
Control1 vs. Control2	12.69	10.32	2.373	3.786	3	3	0.8864	14
Control1 vs. Control3	12.69	10.69	2.004	3.786	3	3	0.7486	14
Control1 vs. Control4	12.69	6.855	5.836	3.786	3	3	2.18	14
Control1 vs. E858K	12.69	8.139	4.552	3.786	3	3	1.7	14
Control1 vs. L957P	12.69	10.27	2.416	3.786	3	3	0.9026	14
Control1 vs. T962del	12.69	10.9	1.795	3.786	3	3	0.6706	14
Control2 vs. Control3	10.32	10.69	-0.369	3.786	3	3	0.1378	14
Control2 vs. Control4	10.32	6.855	3.463	3.786	3	3	1.294	14
Control2 vs. E858K	10.32	8.139	2.179	3.786	3	3	0.8141	14
Control2 vs. L957P	10.32	10.27	0.04317	3.786	3	3	0.01613	14
Control2 vs. T962del	10.32	10.9	-0.5779	3.786	3	3	0.2158	14
Control3 vs. Control4	10.69	6.855	3.832	3.786	3	3	1.431	14
Control3 vs. E858K	10.69	8.139	2.548	3.786	3	3	0.9519	14
Control3 vs. L957P	10.69	10.27	0.4122	3.786	3	3	0.154	14
Control3 vs. T962del	10.69	10.9	-0.2089	3.786	3	3	0.07802	14
Control4 vs. E858K	6.855	8.139	-1.284	3.786	3	3	0.4795	14
Control4 vs. L957P	6.855	10.27	-3.42	3.786	3	3	1.277	14
Control4 vs. T962del	6.855	10.9	-4.041	3.786	3	3	1.509	14
E858K vs. L957P	8.139	10.27	-2.136	3.786	3	3	0.7979	14
E858K vs. T962del	8.139	10.9	-2.757	3.786	3	3	1.03	14
L957P vs. T962del	10.27	10.9	-0.621	3.786	3	3	0.232	14

## Sheet: SD13.6 forFigS4g-h
Source data for Supp Fig 4g-h
input SETBP1 (top)
WT	E858K	L957P	T962del
26	59	112	188
20	16	196	215
15	22	82	148
44	32	71	154
Number of families	1
Number of comparisons per family	3
Alpha	0.05
Dunnett's multiple comparisons test	Mean Diff.	95.00% CI of diff.	Significant?	Summary	Adjusted P Value	A-?
WT vs. E858K	-6	-71.01 to 59.01	No	ns	0.9891	B	E858K
WT vs. L957P	-89	-154.0 to -23.99	Yes	**	0.0084	C	L957P
WT vs. T962del	-150	-215.0 to -84.99	Yes	***	0.0001	D	T962del
Test details	Mean 1	Mean 2	Mean Diff.	SE of diff.	n1	n2	q	DF
WT vs. E858K	26.25	32.25	-6	24.23	4	4	0.2476	12
WT vs. L957P	26.25	115.3	-89	24.23	4	4	3.673	12
WT vs. T962del	26.25	176.3	-150	24.23	4	4	6.19	12
input SET (middle)
WT	E858K	L957P	T962del
65	143	209	225
73	113	206	226
38	66	104	254
90	217	221	240
Number of families	1
Number of comparisons per family	3
Alpha	0.05
Dunnett's multiple comparisons test	Mean Diff.	95.00% CI of diff.	Significant?	Summary	Adjusted P Value	A-?
WT vs. E858K	-68.25	-151.1 to 14.58	No	ns	0.1136	B	E858K
WT vs. L957P	-118.5	-201.3 to -35.67	Yes	**	0.0063	C	L957P
WT vs. T962del	-169.8	-252.6 to -86.92	Yes	***	0.0004	D	T962del
Test details	Mean 1	Mean 2	Mean Diff.	SE of diff.	n1	n2	q	DF
WT vs. E858K	66.5	134.8	-68.25	30.87	4	4	2.211	12
WT vs. L957P	66.5	185	-118.5	30.87	4	4	3.838	12
WT vs. T962del	66.5	236.3	-169.8	30.87	4	4	5.498	12
Co-IP ratio SET/SETBP1 (bottom)
WT	E858K	L957P	T962del
0.292	0.242	0.363	1.079
0.475	0.293	0.846	1.186
0.712	0.334	1.107	0.836
0.403	0.159	0.207	0.413
Number of families	1
Number of comparisons per family	3
Alpha	0.05
Dunnett's multiple comparisons test	Mean Diff.	95.00% CI of diff.	Significant?	Summary	Adjusted P Value	A-?
WT vs. E858K	0.2135	-0.3313 to 0.7583	No	ns	0.6043	B	E858K
WT vs. L957P	-0.1603	-0.7050 to 0.3845	No	ns	0.7728	C	L957P
WT vs. T962del	-0.408	-0.9528 to 0.1368	No	ns	0.1588	D	T962del
Test details	Mean 1	Mean 2	Mean Diff.	SE of diff.	n1	n2	q	DF
WT vs. E858K	0.4705	0.257	0.2135	0.203	4	4	1.051	12
WT vs. L957P	0.4705	0.6308	-0.1603	0.203	4	4	0.7892	12
WT vs. T962del	0.4705	0.8785	-0.408	0.203	4	4	2.009	12
