# Supplementary material for: SETBP1 variants outside the degron disrupt DNA-binding, transcription and neuronal differentiation capacity to cause a heterogeneous neurodevelopmental disorder
Source: Nat Commun. 2025 Oct 10;16:9021. doi: 10.1038/s41467-025-64074-x (PMC12514306; doi:10.1038/s41467-025-64074-x)
Supplement: Supplementary file 14 — Source Data [file 41467_2025_64074_MOESM14_ESM.zip › SourceData/SourceData14_forSuppFig11_d0vD1012.xlsx]

## Sheet: SD14
Source data for Supp Fig 11: Significant differentially expressed genes in day 10/12 control induced neurons compared day 0 control fibroblasts (adjusted p-value <0.1 after multiple testing correction with FDR/Benjamini-Hochberg method, log2 fold change ≤ -1 or ≥ 1).
	baseMean	log2FoldChange	lfcSE	stat	pvalue	padj	symbol
ENSG00000236679	8.13531	1.72027	0.502635	3.44287	0.000575578	0.00164721	RPL23AP24
ENSG00000225972	54.3713	1.67219	0.338126	4.85567	1.1998e-06	5.68109e-06	MTND1P23
ENSG00000225630	25391	2.03995	0.229628	8.92777	4.34672e-19	8.35341e-18	MTND2P28
ENSG00000237973	20498.6	1.12177	0.239645	4.64003	3.48353e-06	1.52564e-05	MTCO1P12
ENSG00000248527	11226.4	1.34132	0.282745	4.84225	1.28378e-06	6.04826e-06	MTATP6P1
ENSG00000198744	5.69492	1.76184	0.52537	3.27718	0.00104848	0.00284288	MTCO3P12
ENSG00000187608	3121.53	1.92246	0.566635	3.05385	0.00225923	0.00566923	ISG15
ENSG00000186891	15.8309	1.77935	0.600386	3.30407	0.000952904	0.00260305	TNFRSF18
ENSG00000179403	373.645	1.46609	0.294651	5.00883	5.47609e-07	2.73174e-06	VWA1
ENSG00000189409	630.472	4.31901	0.259423	16.7351	7.27007e-63	1.50426e-60	MMP23B
ENSG00000215914	554.95	4.21563	0.260698	16.2573	1.98154e-59	3.69003e-57	MMP23A
ENSG00000178821	206.289	3.83541	0.371713	9.95229	2.46457e-23	6.46411e-22	TMEM52
ENSG00000067606	40.3867	1.31897	0.297889	4.3454	1.3902e-05	5.43758e-05	PRKCZ
ENSG00000228037	4.30434	2.74354	0.640928	3.92233	8.76979e-05	0.000297307	LOC100996583
ENSG00000235169	13.8229	1.28838	0.384726	3.25037	0.00115254	0.00309349	SMIM1
ENSG00000196581	124.177	4.56396	0.362808	12.3726	3.67659e-35	2.12626e-33	AJAP1
ENSG00000158292	2285.43	1.0801	0.252272	4.4662	7.96219e-06	3.26446e-05	GPR153
ENSG00000069812	281.743	7.95602	0.428097	15.1521	7.33688e-52	9.68988e-50	HES2
ENSG00000173662	27.1443	1.25934	0.384767	3.46593	0.000528395	0.00152413	TAS1R1
ENSG00000234546	256.445	1.27722	0.189083	6.71282	1.90893e-11	1.69681e-10	LNCTAM34A
ENSG00000284693	70.9937	1.20683	0.196683	6.12525	9.05397e-10	6.66943e-09	LINC02606
ENSG00000231789	177.587	2.24166	0.196112	11.4213	3.27144e-30	1.44705e-28	PIK3CD-AS2
ENSG00000142657	7611.11	1.11112	0.106215	10.4522	1.43092e-25	4.47843e-24	PGD
ENSG00000171819	7.88083	1.8269	0.606505	2.81705	0.00484672	0.0112412	ANGPTL7
ENSG00000116661	116.599	2.62463	0.30442	8.56346	1.09527e-17	1.84246e-16	FBXO2
ENSG00000132879	1087.43	1.20364	0.184221	6.52802	6.66432e-11	5.5811e-10	FBXO44
ENSG00000162490	93.9849	5.28606	0.387569	12.9672	1.87683e-38	1.32388e-36	DRAXIN
ENSG00000177674	1667.18	1.02924	0.141753	7.25646	3.97339e-13	4.3069e-12	AGTRAP
ENSG00000157330	22.2229	3.80897	0.472467	7.63448	2.26726e-14	2.81473e-13	CFAP107
ENSG00000162493	4626.16	1.69836	0.266706	6.5863	4.50909e-11	3.85352e-10	PDPN
ENSG00000142632	318.569	1.35038	0.162144	8.3281	8.21481e-17	1.28014e-15	ARHGEF19
ENSG00000117154	30.6528	5.86165	0.662214	8.01958	1.0611e-15	1.48794e-14	IGSF21
ENSG00000230424	15.2152	1.90503	0.335682	5.62586	1.84581e-08	1.13704e-07	EMC1-AS1
ENSG00000158748	13.9276	2.82509	0.542651	5.22469	1.74451e-07	9.3682e-07	HTR6
ENSG00000188257	7525.9	6.59644	0.46116	14.0962	4.00593e-45	3.92623e-43	PLA2G2A
ENSG00000183114	73.3466	1.76772	0.362027	4.91453	8.89972e-07	4.29688e-06	FAM43B
ENSG00000117242	220.274	1.08717	0.166018	6.54642	5.89324e-11	4.97029e-10	PINK1-AS
ENSG00000244038	18596.9	1.38443	0.120706	11.4691	1.88526e-30	8.39887e-29	DDOST
ENSG00000076864	294.307	3.63948	0.271793	13.3391	1.37177e-40	1.13032e-38	RAP1GAP
ENSG00000133216	433.868	1.19791	0.438243	2.70046	0.00692433	0.0154296	EPHB2
ENSG00000204219	1740.53	1.0067	0.20153	5.01182	5.39188e-07	2.69261e-06	TCEA3
ENSG00000179163	400.028	1.20154	0.190651	6.30526	2.87718e-10	2.24179e-09	FUCA1
ENSG00000188672	41.1938	1.69077	0.302202	5.56804	2.57618e-08	1.55708e-07	RHCE
ENSG00000233975	5.26773	2.53298	0.775264	3.12091	0.00180292	0.00463856	LINC02574
ENSG00000126709	10606.2	3.25939	0.339206	9.43111	4.05761e-21	9.09275e-20	IFI6
ENSG00000130775	321.339	1.43396	0.240171	5.96712	2.41484e-09	1.67858e-08	THEMIS2
ENSG00000130766	4388.91	1.53054	0.209205	7.34942	1.99071e-13	2.23185e-12	SESN2
ENSG00000197989	731.013	1.00671	0.249012	4.03262	5.51578e-05	0.000193985	SNHG12
ENSG00000188060	396.453	1.49188	0.145375	10.2633	1.03129e-24	3.06295e-23	RAB42
ENSG00000162511	134.645	1.63819	0.262116	6.41933	1.36875e-10	1.10629e-09	LAPTM5
ENSG00000084628	130.207	4.62948	0.281288	16.1075	2.25857e-58	4.04414e-56	NKAIN1
ENSG00000121753	704.433	1.20066	0.172506	6.96862	3.20063e-12	3.12544e-11	ADGRB2
ENSG00000160050	384.446	1.09184	0.210371	5.20042	1.9884e-07	1.05686e-06	CCDC28B
ENSG00000175130	2417.12	1.62303	0.206951	7.91507	2.47113e-15	3.34915e-14	MARCKSL1
ENSG00000160097	202.326	3.39505	0.235569	14.3568	9.6589e-47	1.00485e-44	FNDC5
ENSG00000121900	1039.8	1.29926	0.133266	9.76061	1.6615e-22	4.10895e-21	TMEM54
ENSG00000142920	221.769	1.63478	0.227488	7.18046	6.94779e-13	7.32212e-12	AZIN2
ENSG00000233621	126.725	1.26724	0.207462	6.11213	9.83103e-10	7.22183e-09	ZC3H12A-DT
ENSG00000169218	1051.91	3.98044	0.563171	7.20441	5.82961e-13	6.19629e-12	RSPO1
ENSG00000185090	126.614	2.43938	0.212676	11.4529	2.27528e-30	1.01122e-28	MANEAL
ENSG00000168653	4208.52	1.22194	0.226224	5.44567	5.16115e-08	3.00386e-07	NDUFS5
ENSG00000163909	53.7837	1.14018	0.417279	2.92605	0.00343294	0.00826265	HEYL
ENSG00000168389	352.64	2.89921	0.301036	9.54127	1.41089e-21	3.2842e-20	MFSD2A
ENSG00000131238	3005.25	1.26531	0.152254	8.31194	9.41509e-17	1.46107e-15	PPT1
ENSG00000117016	279.571	4.27714	0.304958	14.0309	1.00888e-44	9.78512e-43	RIMS3
ENSG00000204060	14.988	1.60282	0.37127	4.36034	1.29863e-05	5.10731e-05	FOXO6
ENSG00000066185	26.6171	1.53187	0.280777	5.46496	4.63007e-08	2.7182e-07	ZMYND12
ENSG00000117385	13682.7	1.62236	0.137689	11.7723	5.42102e-32	2.69201e-30	P3H1
ENSG00000227533	35.4799	1.02062	0.289458	3.46781	0.000524725	0.00151401	SLC2A1-DT
ENSG00000117461	825.604	3.26242	0.163894	19.8671	7.8389e-88	4.56175e-85	PIK3R3
ENSG00000227857	2.66678	2.49504	0.82839	3.04152	0.00235384	0.00588523	LOC101929626
ENSG00000117480	106.604	1.20605	0.309013	3.83698	0.000124555	0.000408498	FAAH
ENSG00000186564	25.7283	1.06627	0.334096	3.09653	0.00195799	0.00498519	FOXD2
ENSG00000269113	169.556	3.33756	0.318448	10.4884	9.77069e-26	3.10495e-24	TRABD2B
ENSG00000162373	99.5225	2.90343	0.38738	7.75736	8.67152e-15	1.11674e-13	BEND5
ENSG00000085831	109.003	2.37084	0.2251	10.5363	5.87434e-26	1.89588e-24	TTC39A
ENSG00000116157	2358.45	1.81	0.136558	13.2315	5.77524e-40	4.61573e-38	GPX7
ENSG00000116209	9892.62	1.01169	0.0962167	10.5183	7.11363e-26	2.28004e-24	TMEM59
ENSG00000162407	22688.7	1.19895	0.262962	4.67113	2.99541e-06	1.32464e-05	PLPP3
ENSG00000162599	962.965	1.19477	0.169946	7.05032	1.7851e-12	1.79397e-11	NFIA
ENSG00000184588	881.813	1.3361	0.23288	5.87121	4.32637e-09	2.91166e-08	PDE4B
ENSG00000172410	9.7921	3.34365	0.750976	4.40745	1.04596e-05	4.19148e-05	INSL5
ENSG00000162595	1590.19	5.38212	0.348238	15.6284	4.66616e-55	7.06449e-53	DIRAS3
ENSG00000116729	3757.43	1.14502	0.161184	7.10643	1.1908e-12	1.21908e-11	WLS
ENSG00000197568	381.148	1.04013	0.173815	5.99722	2.00724e-09	1.40999e-08	HHLA3
ENSG00000184005	97.5485	4.44425	0.349787	12.3793	3.38187e-35	1.96804e-33	ST6GALNAC3
ENSG00000137959	724.884	3.05467	0.641376	4.87693	1.07748e-06	5.13955e-06	IFI44L
ENSG00000137965	1375.74	2.16764	0.353083	6.13916	8.29569e-10	6.14733e-09	IFI44
ENSG00000203943	27.9651	1.81993	0.358791	5.02471	5.04207e-07	2.53492e-06	SAMD13
ENSG00000153898	40.3041	2.7564	0.316264	8.73778	2.37737e-18	4.2365e-17	MCOLN2
ENSG00000162643	209.476	2.6192	0.204179	12.8125	1.39494e-37	9.24436e-36	DNAI3
ENSG00000055732	374.872	1.41486	0.467546	3.54705	0.000389569	0.0011574	MCOLN3
ENSG00000143013	3012.88	1.14098	0.167991	6.77133	1.27606e-11	1.15803e-10	LMO4
ENSG00000154451	40.7885	1.61732	0.362058	4.30028	1.70585e-05	6.57553e-05	GBP5
ENSG00000225492	89.276	3.55654	0.33765	10.3957	2.59442e-25	7.9989e-24	GBP1P1
ENSG00000197147	143.743	2.12951	0.194278	10.9527	6.44614e-28	2.42505e-26	LRRC8B
ENSG00000231999	12.923	1.36787	0.35992	3.76283	0.000168004	0.000536911	LRRC8C-DT
ENSG00000233593	74.6886	1.9628	0.211184	9.30013	1.40278e-20	3.01299e-19	LINC02609
ENSG00000172031	12.0079	1.38344	0.502616	2.60045	0.00931007	0.0201268	EPHX4
ENSG00000224081	79.2486	1.09976	0.234287	4.71845	2.37644e-06	1.0692e-05	SLC44A3-AS1
ENSG00000143036	123.646	1.3836	0.195733	7.09519	1.29174e-12	1.31734e-11	SLC44A3
ENSG00000117600	821.49	1.54743	0.256051	6.19479	5.83629e-10	4.39658e-09	PLPPR4
ENSG00000099260	1016.09	2.20222	0.496368	4.83063	1.361e-06	6.37758e-06	PALMD
ENSG00000223656	4.85812	1.52796	0.63723	2.42931	0.0151276	0.0309601	HMGB3P10
ENSG00000162692	203.527	1.32427	0.360403	3.97786	6.95379e-05	0.000240873	VCAM1
ENSG00000060718	1133.43	1.06658	0.607851	3.65461	0.000257573	0.00079439	COL11A1
ENSG00000162631	1343.28	1.30411	0.333489	3.76181	0.000168689	0.000538915	NTNG1
ENSG00000134201	986.426	1.44639	0.178605	8.13407	4.1513e-16	6.0727e-15	GSTM5
ENSG00000134202	1088.91	1.007	0.18435	5.50476	3.69674e-08	2.19238e-07	GSTM3
ENSG00000064886	425.016	5.49968	0.302115	17.9981	2.01608e-72	6.0554e-70	CHI3L2
ENSG00000173947	143.647	2.31762	0.207398	11.1641	6.10801e-29	2.4864e-27	PIFO
ENSG00000203865	36.4249	1.24045	0.283008	4.33292	1.47146e-05	5.73252e-05	ATP1A1-AS1
ENSG00000116815	523.626	1.34365	0.132031	10.1584	3.03885e-24	8.70608e-23	CD58
ENSG00000143061	159.631	1.70428	0.3002	5.70755	1.14612e-08	7.29674e-08	IGSF3
ENSG00000134247	7485.59	2.33316	0.201716	11.6684	1.8491e-31	8.89768e-30	PTGFRN
ENSG00000116882	21.383	2.10567	0.465942	4.72456	2.30617e-06	1.04035e-05	HAO2
ENSG00000198483	485.53	1.41907	0.237494	6.00505	1.9127e-09	1.34989e-08	ANKRD35
ENSG00000211451	31.9802	1.31979	0.221556	5.93865	2.87382e-09	1.98062e-08	GNRHR2
ENSG00000265972	7862.76	1.54984	0.249453	6.43503	1.2345e-10	1.00257e-09	TXNIP
ENSG00000231551	50.4752	1.67259	0.258049	6.57829	4.75877e-11	4.05388e-10	PDE4DIPP6
ENSG00000277147	70.0811	1.9212	0.24057	8.03788	9.14029e-16	1.29045e-14	LINC00869
ENSG00000118292	289.853	1.77632	0.235925	7.49076	6.84734e-14	8.04995e-13	C1orf54
ENSG00000159208	334.963	1.0387	0.241219	4.30239	1.68966e-05	6.51446e-05	CIART
ENSG00000163131	714.82	1.96337	0.164558	11.9429	7.07169e-33	3.63782e-31	CTSS
ENSG00000143416	1859.47	1.10697	0.274184	4.07558	4.58989e-05	0.000163898	SELENBP1
ENSG00000196407	31.1822	2.54459	0.335083	7.59443	3.09158e-14	3.75792e-13	THEM5
ENSG00000169418	55.2711	1.07826	0.371419	3.32285	0.000891017	0.00244795	NPR1
ENSG00000143543	916.304	1.44987	0.187916	7.70028	1.35768e-14	1.71758e-13	JTB
ENSG00000163239	24.6365	2.58391	0.455406	5.55518	2.77327e-08	1.6697e-07	TDRD10
ENSG00000143537	4509.54	1.2646	0.104652	12.0685	1.54918e-33	8.24255e-32	ADAM15
ENSG00000243364	314.184	1.53698	0.21405	7.10349	1.21642e-12	1.24394e-11	EFNA4
ENSG00000160766	2532.76	1.20656	0.190992	6.32461	2.53866e-10	1.98885e-09	GBAP1
ENSG00000177628	8363.93	1.0362	0.0706738	14.6615	1.13696e-48	1.31505e-46	GBA
ENSG00000163479	11689.8	1.47846	0.133356	11.0929	1.35879e-28	5.39516e-27	SSR2
ENSG00000254726	208.857	2.08606	0.186965	11.0989	1.27064e-28	5.05597e-27	MEX3A
ENSG00000260238	5.53922	1.40578	0.691198	2.60188	0.00927146	0.020062	PMF1-BGLAP
ENSG00000163382	1796.61	1.09205	0.106914	10.2176	1.65406e-24	4.84307e-23	NAXE
ENSG00000143320	10799.7	1.43233	0.305684	4.80127	1.57661e-06	7.31066e-06	CRABP2
ENSG00000163554	27.4878	4.39862	0.461172	8.7897	1.4996e-18	2.71386e-17	SPTA1
ENSG00000163564	36.3607	5.97867	0.573672	8.64976	5.16091e-18	8.87409e-17	PYHIN1
ENSG00000162706	94.7209	7.22656	0.5542	10.0792	6.82632e-24	1.88325e-22	CADM3
ENSG00000213088	2.17382	2.25491	0.797501	2.71477	0.00663227	0.0148267	ACKR1
ENSG00000224259	1482.37	1.33304	0.300197	4.64709	3.36655e-06	1.47893e-05	LINC01133
ENSG00000018625	32.9759	4.68251	0.548834	8.33241	7.92151e-17	1.23754e-15	ATP1A2
ENSG00000162738	284.831	7.75247	0.417541	15.7769	4.48958e-56	7.44943e-54	VANGL2
ENSG00000158769	137.862	2.74949	0.218018	12.5875	2.47332e-36	1.5666e-34	F11R
ENSG00000215845	72.8015	1.05481	0.26877	3.87535	0.000106471	0.000355197	TSTD1
ENSG00000158869	9.41724	1.51655	0.457721	3.38493	0.000711972	0.00199554	FCER1G
ENSG00000173110	20.337	2.38426	0.404628	5.82322	5.77237e-09	3.81722e-08	HSPA6
ENSG00000081721	778.406	1.20437	0.0964036	12.487	8.7951e-36	5.36991e-34	DUSP12
ENSG00000239887	112.792	3.54291	0.388929	8.91421	4.91291e-19	9.34507e-18	C1orf226
ENSG00000143248	63.8214	1.22004	0.245404	4.98677	6.13983e-07	3.04004e-06	RGS5
ENSG00000143162	13845.3	3.06626	0.162207	18.9544	4.06017e-80	1.9897e-77	CREG1
ENSG00000268062	12.8034	1.05682	0.384552	2.7819	0.00540414	0.0123723	SRP14P4
ENSG00000197959	200.696	1.25412	0.201922	6.25417	3.99637e-10	3.06257e-09	DNM3
ENSG00000234741	14109.7	1.63514	0.167679	9.7385	2.06587e-22	5.08872e-21	GAS5
ENSG00000116183	214.923	1.29649	0.401249	3.41869	0.000629235	0.00178622	PAPPA2
ENSG00000152092	223.004	3.95032	0.342129	11.5481	7.54388e-31	3.45165e-29	ASTN1
ENSG00000198797	95.1159	3.50194	0.409171	8.44508	3.03825e-17	4.94565e-16	BRINP2
ENSG00000116194	484.176	2.43542	0.26696	9.24937	2.25826e-20	4.77879e-19	ANGPTL1
ENSG00000153029	1993.15	1.00855	0.163382	6.199	5.68223e-10	4.28399e-09	MR1
ENSG00000143333	174.426	1.53114	0.305456	5.13906	2.76117e-07	1.43507e-06	RGS16
ENSG00000116711	697.744	1.93483	0.254735	7.7216	1.14882e-14	1.4633e-13	PLA2G4A
ENSG00000162687	182.059	2.64367	0.300012	8.88576	6.34866e-19	1.19178e-17	KCNT2
ENSG00000000971	4809.81	2.43184	0.201133	12.1547	5.41931e-34	2.95083e-32	CFH
ENSG00000244414	57.6311	2.90794	0.377217	7.78843	6.78467e-15	8.84762e-14	CFHR1
ENSG00000203724	130.708	1.19482	0.209726	5.7388	9.53478e-09	6.12264e-08	C1orf53
ENSG00000116857	2744.89	1.37555	0.104859	13.1158	2.67422e-39	2.06636e-37	TMEM9
ENSG00000159388	1349.44	1.31627	0.197567	6.7448	1.53242e-11	1.38326e-10	BTG2
ENSG00000122176	12419.6	2.8336	0.262873	10.969	5.38662e-28	2.03468e-26	FMOD
ENSG00000143845	118.747	1.82104	0.172087	10.5598	4.5781e-26	1.49044e-24	ETNK2
ENSG00000133056	235.722	1.2532	0.175329	7.08836	1.35711e-12	1.38099e-11	PIK3C2B
ENSG00000170382	249.92	5.84757	0.350013	16.1986	5.16237e-59	9.42487e-57	LRRN2
ENSG00000117266	83.6395	2.6747	0.605125	4.69596	2.65353e-06	1.18414e-05	CDK18
ENSG00000142224	11.2992	3.34734	0.51169	6.10896	1.00285e-09	7.35531e-09	IL19
ENSG00000162892	27.6828	1.47099	0.455612	3.38422	0.000713819	0.00199959	IL24
ENSG00000162894	119.942	2.17276	0.290078	7.46225	8.50604e-14	9.91236e-13	FCMR
ENSG00000196352	6192.16	1.6359	0.168142	9.73107	2.22252e-22	5.45293e-21	CD55
ENSG00000174059	478.054	3.07421	0.292089	10.5227	6.78939e-26	2.17986e-24	CD34
ENSG00000196878	535.765	1.67381	0.176222	9.50731	1.95659e-21	4.48163e-20	LAMB3
ENSG00000123689	171.058	1.50067	0.619158	3.11179	0.0018596	0.00476727	G0S2
ENSG00000117594	37.3495	4.13012	0.463418	8.87027	7.29674e-19	1.3588e-17	HSD11B1
ENSG00000117595	11.7057	1.93239	0.438416	4.41376	1.01589e-05	4.08067e-05	IRF6
ENSG00000153363	209.744	1.64594	0.199043	8.28158	1.21554e-16	1.86764e-15	LINC00467
ENSG00000117691	3299.59	1.45388	0.176248	8.2519	1.55892e-16	2.36402e-15	NENF
ENSG00000143494	92.7055	1.97952	0.350326	5.64117	1.68896e-08	1.0463e-07	VASH2
ENSG00000232480	8.67763	1.35302	0.531826	2.67835	0.00739849	0.0163803	TGFB2-AS1
ENSG00000092969	579.885	2.48741	0.333247	7.64	2.1722e-14	2.70032e-13	TGFB2
ENSG00000143353	760.79	1.19614	0.14377	8.329	8.15283e-17	1.27261e-15	LYPLAL1
ENSG00000116141	131.626	2.29701	0.231707	9.92367	3.28454e-23	8.5665e-22	MARK1
ENSG00000162817	553.673	2.11702	0.167665	12.614	1.76743e-36	1.12332e-34	C1orf115
ENSG00000117791	270.241	1.18273	0.116346	10.1593	3.01273e-24	8.64454e-23	MTARC2
ENSG00000186205	121.977	1.68024	0.231533	7.26031	3.86206e-13	4.19354e-12	MTARC1
ENSG00000154309	292.455	1.19477	0.173366	6.88605	5.73633e-12	5.42519e-11	DISP1
ENSG00000143819	6423.59	1.54402	0.17842	8.6778	4.03494e-18	7.03545e-17	EPHX1
ENSG00000203685	253.493	2.8018	0.384785	7.52615	5.22574e-14	6.19833e-13	STUM
ENSG00000234975	410.271	1.32924	0.168071	7.90099	2.76701e-15	3.74472e-14	FTH1P2
ENSG00000116574	650.883	2.07944	0.135024	15.3844	2.0842e-53	2.98553e-51	RHOU
ENSG00000177614	5.72691	2.65593	0.590443	4.21886	2.45542e-05	9.20573e-05	PGBD5
ENSG00000135744	218.066	2.6036	0.312748	8.40749	4.1889e-17	6.71883e-16	AGT
ENSG00000182118	132.866	1.71796	0.16234	10.5916	3.26074e-26	1.08431e-24	FAM89A
ENSG00000135750	41.9366	1.30385	0.259974	5.02277	5.09324e-07	2.55789e-06	KCNK1
ENSG00000231663	15.0721	1.17892	0.432922	2.61184	0.0090057	0.0195391	COA6-AS1
ENSG00000116962	22909.8	1.89957	0.193311	9.86411	5.95606e-23	1.51315e-21	NID1
ENSG00000162849	2545.34	1.64577	0.240997	6.93911	3.94586e-12	3.81119e-11	KIF26B
ENSG00000259823	2.65766	2.54182	0.716522	3.38852	0.000702699	0.00197192	LYPD8
ENSG00000118004	9.84665	1.73929	0.547168	3.01583	0.00256278	0.00636068	COLEC11
ENSG00000134326	92.6964	2.14787	0.742428	2.39455	0.016641	0.0336689	CMPK2
ENSG00000134321	74.2675	2.34404	0.766081	2.78013	0.00543373	0.0124293	RSAD2
ENSG00000151692	667.653	1.55996	0.248398	6.52743	6.6907e-11	5.59722e-10	RNF144A
ENSG00000143870	11211.2	1.32007	0.240645	5.47829	4.29454e-08	2.53079e-07	PDIA6
ENSG00000115138	33.1787	1.28678	0.403034	3.364	0.000768202	0.0021361	POMC
ENSG00000138101	286.315	1.51261	0.164031	9.22693	2.78502e-20	5.84039e-19	DTNB
ENSG00000084764	1122.05	1.23042	0.150043	8.19999	2.40413e-16	3.58157e-15	MAPRE3
ENSG00000138028	613.31	2.18248	0.247151	8.94594	3.6881e-19	7.12447e-18	CGREF1
ENSG00000138085	5804.94	1.55636	0.107455	14.4868	1.46927e-47	1.62862e-45	ATRAID
ENSG00000158019	1477.18	1.19157	0.0998411	11.9339	7.878e-33	4.03033e-31	BABAM2
ENSG00000226833	13.0673	1.39176	0.437399	3.00307	0.00267268	0.00660702	LOC100505774
ENSG00000049323	13311.2	1.32351	0.231465	5.68261	1.32657e-08	8.34292e-08	LTBP1
ENSG00000115828	3856.73	2.24729	0.184114	12.1713	4.41884e-34	2.41313e-32	QPCT
ENSG00000234362	27.6217	1.8826	0.427857	4.46273	8.09205e-06	3.31115e-05	LINC01914
ENSG00000162881	53.2751	2.33483	0.343377	6.72886	1.70997e-11	1.52945e-10	OXER1
ENSG00000162882	169.244	1.08234	0.201625	5.41692	6.06329e-08	3.50002e-07	HAAO
ENSG00000223658	16.8002	1.30567	0.324169	4.05843	4.9404e-05	0.000175406	C1GALT1C1L
ENSG00000138083	13.5016	4.95714	0.654883	6.987	2.80829e-12	2.75532e-11	SIX3
ENSG00000170577	833.924	5.30523	0.369591	14.3342	1.33723e-46	1.37579e-44	SIX2
ENSG00000205054	59.8799	3.04504	0.258247	11.6936	1.37491e-31	6.7025e-30	LINC01121
ENSG00000236824	12.4259	1.06171	0.564128	2.26918	0.0232575	0.045332	BCYRN1
ENSG00000119888	16.963	3.23033	0.426642	7.3131	2.61047e-13	2.87476e-12	EPCAM
ENSG00000184261	20.6895	2.72191	0.565745	5.13649	2.79924e-07	1.45323e-06	KCNK12
ENSG00000230979	30.2604	1.2044	0.421411	2.60668	0.00914246	0.0198035	RPL18AP6
ENSG00000115380	27948.1	1.29446	0.337584	4.34583	1.38752e-05	5.42825e-05	EFEMP1
ENSG00000119866	306.995	1.47278	0.302475	4.89685	9.73862e-07	4.66922e-06	BCL11A
ENSG00000119862	201.051	3.08872	0.292859	10.5868	3.43037e-26	1.13666e-24	LGALSL
ENSG00000244617	42.5789	1.35542	0.292023	4.63328	3.59911e-06	1.57245e-05	ASPRV1
ENSG00000003137	2202.74	3.01456	0.306296	9.97332	1.99448e-23	5.27575e-22	CYP26B1
ENSG00000163013	218.844	2.31674	0.172184	13.4275	4.1754e-41	3.50245e-39	FBXO41
ENSG00000186854	374.333	1.56055	0.247659	6.28537	3.27065e-10	2.53037e-09	TRABD2A
ENSG00000144115	751.319	1.09383	0.15285	7.17931	7.00621e-13	7.37533e-12	THNSL2
ENSG00000115041	4145.19	3.5398	0.231333	15.3269	5.05172e-53	6.96839e-51	KCNIP3
ENSG00000231584	91.9308	1.3301	0.219989	6.03567	1.58308e-09	1.12864e-08	FAHD2CP
ENSG00000144199	166.637	1.89277	0.185169	10.2101	1.78746e-24	5.2091e-23	FAHD2B
ENSG00000170500	76.1734	4.43949	0.401012	10.799	3.48091e-27	1.22768e-25	LONRF2
ENSG00000115526	895.52	1.62951	0.212554	7.69297	1.43754e-14	1.81123e-13	CHST10
ENSG00000071082	29536.7	1.00959	0.184422	5.45743	4.83076e-08	2.82799e-07	RPL31
ENSG00000170417	96.299	2.33504	0.306344	7.71358	1.22335e-14	1.55291e-13	TMEM182
ENSG00000119147	70.8569	6.55859	0.53378	9.99247	1.64428e-23	4.36179e-22	ECRG4
ENSG00000163006	151.868	1.16176	0.134712	8.63194	6.03198e-18	1.03242e-16	CCDC138
ENSG00000172985	1629.87	1.51488	0.176509	8.58879	8.78921e-18	1.48658e-16	SH3RF3
ENSG00000153094	633.539	1.99444	0.305225	6.87913	6.02192e-12	5.68374e-11	BCL2L11
ENSG00000153208	28.3324	1.26787	0.389199	3.26909	0.00107893	0.00291355	MERTK
ENSG00000115008	10.0928	4.59855	0.670325	6.42767	1.29573e-10	1.05e-09	IL1A
ENSG00000136689	992.168	6.17808	0.293872	20.9701	1.22911e-97	1.27158e-94	IL1RN
ENSG00000125637	400.022	1.36214	0.157394	8.64934	5.1798e-18	8.89835e-17	PSD4
ENSG00000231943	10.7933	1.57796	0.458964	3.43388	0.000595001	0.00169706	PGM5P4-AS1
ENSG00000171227	122.746	4.013	0.364631	10.9965	3.97089e-28	1.51219e-26	TMEM37
ENSG00000214100	47.5992	3.13323	0.43561	7.10859	1.17233e-12	1.20215e-11	PLAC9P1
ENSG00000176771	191.069	1.7456	0.226265	7.72356	1.13126e-14	1.44191e-13	NCKAP5
ENSG00000231969	6.73572	1.37151	0.524951	2.72325	0.00646425	0.0144876	MMADHC-DT
ENSG00000123610	3755.69	4.58998	0.271538	16.9685	1.40471e-64	3.19006e-62	TNFAIP6
ENSG00000144278	13.9157	4.21939	0.646906	5.72899	1.01032e-08	6.47428e-08	GALNT13
ENSG00000054219	196.223	1.30423	0.235209	5.51267	3.53421e-08	2.10134e-07	LY75
ENSG00000197635	22068.1	1.01455	0.292124	3.74559	0.00017997	0.000572106	DPP4
ENSG00000115267	1062.97	1.82368	0.343312	5.31951	1.04049e-07	5.80294e-07	IFIH1
ENSG00000115271	93.4235	1.26585	0.182984	6.89968	5.21184e-12	4.94421e-11	GCA
ENSG00000115290	18.2346	3.10855	0.434068	6.90775	4.92385e-12	4.69252e-11	GRB14
ENSG00000136531	163.54	2.58582	0.378259	7.18183	6.87845e-13	7.25314e-12	SCN2A
ENSG00000071909	151.757	4.31959	0.414758	10.6047	2.83353e-26	9.49028e-25	MYO3B
ENSG00000204335	46.7023	5.32032	0.526475	8.85323	8.50255e-19	1.57547e-17	SP5
ENSG00000239467	160.785	3.95486	0.28792	13.6948	1.09102e-42	9.91071e-41	ERICH2
ENSG00000204334	117.473	5.6825	0.341629	15.6572	2.96658e-55	4.5656e-53	ERICH2
ENSG00000233762	512.495	1.07976	0.33054	3.1624	0.00156473	0.00407489	RPS15P4
ENSG00000217236	20.0987	1.37647	0.423446	3.50199	0.00046179	0.00135042	SP9
ENSG00000128714	20.9385	2.95755	0.368742	7.83845	4.56147e-15	6.04152e-14	HOXD13
ENSG00000079150	4606.3	3.00869	0.164638	18.2745	1.32049e-74	4.55373e-72	FKBP7
ENSG00000162998	17.8309	1.16578	0.486244	2.47458	0.0133392	0.0277484	FRZB
ENSG00000064989	77.2124	1.81937	0.329934	5.65129	1.59244e-08	9.92524e-08	CALCRL
ENSG00000144366	742.563	1.31245	0.194828	6.79234	1.10326e-11	1.01057e-10	GULP1
ENSG00000168542	588398	2.38504	0.441611	5.4258	5.76963e-08	3.33671e-07	COL3A1
ENSG00000138449	865.201	1.33834	0.322782	4.40573	1.05428e-05	4.22029e-05	SLC40A1
ENSG00000187699	637.137	2.99478	0.229819	13.0501	6.34334e-39	4.68752e-37	C2orf88
ENSG00000138379	69.0884	1.60788	0.399013	3.92749	8.58369e-05	0.000291849	MSTN
ENSG00000231858	5.4929	2.44671	0.683326	3.65416	0.000258028	0.000795399	STAT4-AS1
ENSG00000138378	484.964	1.9535	0.306558	6.4634	1.02378e-10	8.38014e-10	STAT4
ENSG00000187944	23.4637	1.51054	0.277214	5.40983	6.3085e-08	3.63143e-07	C2orf66
ENSG00000115541	1313.95	1.20305	0.192821	6.2361	4.48625e-10	3.41689e-09	HSPE1
ENSG00000162944	580.68	1.75976	0.157343	11.196	4.26475e-29	1.76093e-27	RFTN2
ENSG00000196141	7463.45	1.24208	0.170873	7.27645	3.42724e-13	3.74104e-12	SPATS2L
ENSG00000234842	3.72367	2.25663	0.641305	3.30881	0.000936944	0.00256284	MTCO2P16
ENSG00000114948	1208.38	2.25605	0.197143	11.4701	1.86543e-30	8.33047e-29	ADAM23
ENSG00000144410	13.5267	1.10101	0.394821	2.79903	0.00512568	0.0118044	CPO
ENSG00000021826	510.778	1.075	0.135302	7.95009	1.86381e-15	2.55957e-14	CPS1
ENSG00000163449	45.7328	1.96607	0.284071	6.97935	2.96558e-12	2.90505e-11	TMEM169
ENSG00000115461	62501	1.4782	0.261211	5.74519	9.18153e-09	5.91212e-08	IGFBP5
ENSG00000127838	1359.53	1.31003	0.163644	8.03138	9.63811e-16	1.35867e-14	PNKD
ENSG00000135929	1724.72	1.06284	0.157652	6.77474	1.24626e-11	1.13375e-10	CYP27A1
ENSG00000135925	14.8706	5.33952	0.663496	7.60554	2.83719e-14	3.47593e-13	WNT10A
ENSG00000127824	497.929	1.23703	0.228096	5.45121	5.00295e-08	2.9187e-07	TUBA4A
ENSG00000054356	2429.76	3.33613	0.445279	7.76741	8.0108e-15	1.03523e-13	PTPRN
ENSG00000236432	45.7071	1.36118	0.242569	5.61362	1.98143e-08	1.21375e-07	MFF-DT
ENSG00000135917	27.1732	3.67843	0.482035	7.53107	5.03261e-14	5.97687e-13	SLC19A3
ENSG00000187957	11.8446	1.11275	0.490716	2.48901	0.01281	0.0267701	DNER
ENSG00000163053	113.605	3.34723	0.249014	13.3867	7.23031e-41	5.98413e-39	SLC16A14
ENSG00000135916	7524.01	1.19452	0.142433	8.3833	5.14644e-17	8.15634e-16	ITM2C
ENSG00000188042	9403.51	1.53882	0.165649	9.3339	1.02048e-20	2.21226e-19	ARL4C
ENSG00000144488	101.932	1.7435	0.225702	7.69231	1.44497e-14	1.81936e-13	ESPNL
ENSG00000233608	24185.1	1.14898	0.171337	6.72325	1.77717e-11	1.58727e-10	TWIST2
ENSG00000237940	65.9829	1.1487	0.435667	2.65101	0.00802519	0.0176253	LINC01238
ENSG00000280119	58.3878	3.83029	0.43541	8.73056	2.53419e-18	4.49017e-17	LOC285097
ENSG00000150995	295.236	1.53587	0.277292	5.59648	2.1875e-08	1.33428e-07	ITPR1
ENSG00000196220	271.513	1.23929	0.377605	3.4924	0.000478697	0.00139504	SRGAP3
ENSG00000163703	1847.97	1.15732	0.155398	7.46336	8.43409e-14	9.83467e-13	CRELD1
ENSG00000163704	395.227	1.21636	0.148676	8.16044	3.33803e-16	4.92949e-15	PRRT3
ENSG00000157150	293.066	3.83313	0.278081	13.8432	1.39833e-43	1.30852e-41	TIMP4
ENSG00000144712	323.187	1.37196	0.167056	8.20317	2.34138e-16	3.49649e-15	CAND2
ENSG00000154783	317.514	4.87694	0.312949	15.5004	3.44535e-54	5.05191e-52	FGD5
ENSG00000170293	47.7296	3.59082	0.300315	11.7183	1.02727e-31	5.0608e-30	CMTM8
ENSG00000173705	173.329	2.5909	0.276707	9.41612	4.68045e-21	1.04258e-19	SUSD5
ENSG00000144681	1249.34	1.27805	0.151421	8.43513	3.3084e-17	5.36196e-16	STAC
ENSG00000270194	209.783	1.29094	0.214096	6.08853	1.13954e-09	8.3055e-09	GOLGA4-AS1
ENSG00000144668	238.854	3.57671	0.275012	12.8562	7.94163e-38	5.3583e-36	ITGA9
ENSG00000168032	29.5216	4.13055	0.473021	8.24159	1.69939e-16	2.56867e-15	ENTPD3
ENSG00000240747	24.1612	1.43075	0.26901	5.29592	1.18419e-07	6.52812e-07	KRBOX1
ENSG00000144649	50.6875	2.50191	0.258053	9.62482	6.28152e-22	1.5016e-20	GASK1A
ENSG00000144647	893.158	1.75114	0.161227	10.8454	2.09703e-27	7.53877e-26	POMGNT2
ENSG00000196345	263.31	1.21437	0.150355	8.09766	5.60261e-16	8.0503e-15	ZKSCAN7
ENSG00000186446	197.94	1.01139	0.140693	7.18389	6.77546e-13	7.14859e-12	ZNF501
ENSG00000249992	1935.22	1.16987	0.313123	3.86802	0.000109723	0.000364608	TMEM158
ENSG00000283473	11.6329	3.41543	0.500109	6.32194	2.58295e-10	2.02269e-09	FAM240A
ENSG00000178038	479.166	1.55262	0.298485	5.18199	2.19535e-07	1.15747e-06	ALS2CL
ENSG00000181585	50.9628	2.52194	0.380389	6.60565	3.95768e-11	3.39944e-10	TMIE
ENSG00000160808	347.585	5.15244	0.236603	21.5695	3.47344e-103	4.04265e-100	MYL3
ENSG00000160801	1529.93	3.8816	0.195427	19.8827	5.74062e-88	3.44844e-85	PTH1R
ENSG00000164047	6.48468	4.35115	0.733881	5.89697	3.7024e-09	2.51812e-08	CAMP
ENSG00000164048	1695.28	2.16493	0.274676	7.93878	2.04171e-15	2.78541e-14	ZNF589
ENSG00000232112	1559.75	1.23159	0.210161	5.85127	4.87839e-09	3.25145e-08	TMA7
ENSG00000008300	295.998	2.3716	0.162723	14.5516	5.70534e-48	6.47834e-46	CELSR3
ENSG00000012171	1649.07	1.67365	0.157008	10.6765	1.31099e-26	4.50429e-25	SEMA3B
ENSG00000145050	2036.91	1.27073	0.169966	7.50423	6.17922e-14	7.30599e-13	MANF
ENSG00000248487	377.693	1.27033	0.231738	5.47705	4.32464e-08	2.54611e-07	ABHD14A
ENSG00000114854	8.93677	1.19805	0.499315	2.28255	0.0224572	0.0439283	TNNC1
ENSG00000157445	180.12	3.84752	0.279912	13.6381	2.37653e-42	2.10741e-40	CACNA2D3
ENSG00000168309	58.0357	2.22464	0.398523	5.69468	1.23603e-08	7.81838e-08	FAM107A
ENSG00000189283	71.149	2.20136	0.249001	8.82586	1.08619e-18	1.99282e-17	FHIT
ENSG00000241472	39.6367	2.36859	0.284636	8.27997	1.2321e-16	1.89152e-15	PTPRG-AS1
ENSG00000163618	189.222	2.17602	0.196091	11.0787	1.59245e-28	6.26947e-27	CADPS
ENSG00000163638	229.117	2.80708	0.264976	10.5906	3.29553e-26	1.09393e-24	ADAMTS9
ENSG00000163376	29.0893	1.23955	0.283718	4.37657	1.20562e-05	4.77684e-05	KBTBD8
ENSG00000170837	118.631	5.07078	0.291135	16.8458	1.12592e-63	2.3826e-61	GPR27
ENSG00000241163	26.3087	1.17793	0.320692	3.52787	0.000418924	0.00123672	LINC00877
ENSG00000172986	767.615	1.42858	0.214855	6.73654	1.62205e-11	1.45781e-10	GXYLT2
ENSG00000181458	2278.73	1.6104	0.179626	8.96083	3.22246e-19	6.26394e-18	TMEM45A
ENSG00000144821	85.0541	3.39578	0.470104	7.41632	1.20416e-13	1.38248e-12	MYH15
ENSG00000144827	965.426	1.10325	0.131626	8.36103	6.21738e-17	9.77047e-16	ABHD10
ENSG00000185565	2790.87	1.45521	0.215274	6.84636	7.57526e-12	7.08521e-11	LSAMP
ENSG00000065518	2604.34	1.01362	0.207478	4.8955	9.80553e-07	4.70009e-06	NDUFB4
ENSG00000145088	41.1703	2.01099	0.307873	6.49583	8.25753e-11	6.83126e-10	EAF2
ENSG00000121552	366.148	4.30849	0.387319	11.1429	7.75295e-29	3.12501e-27	CSTA
ENSG00000065485	4209.05	1.5897	0.119544	13.2979	2.38026e-40	1.92718e-38	PDIA5
ENSG00000163884	226.708	1.42857	0.239935	5.85815	4.68043e-09	3.13296e-08	KLF15
ENSG00000180767	22.8585	2.15955	0.412345	5.15186	2.5791e-07	1.34532e-06	CHST13
ENSG00000114631	182.122	2.90924	0.167797	17.2952	5.10924e-67	1.26859e-64	PODXL2
ENSG00000163902	12335.3	1.13695	0.128876	8.81302	1.21822e-18	2.22846e-17	RPN1
ENSG00000114654	5.08935	3.73702	0.767688	4.68098	2.8551e-06	1.2665e-05	EFCC1
ENSG00000271270	176.641	2.0959	0.191968	10.8916	1.26345e-27	4.6224e-26	TMCC1-DT
ENSG00000144867	2797.68	1.31522	0.147166	8.92219	4.57175e-19	8.74976e-18	SRPRB
ENSG00000174611	40.0294	1.03438	0.37226	2.99682	0.00272814	0.00672683	KY
ENSG00000114115	151.534	4.83318	0.363954	13.1342	2.09807e-39	1.63474e-37	RBP1
ENSG00000155893	1045.84	1.10824	0.250021	4.42784	9.51793e-06	3.84141e-05	PXYLP1
ENSG00000163710	1357.28	1.55652	0.259814	6.03048	1.63474e-09	1.1628e-08	PCOLCE2
ENSG00000152977	619.497	1.54831	0.26704	6.19369	5.87726e-10	4.42565e-09	ZIC1
ENSG00000144891	895.322	2.14263	0.247985	8.67487	4.14007e-18	7.19183e-17	AGTR1
ENSG00000153002	22.8896	3.69456	0.450365	7.85405	4.02806e-15	5.36556e-14	CPB1
ENSG00000240137	29.2347	1.51042	0.289335	5.20614	1.92809e-07	1.02644e-06	ERICH6-AS1
ENSG00000197953	1.28198	1.9679	0.828109	2.23356	0.0255122	0.0492167	AADACL2
ENSG00000181467	3053.06	1.38414	0.145412	9.52471	1.655e-21	3.80961e-20	RAP2B
ENSG00000114790	77.1449	1.50914	0.211178	7.15994	8.07147e-13	8.43473e-12	ARHGEF26
ENSG00000174928	59.0881	1.24898	0.216001	5.78132	7.41176e-09	4.83608e-08	C3orf33
ENSG00000169359	1106.39	1.01238	0.135751	7.44844	9.44527e-14	1.09589e-12	SLC33A1
ENSG00000174899	505.966	1.68997	0.171281	9.86184	6.09203e-23	1.54348e-21	SLC66A1L
ENSG00000118849	125.969	2.66757	0.204046	13.0394	7.30373e-39	5.35473e-37	RARRES1
ENSG00000163590	653.036	4.00855	0.307442	13.088	3.8558e-39	2.91628e-37	PPM1L
ENSG00000234851	81.2038	1.19884	0.379439	2.77138	0.00558199	0.0127356	RPL23AP42
ENSG00000114200	84.5044	4.46261	0.336664	12.9074	4.08872e-38	2.84105e-36	BCHE
ENSG00000163536	220.002	3.77705	0.270283	13.8691	9.74255e-44	9.16292e-42	SERPINI1
ENSG00000078081	269.673	5.71759	0.508131	11.0835	1.50867e-28	5.9522e-27	LAMP3
ENSG00000176597	83.3079	1.46098	0.337747	4.58788	4.47774e-06	1.92086e-05	B3GNT5
ENSG00000240024	151.222	1.23716	0.180465	6.85961	6.90494e-12	6.47777e-11	LINC00888
ENSG00000175193	356.889	1.34957	0.269366	5.04744	4.47777e-07	2.26898e-06	PARL
ENSG00000284753	104.758	1.55781	0.272388	5.77126	7.86817e-09	5.11775e-08	EEF1AKMT4
ENSG00000163888	33.5881	2.16259	0.320833	6.71971	1.82084e-11	1.62315e-10	CAMK2N2
ENSG00000090539	806.106	1.96395	0.281988	6.89975	5.20958e-12	4.94421e-11	CHRD
ENSG00000171658	164.44	1.60707	0.407789	4.12464	3.71316e-05	0.000135052	NMRAL2P
ENSG00000073849	104.527	1.45097	0.32453	4.66458	3.09254e-06	1.36532e-05	ST6GAL1
ENSG00000127241	29018.5	3.48656	0.229028	15.2014	3.45899e-52	4.60096e-50	MASP1
ENSG00000283175	322.441	1.73463	0.163112	10.6361	2.02488e-26	6.83105e-25	LOC101929130
ENSG00000136514	131.182	1.70072	0.317361	5.19197	2.08081e-07	1.1027e-06	RTP4
ENSG00000157005	6679.21	10.8805	0.594058	15.302	7.41478e-53	1.01528e-50	SST
ENSG00000188001	53.9461	1.83106	0.28002	6.61708	3.66358e-11	3.16111e-10	TPRG1
ENSG00000163347	839.515	4.91527	0.597999	8.68431	3.81033e-18	6.66253e-17	CLDN1
ENSG00000188729	11.4061	2.64534	0.625232	4.09317	4.2552e-05	0.000152826	OSTN
ENSG00000189058	5405.34	2.44793	0.496077	5.7199	1.06584e-08	6.80195e-08	APOD
ENSG00000176945	35.6942	1.66422	0.465373	3.68316	0.000230359	0.00071747	MUC20
ENSG00000163975	1455.4	2.64868	0.135744	19.5015	1.06556e-84	5.66939e-82	MELTF
ENSG00000228109	121.181	1.22535	0.304174	4.0435	5.26593e-05	0.000186217	MELTF-AS1
ENSG00000161267	242.073	1.06078	0.225219	4.71981	2.36069e-06	1.06262e-05	BDH1
ENSG00000213519	7.55576	1.59021	0.572878	2.75647	0.00584297	0.0132563	RPL36P7
ENSG00000133256	55.3448	3.00277	0.293035	10.1796	2.44461e-24	7.03611e-23	PDE6B
ENSG00000169020	698.15	1.24963	0.262702	4.81219	1.49282e-06	6.95677e-06	ATP5ME
ENSG00000168993	19.2135	1.98634	0.498281	3.95952	7.50995e-05	0.000258456	CPLX1
ENSG00000243449	862.38	1.30239	0.256471	5.13749	2.78435e-07	1.44603e-06	C4orf48
ENSG00000109758	29.2666	2.47815	0.520669	4.6846	2.80513e-06	1.24641e-05	HGFAC
ENSG00000163956	8545.99	1.81846	0.122503	14.8444	7.56378e-50	9.26662e-48	LRPAP1
ENSG00000168824	22.3869	1.96527	0.294951	6.58572	4.52687e-11	3.86694e-10	NSG1
ENSG00000170891	50.0017	2.07431	0.305117	6.77278	1.26328e-11	1.14699e-10	CYTL1
ENSG00000163993	23.9059	2.31103	0.557844	3.8544	0.000116012	0.000383454	S100P
ENSG00000170801	7276.06	2.73104	0.250697	10.8626	1.73736e-27	6.28217e-26	HTRA3
ENSG00000109667	87.5079	1.91048	0.243646	7.88945	3.03511e-15	4.0838e-14	SLC2A9
ENSG00000109819	350.61	2.27525	0.458932	5.39773	6.74908e-08	3.86831e-07	PPARGC1A
ENSG00000153012	89.885	2.43934	0.441868	5.34093	9.2472e-08	5.19461e-07	LGI2
ENSG00000091490	2161.5	1.34648	0.443355	3.61432	0.000301133	0.000915543	SEL1L3
ENSG00000169851	158.354	1.0887	0.281629	3.9392	8.17551e-05	0.000279245	PCDH7
ENSG00000047365	37.9381	1.86634	0.533108	3.53603	0.000406181	0.0012028	ARAP2
ENSG00000249348	101.445	1.02268	0.217618	4.69579	2.6558e-06	1.18487e-05	UGDH-AS1
ENSG00000179299	40.3363	1.53103	0.29903	5.21785	1.8101e-07	9.68611e-07	NSUN7
ENSG00000154277	3133.53	1.80988	0.326659	5.62459	1.85947e-08	1.1447e-07	UCHL1
ENSG00000064042	96.4811	1.09966	0.245863	4.51588	6.3053e-06	2.63268e-05	LIMCH1
ENSG00000251350	16.0219	4.70477	0.581365	7.08384	1.40211e-12	1.42289e-11	LINC02475
ENSG00000163285	2.2507	2.45524	0.760647	2.91226	0.00358823	0.00859199	GABRG1
ENSG00000135605	35.8679	1.43948	0.295965	4.98401	6.22797e-07	3.08122e-06	TEC
ENSG00000109265	53.0494	2.93218	0.409028	7.17505	7.2279e-13	7.59153e-12	CRACD
ENSG00000248049	216.24	1.40185	0.141209	9.93488	2.93532e-23	7.67719e-22	UBA6-DT
ENSG00000081051	28.5543	1.84771	0.38236	4.72393	2.31326e-06	1.04293e-05	AFP
ENSG00000169429	197.339	1.45407	0.350952	4.38472	1.16134e-05	4.61711e-05	CXCL8
ENSG00000124875	1965.17	5.24408	0.320199	16.3844	2.47158e-60	4.69651e-58	CXCL6
ENSG00000109272	56.0478	6.01573	0.517356	10.0091	1.39065e-23	3.71545e-22	PF4V1
ENSG00000163739	5018.93	5.12935	0.271728	18.7829	1.04175e-78	4.51151e-76	CXCL1
ENSG00000163737	9.33889	4.94204	0.701031	7.00516	2.46706e-12	2.43593e-11	PF4
ENSG00000163735	283.86	4.5013	0.303281	14.7554	2.8419e-49	3.38253e-47	CXCL5
ENSG00000163734	625.927	5.57664	0.274975	19.9429	1.72632e-88	1.10853e-85	CXCL3
ENSG00000081041	2030.9	4.15143	0.282198	14.8976	3.4166e-50	4.24159e-48	CXCL2
ENSG00000174808	6.19868	3.41344	0.716042	4.48946	7.14034e-06	2.9568e-05	BTC
ENSG00000169116	178.172	6.20896	0.386858	15.0615	2.89978e-51	3.74998e-49	PARM1
ENSG00000169245	11.562	2.44844	0.805681	3.15183	0.00162253	0.00421163	CXCL10
ENSG00000138760	15735.4	1.07603	0.146455	7.34376	2.07681e-13	2.32139e-12	SCARB2
ENSG00000138759	1459.13	1.18498	0.243563	4.91819	8.73503e-07	4.22393e-06	FRAS1
ENSG00000173083	56.3641	2.23552	0.233449	9.52584	1.63714e-21	3.77781e-20	HPSE
ENSG00000138678	42.1926	1.66914	0.362575	4.70997	2.47754e-06	1.11146e-05	GPAT3
ENSG00000170509	12.8393	1.39258	0.482083	2.91358	0.00357307	0.00855789	HSD17B13
ENSG00000152583	30.8077	2.5283	0.441499	5.53515	3.10954e-08	1.86252e-07	SPARCL1
ENSG00000163644	1035.07	1.33389	0.192068	6.93737	3.99467e-12	3.85234e-11	PPM1K
ENSG00000138642	486.182	1.38385	0.492421	2.7457	0.00603821	0.0136577	HERC6
ENSG00000138646	247.045	3.01082	0.528906	5.62949	1.80741e-08	1.11486e-07	HERC5
ENSG00000177432	656.999	2.09585	0.156048	13.4116	5.17455e-41	4.3211e-39	NAP1L5
ENSG00000145335	11.0519	3.38162	0.617464	5.16239	2.43817e-07	1.27574e-06	SNCA
ENSG00000198099	87.9406	4.87316	0.389233	12.0046	3.35981e-33	1.76741e-31	ADH4
ENSG00000196616	25696.4	2.73315	0.450433	6.56136	5.33193e-11	4.52352e-10	ADH1B
ENSG00000248144	74.0154	2.13342	0.464038	4.64303	3.43344e-06	1.50512e-05	ADH1C
ENSG00000196344	11.8805	4.21912	0.613489	5.86868	4.39276e-09	2.95528e-08	ADH7
ENSG00000138813	59.5869	7.24	0.613907	10.5767	3.82027e-26	1.25248e-24	C4orf17
ENSG00000138821	4594.03	3.56022	0.353096	10.4755	1.11923e-25	3.53858e-24	SLC39A8
ENSG00000109323	2853.16	1.53214	0.166257	9.24803	2.28664e-20	4.83336e-19	MANBA
ENSG00000168743	67.7951	1.56235	0.599041	2.42344	0.0153742	0.0314062	NPNT
ENSG00000155011	232.887	1.02576	0.295198	3.16663	0.00154218	0.0040205	DKK2
ENSG00000138795	38.6458	2.57972	0.274711	9.29925	1.41436e-20	3.03436e-19	LEF1
ENSG00000198856	7488.21	1.08561	0.138187	7.85557	3.97949e-15	5.30845e-14	OSTC
ENSG00000188517	99.0583	3.82567	0.399771	9.31296	1.24315e-20	2.67939e-19	COL25A1
ENSG00000205403	21.7323	2.9908	0.421845	6.93288	4.12363e-12	3.97054e-11	CFI
ENSG00000138792	139.875	2.80964	0.249021	11.2714	1.81681e-29	7.68925e-28	ENPEP
ENSG00000174599	138.879	1.49953	0.162423	9.22853	2.74379e-20	5.76691e-19	TRAM1L1
ENSG00000269893	1635.22	1.08356	0.166313	6.47681	9.36797e-11	7.702e-10	SNHG8
ENSG00000173376	1776.85	1.73635	0.474892	3.78313	0.000154866	0.000498515	NDNF
ENSG00000164056	889.701	2.08429	0.298783	7.14451	9.03173e-13	9.36985e-12	SPRY1
ENSG00000196159	4118.87	1.48788	0.180119	8.27591	1.27476e-16	1.95058e-15	FAT4
ENSG00000164070	706.913	1.8763	0.248924	7.56163	3.9805e-14	4.78534e-13	HSPA4L
ENSG00000151470	324.952	1.13777	0.127309	8.94227	3.81267e-19	7.35747e-18	C4orf33
ENSG00000254535	36.4385	1.53562	0.352935	4.25274	2.11174e-05	7.99123e-05	PABPC4L
ENSG00000085871	557.44	2.44135	0.194923	12.5159	6.11321e-36	3.76954e-34	MGST2
ENSG00000153132	1046.03	2.43254	0.291918	8.44043	3.16182e-17	5.12888e-16	CLGN
ENSG00000151617	983.398	2.63318	0.327125	8.32857	8.18248e-17	1.27617e-15	EDNRA
ENSG00000151623	66.2486	1.95195	0.278601	7.01029	2.3782e-12	2.35193e-11	NR3C2
ENSG00000137462	48.9698	4.0181	0.458479	8.44522	3.03475e-17	4.94429e-16	TLR2
ENSG00000145428	205.338	4.9376	0.396605	12.3877	3.04787e-35	1.78483e-33	RNF175
ENSG00000145423	13643.1	3.9621	0.185292	21.4355	6.23785e-102	6.83302e-99	SFRP2
ENSG00000164116	44.3873	1.72631	0.406317	4.68561	2.79127e-06	1.24084e-05	GUCY1A1
ENSG00000151790	87.2515	4.1027	0.391851	10.2228	1.56768e-24	4.59738e-23	TDO2
ENSG00000256043	2100.49	1.29002	0.218497	6.00503	1.91298e-09	1.34989e-08	CTSO
ENSG00000164125	3059.16	1.5889	0.207336	7.73319	1.04889e-14	1.33967e-13	GASK1B
ENSG00000248429	81.2267	2.03616	0.205396	9.92975	3.09032e-23	8.07123e-22	GASK1B-AS1
ENSG00000164124	248.498	2.41906	0.17137	14.1091	3.33898e-45	3.28987e-43	TMEM144
ENSG00000168843	9.63277	2.87359	0.590541	4.73979	2.13944e-06	9.69357e-06	FSTL5
ENSG00000248329	339.689	3.45309	0.680617	6.15702	7.41265e-10	5.52153e-09	APELA
ENSG00000109472	3768.18	2.14473	0.197287	10.9141	9.87258e-28	3.64054e-26	CPE
ENSG00000164106	180.321	3.52125	0.252	13.828	1.72674e-43	1.59977e-41	SCRG1
ENSG00000150627	57.7202	1.28515	0.328308	3.9024	9.52422e-05	0.000321246	WDR17
ENSG00000038002	1323.55	1.9526	0.10574	18.4653	3.92972e-76	1.55701e-73	AGA
ENSG00000173320	34.5993	2.53233	0.372272	6.7797	1.20425e-11	1.09768e-10	STOX2
ENSG00000164342	342.019	1.86836	0.268221	6.97765	3.00165e-12	2.93884e-11	TLR3
ENSG00000109794	123.533	1.10394	0.264783	4.25314	2.10798e-05	7.9786e-05	FAM149A
ENSG00000250327	11.9886	1.06358	0.399511	2.70033	0.00692716	0.015434	RPSAP70
ENSG00000245685	13.0729	1.60043	0.479382	3.19751	0.00138621	0.00365223	FRG1-DT
ENSG00000153404	152.61	3.66985	0.527939	7.15808	8.18123e-13	8.53985e-12	PLEKHG4B
ENSG00000171368	18.5175	1.96466	0.448685	4.22718	2.36636e-05	8.8933e-05	TPPP
ENSG00000206077	20.0157	1.17343	0.366911	3.50355	0.000459103	0.0013434	ZDHHC11B
ENSG00000145506	108.938	1.36028	0.588646	2.87272	0.00406956	0.00960256	NKD2
ENSG00000078295	240.408	5.95663	0.400536	14.1937	1.00203e-45	1.00864e-43	ADCY2
ENSG00000164237	2352.14	1.28471	0.149196	8.60214	7.82462e-18	1.32705e-16	CMBL
ENSG00000145569	113.627	3.52501	0.267377	13.1184	2.58387e-39	2.00487e-37	OTULINL
ENSG00000154153	184.493	1.43218	0.384811	4.13021	3.62431e-05	0.000132207	RETREG1
ENSG00000040731	148.147	2.98444	0.324008	9.23505	2.58156e-20	5.43822e-19	CDH10
ENSG00000250337	429.957	3.47256	0.202323	17.1339	8.28524e-66	1.97805e-63	PURPL
ENSG00000168671	242.395	7.23794	0.37897	16.9233	3.02995e-64	6.7171e-62	UGT3A2
ENSG00000079215	2912.83	2.11489	0.237754	9.03324	1.6666e-19	3.32285e-18	SLC1A3
ENSG00000271334	50.4258	2.48794	0.275267	8.9999	2.25924e-19	4.43794e-18	LINC02104
ENSG00000198865	143.393	1.4802	0.145457	10.1582	3.04499e-24	8.71027e-23	CCDC152
ENSG00000177453	129.104	2.05737	0.250865	8.13221	4.21528e-16	6.1518e-15	NIM1K
ENSG00000151882	59.4104	1.50798	0.213297	7.09947	1.2524e-12	1.27933e-11	CCL28
ENSG00000070193	5.46993	3.63348	0.750787	4.61175	3.99285e-06	1.72878e-05	FGF10
ENSG00000164294	8624.98	1.20156	0.129274	9.28847	1.56522e-20	3.34644e-19	GPX8
ENSG00000152669	9.84733	1.41794	0.484286	2.87711	0.00401336	0.00948919	CCNO
ENSG00000164509	80.3128	2.55873	0.345527	7.40206	1.34089e-13	1.53097e-12	IL31RA
ENSG00000113448	649.844	3.60361	0.204447	17.6665	7.59358e-70	2.02011e-67	PDE4D
ENSG00000253251	77.9644	1.01024	0.180115	5.63386	1.76224e-08	1.08989e-07	SHLD3
ENSG00000145675	3724.26	1.01774	0.21972	4.64848	3.34394e-06	1.47004e-05	PIK3R1
ENSG00000049860	11865.8	1.38851	0.134086	10.3702	3.38658e-25	1.03385e-23	HEXB
ENSG00000132846	481.933	1.52817	0.182142	8.41902	3.79655e-17	6.12116e-16	ZBED3
ENSG00000132837	249.177	2.26083	0.174742	12.9644	1.94623e-38	1.36765e-36	DMGDH
ENSG00000132840	1031.89	1.48556	0.128687	11.5201	1.04452e-30	4.75574e-29	BHMT2
ENSG00000127184	5937.09	1.34532	0.175258	7.67311	1.67875e-14	2.10092e-13	COX7C
ENSG00000237187	341.332	1.15286	0.202444	5.77394	7.74403e-09	5.04405e-08	NR2F1-AS1
ENSG00000175745	509.612	1.0475	0.175424	5.96037	2.51667e-09	1.74546e-08	NR2F1
ENSG00000175471	44.3073	1.14923	0.321939	3.49103	0.000481162	0.00140113	MCTP1
ENSG00000175426	291.063	4.42802	0.27898	15.6669	2.54775e-55	3.95368e-53	PCSK1
ENSG00000145777	67.0117	2.80796	0.410371	6.16981	6.83704e-10	5.11528e-09	TSLP
ENSG00000169570	159.283	1.07432	0.202855	5.3116	1.08666e-07	6.0369e-07	DTWD2
ENSG00000168938	5660.43	2.17666	0.119476	18.2179	3.7237e-74	1.21654e-71	PPIC
ENSG00000245937	1042.14	1.04041	0.0974366	10.675	1.33199e-26	4.55961e-25	LINC01184
ENSG00000198108	200.973	1.10698	0.256571	4.38875	1.14002e-05	4.54009e-05	CHSY3
ENSG00000158987	991.522	1.00146	0.232321	4.36957	1.24494e-05	4.91275e-05	RAPGEF6
ENSG00000164398	178.977	5.4722	0.409451	12.9972	1.26912e-38	9.19593e-37	ACSL6
ENSG00000072682	25154.5	2.82604	0.178935	15.7764	4.52038e-56	7.44943e-54	P4HA2
ENSG00000233006	36.44	1.77979	0.278367	6.38123	1.75669e-10	1.404e-09	MIR3936HG
ENSG00000197375	308.143	1.32785	0.141451	9.38386	6.3603e-21	1.39836e-19	SLC22A5
ENSG00000164405	3075.27	1.08964	0.211708	5.18137	2.20266e-07	1.16034e-06	UQCRQ
ENSG00000247627	30.6216	1.82686	0.551437	2.8424	0.00447755	0.0104658	MTND4P12
ENSG00000069011	74.9341	3.66335	0.424628	8.39335	4.72494e-17	7.52677e-16	PITX1
ENSG00000145824	1021.09	5.70583	0.509936	10.917	9.55598e-28	3.5378e-26	CXCL14
ENSG00000112981	88.6584	2.29153	0.198488	11.5152	1.10599e-30	5.01113e-29	NME5
ENSG00000132563	1033.54	1.93899	0.262536	7.43907	1.01394e-13	1.16913e-12	REEP2
ENSG00000120725	5807.54	2.56835	0.199668	12.88	5.83201e-38	3.99279e-36	SIL1
ENSG00000158458	32.876	1.94406	0.348767	5.72814	1.01535e-08	6.49756e-08	NRG2
ENSG00000182700	912.43	1.02635	0.135645	7.55877	4.06898e-14	4.88225e-13	IGIP
ENSG00000243232	97.9093	5.16429	0.666708	7.66229	1.82641e-14	2.27653e-13	PCDHAC2
ENSG00000112852	444.131	2.32979	0.112802	20.6477	1.02413e-94	9.53564e-92	PCDHB2
ENSG00000113205	104.403	1.27472	0.172074	7.39369	1.42811e-13	1.62358e-12	PCDHB3
ENSG00000081818	62.15	1.55332	0.235646	6.60586	3.95227e-11	3.39636e-10	PCDHB4
ENSG00000113209	189.118	2.71043	0.241754	11.2426	2.51877e-29	1.05403e-27	PCDHB5
ENSG00000113211	68.2535	2.15614	0.23579	9.16079	5.15201e-20	1.06601e-18	PCDHB6
ENSG00000113212	166.176	1.70149	0.258338	6.74181	1.56421e-11	1.40855e-10	PCDHB7
ENSG00000272674	174.07	1.78156	0.206826	8.65256	5.03563e-18	8.66667e-17	PCDHB16
ENSG00000120324	163.362	1.68947	0.245058	6.92304	4.42049e-12	4.23666e-11	PCDHB10
ENSG00000197479	42.3233	2.59182	0.292768	8.85413	8.43404e-19	1.56433e-17	PCDHB11
ENSG00000120328	30.4877	1.20067	0.438282	2.94617	0.00321736	0.00780227	PCDHB12
ENSG00000187372	160.39	1.62124	0.199657	8.16618	3.18313e-16	4.71194e-15	PCDHB13
ENSG00000120327	324.013	1.28715	0.24887	5.21576	1.83067e-07	9.79055e-07	PCDHB14
ENSG00000113248	86.7866	1.41856	0.171571	8.25717	1.49163e-16	2.27309e-15	PCDHB15
ENSG00000081853	144.864	1.12956	0.242196	4.69732	2.63599e-06	1.17687e-05	PCDHGA2
ENSG00000254245	110.496	1.17177	0.38416	3.07843	0.00208093	0.00526366	PCDHGA3
ENSG00000156453	104.7	2.52907	0.409805	6.59415	4.27708e-11	3.66534e-10	PCDH1
ENSG00000156463	93.5426	1.162	0.382769	3.63536	0.000277597	0.000849674	SH3RF2
ENSG00000169302	83.1565	1.46485	0.223296	6.54935	5.77876e-11	4.87594e-10	STK32A
ENSG00000183111	111.041	2.29933	0.212947	10.8041	3.2931e-27	1.17255e-25	ARHGEF37
ENSG00000113722	57.7943	2.4092	0.272122	8.89043	6.08704e-19	1.1473e-17	CDX1
ENSG00000183876	416.708	1.04373	0.268859	3.91473	9.05051e-05	0.000306323	ARSI
ENSG00000164591	39.4997	2.08334	0.272914	7.59968	2.96871e-14	3.62276e-13	MYOZ3
ENSG00000198624	719.779	3.18981	0.22006	14.6678	1.03584e-48	1.20559e-46	CCDC69
ENSG00000196743	3582.16	1.31687	0.114078	11.55	7.38502e-31	3.38729e-29	GM2A
ENSG00000113140	286002	1.8065	0.282039	6.44233	1.17651e-10	9.58396e-10	SPARC
ENSG00000177556	1432.81	1.10264	0.195721	5.6517	1.58872e-08	9.91079e-08	ATOX1
ENSG00000113196	2.6357	1.63725	0.765609	2.24319	0.0248845	0.0481354	HAND1
ENSG00000055163	943.077	2.71961	0.167383	16.2509	2.2009e-59	4.05794e-57	CYFIP2
ENSG00000145861	371.351	2.39953	0.191286	12.5266	5.34028e-36	3.31489e-34	C1QTNF2
ENSG00000188573	183.045	1.9249	0.25123	7.75661	8.72311e-15	1.12261e-13	FBLL1
ENSG00000160867	31.2171	2.47316	0.341431	7.25027	4.15947e-13	4.50074e-12	FGFR4
ENSG00000169223	8828.41	1.54854	0.120591	12.8436	9.33854e-38	6.25548e-36	LMAN2
ENSG00000145911	65.1983	1.73555	0.342179	4.93325	8.0872e-07	3.92801e-06	N4BP3
ENSG00000050767	491.753	5.65414	0.462887	12.117	8.58645e-34	4.6213e-32	COL23A1
ENSG00000198939	61.3907	1.33644	0.231263	5.76778	8.03236e-09	5.21725e-08	ZFP2
ENSG00000178187	40.1692	1.21783	0.305282	3.95667	7.60007e-05	0.000261267	ZNF454
ENSG00000127022	39714.7	1.28634	0.161301	7.9711	1.57263e-15	2.17413e-14	CANX
ENSG00000213316	49.2726	1.02999	0.328724	3.20006	0.001374	0.00362315	LTC4S
ENSG00000131459	2934.75	1.29676	0.13497	9.60985	7.26529e-22	1.72789e-20	GFPT2
ENSG00000161055	32.8565	4.94817	0.534487	8.12721	4.39291e-16	6.401e-15	SCGB3A1
ENSG00000278970	545.134	1.24097	0.156432	7.92852	2.21776e-15	3.02115e-14	HEIH
ENSG00000137265	43.3682	1.92458	0.630596	3.01964	0.00253071	0.00629114	IRF4
ENSG00000170542	356.068	2.04533	0.23397	8.89933	5.61856e-19	1.06438e-17	SERPINB9
ENSG00000137267	5919.15	1.37806	0.211496	6.50061	7.99937e-11	6.62947e-10	TUBB2A
ENSG00000216819	76.2989	1.51368	0.213629	7.05234	1.75936e-12	1.77e-11	TUBB2BP1
ENSG00000137285	3482.71	1.91316	0.226853	8.4169	3.86569e-17	6.22186e-16	TUBB2B
ENSG00000124783	9630.48	1.09262	0.173411	6.27633	3.46649e-10	2.67411e-09	SSR1
ENSG00000137434	7.03994	2.42142	0.559194	4.14079	3.46111e-05	0.000126701	C6orf52
ENSG00000205269	478.7	1.65719	0.265481	6.32731	2.4947e-10	1.95688e-09	TMEM170B
ENSG00000112137	588.204	1.01961	0.25409	4.17077	3.03574e-05	0.000112255	PHACTR1
ENSG00000112149	261.559	1.43027	0.186997	7.67526	1.65089e-14	2.06884e-13	CD83
ENSG00000124766	3182.18	1.74008	0.30061	6.08495	1.16524e-09	8.47624e-09	SOX4
ENSG00000172179	15.3905	3.65492	0.571578	6.09764	1.07649e-09	7.86751e-09	PRL
ENSG00000112294	72.9925	2.25715	0.276456	8.19956	2.41268e-16	3.59144e-15	ALDH5A1
ENSG00000158373	241.873	1.36692	0.220975	6.10326	1.03927e-09	7.61042e-09	H2BC5
ENSG00000273802	11.2574	1.18723	0.387417	2.96167	0.00305977	0.00745213	H2BC8
ENSG00000158406	120.194	1.31701	0.182635	7.19018	6.47056e-13	6.8424e-12	H4C8
ENSG00000186470	2773	1.67658	0.158038	10.627	2.23104e-26	7.48586e-25	BTN3A2
ENSG00000111801	2111.89	1.30128	0.155387	8.39441	4.68258e-17	7.46566e-16	BTN3A3
ENSG00000276180	414.076	1.21374	0.131357	9.22516	2.83132e-20	5.9308e-19	H4C9
ENSG00000197903	702.158	1.01834	0.106743	9.52471	1.65502e-21	3.80961e-20	H2BC12
ENSG00000124613	143.051	1.86032	0.160931	11.545	7.82781e-31	3.57278e-29	ZNF391
ENSG00000197238	60.9219	1.78796	0.272798	6.54494	5.95181e-11	5.01741e-10	H4C11
ENSG00000273542	56.9532	1.54361	0.291556	5.29921	1.16306e-07	6.41732e-07	H4C12
ENSG00000233822	43.9539	1.57274	0.247287	6.3571	2.05595e-10	1.62918e-09	H2BC15
ENSG00000196812	43.7999	1.21579	0.264946	4.56583	4.97516e-06	2.11476e-05	ZSCAN16
ENSG00000226314	54.1449	1.12827	0.245772	4.54133	5.59017e-06	2.35627e-05	ZKSCAN8P1
ENSG00000189134	92.1599	1.23176	0.274123	4.51932	6.20398e-06	2.5927e-05	NKAPL
ENSG00000235109	57.0345	1.16795	0.264719	4.4551	8.38551e-06	3.4192e-05	ZSCAN31
ENSG00000197935	79.2615	1.43161	0.17205	8.33958	7.45543e-17	1.16766e-15	ZNF311
ENSG00000204644	12.9771	1.3775	0.4803	2.75288	0.00590741	0.0133944	ZFP57
ENSG00000233916	5.40486	1.63577	0.579294	2.81245	0.00491655	0.0113791	ZDHHC20P1
ENSG00000204642	1722.58	4.5009	0.239267	18.8224	4.94997e-79	2.24825e-76	HLA-F
ENSG00000230795	174.717	2.02219	0.391685	4.93332	8.08448e-07	3.92771e-06	HLA-K
ENSG00000206503	65948.5	2.83951	0.158695	17.8932	1.33155e-71	3.8744e-69	HLA-A
ENSG00000204622	21.4435	1.02577	0.397195	2.60773	0.00911444	0.019752	HLA-J
ENSG00000270604	10.4351	1.92625	0.568817	3.39903	0.000676242	0.00190774	HCG17
ENSG00000204540	39.4895	1.61691	0.407186	4.36213	1.288e-05	5.06978e-05	PSORS1C1
ENSG00000204525	22494.9	2.1604	0.0984929	21.9298	1.35074e-106	1.6769e-103	HLA-C
ENSG00000234745	66960.1	3.0594	0.133841	22.8749	8.25993e-116	1.2818e-112	HLA-B
ENSG00000206337	79.2789	2.41125	0.258905	9.28814	1.57002e-20	3.35286e-19	HCP5
ENSG00000204387	3082.03	1.3145	0.135029	9.73521	2.13378e-22	5.24211e-21	SNHG32
ENSG00000204386	4481.3	1.16639	0.108002	10.8035	3.31269e-27	1.17727e-25	NEU1
ENSG00000166278	317.695	1.05516	0.26754	4.02629	5.66628e-05	0.000198939	C2
ENSG00000225914	16.1418	1.75248	0.419087	4.11589	3.85689e-05	0.000139761	HCG23
ENSG00000204264	2586.27	1.24131	0.168558	7.36841	1.72674e-13	1.94999e-12	PSMB8
ENSG00000240065	1251.76	1.14434	0.226663	5.03397	4.80434e-07	2.42128e-06	PSMB9
ENSG00000231389	113.004	2.58312	0.311738	8.40622	4.23442e-17	6.786e-16	HLA-DPA1
ENSG00000223865	155.754	1.4569	0.176116	8.27746	1.25833e-16	1.92862e-15	HLA-DPB1
ENSG00000161896	10.6334	3.46591	0.627009	5.39091	7.01011e-08	4.00928e-07	IP6K3
ENSG00000096060	413.513	1.40042	0.174145	8.03878	9.07344e-16	1.28198e-14	FKBP5
ENSG00000157343	19.4997	1.28479	0.361533	3.49568	0.000472849	0.00137929	ARMC12
ENSG00000010030	144.71	3.20426	0.3615	8.9272	4.36909e-19	8.37912e-18	ETV7
ENSG00000198937	508.286	1.62636	0.194935	8.37013	5.7556e-17	9.08312e-16	CCDC167
ENSG00000095970	2.56521	2.52618	0.827794	2.98568	0.00282945	0.00695761	TREM2
ENSG00000184106	16.8469	4.24364	0.695724	5.72785	1.01711e-08	6.50654e-08	TREML3P
ENSG00000112559	57.394	3.25769	0.624078	5.33544	9.53125e-08	5.34128e-07	MDFI
ENSG00000001561	126.976	1.51742	0.276912	5.48742	4.07839e-08	2.40798e-07	ENPP4
ENSG00000112796	130.048	2.4177	0.29541	8.25627	1.50292e-16	2.28843e-15	ENPP5
ENSG00000146233	66.6816	1.18343	0.37478	3.45124	0.000558018	0.00160114	CYP39A1
ENSG00000244694	229.322	3.53049	0.22336	15.7758	4.56676e-56	7.45985e-54	PTCHD4
ENSG00000170899	1707.2	1.523	0.0959986	15.8647	1.11309e-56	1.88436e-54	GSTA4
ENSG00000220773	10.7511	4.49084	0.690745	6.13759	8.37827e-10	6.19866e-09	RPSAP44
ENSG00000124749	665.371	3.41558	0.485732	7.35123	1.96385e-13	2.20306e-12	COL21A1
ENSG00000080007	50.9768	1.09437	0.241699	4.49225	7.04747e-06	2.92225e-05	DDX43
ENSG00000223786	15.3747	2.9835	0.449963	6.34508	2.22308e-10	1.75342e-09	LOC101928516
ENSG00000112695	2718.85	1.01101	0.189758	5.35545	8.53453e-08	4.81752e-07	COX7A2
ENSG00000198478	175.464	2.83906	0.169811	16.6766	1.93819e-62	3.96626e-60	SH3BGRL2
ENSG00000112773	4119.04	1.56407	0.13201	11.847	2.22953e-32	1.12212e-30	TENT5A
ENSG00000220563	23.2983	1.32728	0.3986	3.38522	0.000711203	0.00199368	PKMP3
ENSG00000154548	66.0165	3.20642	0.286491	11.0729	1.69886e-28	6.67428e-27	SRSF12
ENSG00000025039	399.526	3.47471	0.317323	11.2198	3.261e-29	1.34947e-27	RRAGD
ENSG00000272398	20.2344	1.63555	0.404497	3.88906	0.000100632	0.000337593	CD24
ENSG00000080546	1340.25	1.16515	0.10785	10.7992	3.47274e-27	1.22712e-25	SESN1
ENSG00000203778	770.345	1.7789	0.14858	11.9623	5.59611e-33	2.88672e-31	FAM229B
ENSG00000230943	27.37	1.93432	0.334147	5.71779	1.07921e-08	6.88022e-08	LINC02541
ENSG00000111816	273.668	2.90426	0.278723	10.5781	3.76402e-26	1.24059e-24	FRK
ENSG00000111906	1694.37	1.04531	0.150647	6.95118	3.62231e-12	3.5206e-11	HDDC2
ENSG00000196569	7284.17	1.55894	0.254542	6.22978	4.67083e-10	3.55311e-09	LAMA2
ENSG00000112299	39.5853	2.43425	0.388815	6.297	3.03457e-10	2.35752e-09	VNN1
ENSG00000146409	706.27	2.1059	0.146515	14.3666	8.39064e-47	8.82771e-45	SLC18B1
ENSG00000112319	24.5154	1.36354	0.536505	2.37327	0.0176314	0.0354074	EYA4
ENSG00000027697	3282.58	1.35691	0.197449	6.89724	5.30232e-12	5.02748e-11	IFNGR1
ENSG00000118503	980.574	1.09269	0.24899	4.47418	7.67057e-06	3.15532e-05	TNFAIP3
ENSG00000112379	352.214	5.51286	0.34043	15.7798	4.28247e-56	7.18452e-54	ARFGEF3
ENSG00000135540	381.281	1.01346	0.142688	7.0937	1.3057e-12	1.33085e-11	NHSL1
ENSG00000164440	24.5165	1.83814	0.386546	4.91842	8.72458e-07	4.21997e-06	TXLNB
ENSG00000217648	86.5267	1.22185	0.165251	7.37358	1.66101e-13	1.87918e-12	LOC100131471
ENSG00000001036	7871.57	2.13255	0.134384	15.8772	9.10984e-57	1.55636e-54	FUCA2
ENSG00000135604	77.9049	1.04238	0.266433	3.91428	9.06749e-05	0.000306842	STX11
ENSG00000203727	374.207	4.08015	0.205356	19.8037	2.76377e-87	1.55961e-84	SAMD5
ENSG00000111981	691.159	2.34732	0.284738	8.37594	5.47868e-17	8.66077e-16	ULBP1
ENSG00000198729	116.41	1.97014	0.404914	4.87163	1.10681e-06	5.27003e-06	PPP1R14C
ENSG00000120278	650.878	1.77603	0.439762	4.24799	2.15692e-05	8.15723e-05	PLEKHG1
ENSG00000120262	70.5353	1.30507	0.237004	5.47539	4.3656e-08	2.5686e-07	CCDC170
ENSG00000164694	2510.55	2.41549	0.293669	8.4852	2.15354e-17	3.5521e-16	FNDC1
ENSG00000235086	5.41807	2.40979	0.62226	3.61422	0.000301247	0.000915741	FNDC1-IT1
ENSG00000112096	31970.1	2.0328	0.30305	6.94053	3.90624e-12	3.7788e-11	SOD2
ENSG00000146457	4730.12	1.01747	0.146295	6.96242	3.34475e-12	3.25934e-11	WTAP
ENSG00000197081	13465	1.10748	0.249439	4.52293	6.09894e-06	2.55052e-05	IGF2R
ENSG00000175003	18.6126	1.83975	0.408586	4.49144	7.07435e-06	2.93208e-05	SLC22A1
ENSG00000146477	514.95	5.78493	0.5504	10.8462	2.07803e-27	7.48493e-26	SLC22A3
ENSG00000213071	48.9714	2.88904	0.357307	7.79867	6.25627e-15	8.21609e-14	LPAL2
ENSG00000185345	79.2775	1.26688	0.268212	4.85917	1.17878e-06	5.58839e-06	PRKN
ENSG00000112541	215.594	4.41516	0.399576	11.2673	1.90301e-29	8.03579e-28	PDE10A
ENSG00000026297	665.98	1.50528	0.153233	9.83322	8.09839e-23	2.03246e-21	RNASET2
ENSG00000198719	245.995	2.6346	0.232424	11.4117	3.65376e-30	1.61233e-28	DLL1
ENSG00000073067	7.3695	2.54976	0.564106	4.39377	1.11403e-05	4.4442e-05	CYP2W1
ENSG00000146540	1918.46	1.50533	0.224812	6.76933	1.29381e-11	1.17243e-10	C7orf50
ENSG00000225968	1182.2	1.06023	0.13967	7.60012	2.95848e-14	3.61264e-13	ELFN1
ENSG00000146555	208.202	2.10855	0.323959	6.58694	4.4899e-11	3.83889e-10	SDK1
ENSG00000159904	7.34318	1.12636	0.450043	2.46672	0.0136357	0.0282955	ZNF890P
ENSG00000164638	909.633	4.13087	0.182001	22.6797	7.1065e-114	1.01798e-110	SLC29A4
ENSG00000236609	337.987	4.583	0.250086	18.2805	1.18379e-74	4.15934e-72	ZNF853
ENSG00000230825	7.8893	1.87989	0.503228	3.65869	0.000253511	0.000783069	LOC101927354
ENSG00000106511	200.674	2.54379	0.262887	9.53204	1.54228e-21	3.56774e-20	MEOX2
ENSG00000171243	4.44631	2.19909	0.712527	3.00021	0.00269795	0.00666417	SOSTDC1
ENSG00000122691	6270.58	1.05068	0.179377	5.85796	4.68577e-09	3.13541e-08	TWIST1
ENSG00000213860	835	1.07705	0.242048	4.39269	1.11957e-05	4.46438e-05	RPL21P75
ENSG00000136235	47380.7	1.1251	0.254234	4.53504	5.75926e-06	2.41988e-05	GPNMB
ENSG00000105991	63.3715	1.03322	0.203759	5.11226	3.18325e-07	1.64207e-06	HOXA1
ENSG00000005073	510.342	1.34566	0.343744	4.56188	5.06969e-06	2.1515e-05	HOXA11
ENSG00000153814	1844.35	1.173	0.0962171	12.1941	3.34217e-34	1.83592e-32	JAZF1
ENSG00000255690	249.71	1.1572	0.374006	3.41577	0.000636021	0.00180466	TRIL
ENSG00000106066	30.7205	4.27801	0.461258	8.68912	3.65269e-18	6.39289e-17	CPVL
ENSG00000106080	3081.86	1.68879	0.1946	8.65261	5.03361e-18	8.66667e-17	FKBP14
ENSG00000006625	577.8	1.04742	0.161326	6.49056	8.55156e-11	7.05882e-10	GGCT
ENSG00000086289	828.98	1.22578	0.196157	6.25226	4.04548e-10	3.09638e-09	EPDR1
ENSG00000078967	641.873	1.16444	0.1301	8.95011	3.55117e-19	6.86708e-18	UBE2D4
ENSG00000106633	56.0317	1.34473	0.286277	4.72391	2.31357e-06	1.04293e-05	GCK
ENSG00000015520	4.47621	1.65036	0.570224	2.87512	0.00403868	0.00954179	NPC1L1
ENSG00000232956	418.667	1.0289	0.182702	5.64748	1.62816e-08	1.01268e-07	SNHG15
ENSG00000122679	93.0212	7.22389	0.549108	10.1492	3.34023e-24	9.49646e-23	RAMP3
ENSG00000164742	540.597	3.27379	0.35002	9.55839	1.19602e-21	2.80507e-20	ADCY1
ENSG00000132432	2937.7	1.36977	0.185049	7.4129	1.23569e-13	1.41606e-12	SEC61G
ENSG00000176826	456.601	1.00461	0.172837	5.83267	5.45474e-09	3.61359e-08	FKBP9P1
ENSG00000129103	7683.96	1.25638	0.100028	12.5583	3.58053e-36	2.23747e-34	SUMF2
ENSG00000067601	45.8466	1.06352	0.246066	4.30712	1.65391e-05	6.38587e-05	PMS2P4
ENSG00000185274	120.259	4.21986	0.316931	13.1671	1.35798e-39	1.06253e-37	GALNT17
ENSG00000155428	52.6774	1.29203	0.398414	3.10404	0.00190899	0.00487175	TRIM74
ENSG00000009950	18.3058	2.45486	0.450844	5.38637	7.18934e-08	4.10297e-07	MLXIPL
ENSG00000176428	194.898	1.09935	0.216186	5.07391	3.89718e-07	1.98885e-06	VPS37D
ENSG00000178809	80.1507	1.1086	0.368615	2.84344	0.0044629	0.0104407	TRIM73
ENSG00000006606	37.3402	1.57879	0.485176	3.26955	0.00107721	0.00290975	CCL26
ENSG00000005486	2696.9	1.30063	0.107524	12.0947	1.12699e-33	6.04809e-32	RHBDD2
ENSG00000127948	5927.31	1.51751	0.104314	14.5298	7.84615e-48	8.80187e-46	POR
ENSG00000177679	502.16	1.80974	0.188776	9.58651	9.11131e-22	2.15318e-20	SRRM3
ENSG00000127951	122.43	4.10529	0.362419	11.1183	1.02183e-28	4.09214e-27	FGL2
ENSG00000186088	179.015	1.76776	0.161468	10.9362	7.74018e-28	2.87127e-26	GSAP
ENSG00000019991	1809.1	2.73785	0.239023	11.5023	1.28421e-30	5.79044e-29	HGF
ENSG00000223770	19.0931	5.44085	0.638925	7.75181	9.05894e-15	1.16102e-13	CACNA2D1-AS1
ENSG00000005471	110.055	1.25207	0.264534	4.79538	1.62366e-06	7.51386e-06	ABCB4
ENSG00000008277	77.8867	1.48802	0.379952	4.10942	3.96652e-05	0.000143287	ADAM22
ENSG00000105825	1631.79	2.64243	0.273355	9.83136	8.25005e-23	2.06773e-21	TFPI2
ENSG00000164692	967774	1.03391	0.219524	4.71112	2.46364e-06	1.10576e-05	COL1A2
ENSG00000006128	38.6686	1.87126	0.398865	4.91265	8.98534e-07	4.33372e-06	TAC1
ENSG00000106236	94.8206	3.08235	0.45352	6.45948	1.05066e-10	8.59642e-10	NPTX2
ENSG00000244219	21.1356	1.21935	0.408916	3.01807	0.0025439	0.00632056	TMEM225B
ENSG00000188186	2027.93	1.05913	0.207022	5.11983	3.05812e-07	1.5819e-06	LAMTOR4
ENSG00000213420	85.3055	1.52433	0.292533	5.14628	2.65703e-07	1.38403e-06	GPC2
ENSG00000085514	268.582	4.69503	0.226631	20.5227	1.34864e-93	1.19592e-90	PILRA
ENSG00000087085	216.09	5.2431	0.272902	18.8232	4.8739e-79	2.24825e-76	ACHE
ENSG00000205267	2.67735	2.26877	0.818585	2.86035	0.00423168	0.00994728	DGAT2L7P
ENSG00000106397	16596.9	1.49887	0.144402	10.3683	3.45677e-25	1.05355e-23	PLOD3
ENSG00000128606	201.404	2.12458	0.2747	7.62939	2.35875e-14	2.92246e-13	LRRC17
ENSG00000105835	8444.5	2.16412	0.226897	9.59622	8.29316e-22	1.96733e-20	NAMPT
ENSG00000091129	617.232	4.62082	0.252272	18.3534	3.10323e-75	1.15577e-72	NRCAM
ENSG00000128590	1446.06	1.19884	0.228635	5.26017	1.43925e-07	7.84821e-07	DNAJB9
ENSG00000173114	159.386	1.49015	0.295577	5.17517	2.27708e-07	1.19751e-06	LRRN3
ENSG00000170775	5.37541	2.01614	0.711438	3.01765	0.00254742	0.00632845	GPR37
ENSG00000224940	30.6579	3.12742	0.353932	8.67984	3.96329e-18	6.917e-17	PRRT4
ENSG00000158457	19.0738	3.34136	0.517203	6.16916	6.86519e-10	5.13222e-09	TSPAN33
ENSG00000128602	1253.83	3.23304	0.171804	18.8408	3.49548e-79	1.66905e-76	SMO
ENSG00000158525	22.0045	4.73317	0.559209	7.92355	2.30829e-15	3.1353e-14	CPA5
ENSG00000106484	4360.08	3.38501	0.213616	15.9092	5.4739e-57	9.52662e-55	MEST
ENSG00000221866	1828.16	2.71182	0.248424	10.9106	1.02618e-27	3.77658e-26	PLXNA4
ENSG00000198074	7.8821	1.45899	0.632379	2.574	0.0100531	0.0215208	AKR1B10
ENSG00000105894	902.711	2.1747	0.432045	5.45217	4.97597e-08	2.90387e-07	PTN
ENSG00000157680	379.741	1.06601	0.237404	4.53344	5.80296e-06	2.43714e-05	DGKI
ENSG00000146966	1497.92	1.13351	0.299082	3.91674	8.97554e-05	0.000304117	DENND2A
ENSG00000228775	64.2159	1.48585	0.198363	7.47307	7.83459e-14	9.15855e-13	WEE2-AS1
ENSG00000106123	1366.54	2.29628	0.476741	4.91026	9.09572e-07	4.38242e-06	EPHB6
ENSG00000196511	154.025	1.01418	0.147153	6.89411	5.4205e-12	5.13431e-11	TPK1
ENSG00000155660	14194.8	1.72789	0.156336	11.049	2.21684e-28	8.63639e-27	PDIA4
ENSG00000181444	78.7731	1.8297	0.348556	5.47743	4.31539e-08	2.54147e-07	ZNF467
ENSG00000106538	1288.11	1.97436	0.455842	4.73756	2.16311e-06	9.79369e-06	RARRES2
ENSG00000106565	910.885	3.06445	0.499877	6.53242	6.47162e-11	5.42614e-10	TMEM176B
ENSG00000002933	422.178	2.57037	0.606855	4.914	8.92347e-07	4.30611e-06	TMEM176A
ENSG00000055118	13.8827	3.28286	0.538556	5.83714	5.31029e-09	3.52668e-08	KCNH2
ENSG00000056998	265.593	2.06682	0.146381	14.1183	2.92805e-45	2.90032e-43	GYG2
ENSG00000169059	3.29195	3.2454	0.790981	4.07602	4.58131e-05	0.000163646	VCX3A
ENSG00000101846	4248.38	1.07433	0.157928	6.83598	8.1448e-12	7.57983e-11	STS
ENSG00000182583	7.73079	4.11001	0.70819	5.33953	9.31857e-08	5.22839e-07	VCX
ENSG00000006757	299.357	1.07183	0.152259	7.03642	1.97238e-12	1.97153e-11	PNPLA4
ENSG00000205642	5.17555	2.41081	0.719284	3.16126	0.00157089	0.0040885	VCX3B
ENSG00000073464	657.828	3.18569	0.257198	12.4228	1.96513e-35	1.16174e-33	CLCN4
ENSG00000198759	3373.15	4.50216	0.475107	10.1831	2.35942e-24	6.81196e-23	EGFL6
ENSG00000087842	505.941	1.8736	0.179676	10.3875	2.82726e-25	8.68798e-24	PIR
ENSG00000131831	58.6903	3.44408	0.352174	9.59102	8.72222e-22	2.06648e-20	RAI2
ENSG00000123131	10341.2	2.20703	0.10676	20.6764	5.65176e-95	5.53932e-92	PRDX4
ENSG00000101955	11635.3	1.24142	0.195882	6.40641	1.48988e-10	1.20002e-09	SRPX
ENSG00000224294	27.468	5.20766	0.545251	7.79597	6.39153e-15	8.38191e-14	PINCR
ENSG00000189221	85.6161	1.61556	0.399058	4.23255	2.31052e-05	8.69927e-05	MAOA
ENSG00000069535	55.5603	5.95954	0.49586	9.87191	5.51071e-23	1.40192e-21	MAOB
ENSG00000183690	44.0685	1.18922	0.276179	4.30333	1.68251e-05	6.48958e-05	EFHC2
ENSG00000130988	353.688	1.22708	0.141371	8.68235	3.87676e-18	6.77232e-17	RGN
ENSG00000102109	318.525	4.9912	0.325083	15.0665	2.69114e-51	3.5045e-49	PCSK1N
ENSG00000243279	841.045	1.0113	0.195409	5.19785	2.01602e-07	1.0708e-06	PRAF2
ENSG00000122824	16.0058	1.83853	0.353538	5.09086	3.56445e-07	1.82908e-06	NUDT10
ENSG00000067445	1150.26	1.18493	0.148716	7.96536	1.64749e-15	2.27256e-14	TRO
ENSG00000182518	278.881	1.02641	0.124957	8.2158	2.10753e-16	3.14979e-15	FAM104B
ENSG00000158639	1.89819	2.30774	0.795203	2.77339	0.00554757	0.0126633	PAGE5
ENSG00000187601	1315.83	1.24035	0.130185	9.5179	1.76721e-21	4.05782e-20	MAGEH1
ENSG00000102349	103.966	1.23522	0.217854	5.62048	1.90425e-08	1.16956e-07	KLF8
ENSG00000089472	3012.86	2.17174	0.188537	11.5186	1.06366e-30	4.83108e-29	HEPH
ENSG00000169083	169.59	1.00647	0.186304	5.38586	7.20994e-08	4.11347e-07	AR
ENSG00000158813	24.12	2.94486	0.36613	7.91878	2.39849e-15	3.25308e-14	EDA
ENSG00000230629	48.2149	1.2255	0.335743	3.41309	0.000642298	0.00182102	RPS23P8
ENSG00000186462	8.09291	2.27552	0.50836	4.28966	1.78945e-05	6.87076e-05	NAP1L2
ENSG00000102383	44.9497	1.91282	0.250621	7.59898	2.98475e-14	3.63995e-13	ZDHHC15
ENSG00000196468	44.1192	2.62399	0.740891	2.23684	0.0252966	0.0488361	FGF16
ENSG00000102158	4935.5	1.17443	0.201802	5.80391	6.4788e-09	4.25417e-08	MAGT1
ENSG00000131174	1631.62	1.03311	0.203448	5.08553	3.66606e-07	1.87759e-06	COX7B
ENSG00000147145	24.3035	1.55599	0.349149	4.42786	9.51718e-06	3.84141e-05	LPAR4
ENSG00000078596	9.54242	4.058	0.669971	5.65841	1.52781e-08	9.55691e-08	ITM2A
ENSG00000198157	174.937	1.42572	0.233796	6.08359	1.17519e-09	8.5419e-09	HMGN5
ENSG00000147180	108.565	2.5817	0.250039	10.2823	8.46542e-25	2.52633e-23	ZNF711
ENSG00000102271	4.93466	3.51323	0.785432	4.37296	1.22574e-05	4.84212e-05	KLHL4
ENSG00000186310	322.983	2.50251	0.191941	13.0359	7.64216e-39	5.55907e-37	NAP1L3
ENSG00000179083	5.64702	3.62198	0.672101	4.92616	8.38599e-07	4.06571e-06	FAM133A
ENSG00000000005	10.7014	4.59054	0.6871	6.15709	7.40948e-10	5.52138e-09	TNMD
ENSG00000102387	20.2901	1.00982	0.336319	2.98348	0.00284986	0.00700134	TAF7L
ENSG00000102393	806.721	1.11988	0.170021	6.55916	5.411e-11	4.58642e-10	GLA
ENSG00000198960	2584.98	1.05896	0.0912979	11.6009	4.07728e-31	1.90771e-29	ARMCX6
ENSG00000102409	1327.9	1.99577	0.103062	19.3649	1.52727e-83	7.90024e-81	BEX4
ENSG00000133134	49.5803	4.32423	0.409918	10.1956	2.07383e-24	6.0248e-23	BEX2
ENSG00000182916	397.798	1.30252	0.13589	9.58658	9.10564e-22	2.15318e-20	TCEAL7
ENSG00000166681	5620.99	1.05574	0.158911	6.64954	2.94007e-11	2.562e-10	BEX3
ENSG00000166707	24.5508	1.60836	0.338158	4.72699	2.27875e-06	1.02873e-05	ZCCHC18
ENSG00000147231	101.94	1.40261	0.279797	4.98188	6.29691e-07	3.11285e-06	RADX
ENSG00000133135	53.8563	1.41555	0.258389	5.49029	4.01276e-08	2.37149e-07	RNF128
ENSG00000188153	1749.83	1.73257	0.258291	6.83617	8.13358e-12	7.57318e-11	COL4A5
ENSG00000077274	7.25552	3.56149	0.645114	5.19459	2.05172e-07	1.0879e-06	CAPN6
ENSG00000003096	29.3923	1.87673	0.461095	3.83166	0.000127281	0.000416708	KLHL13
ENSG00000198918	14855.6	1.08874	0.154901	7.01184	2.35208e-12	2.32734e-11	RPL39
ENSG00000125351	692.057	1.10956	0.134179	8.27771	1.25562e-16	1.92605e-15	UPF3B
ENSG00000125356	1763.47	1.2432	0.250456	5.00779	5.50596e-07	2.7459e-06	NDUFA1
ENSG00000233382	25.5808	1.0125	0.278352	3.55303	0.000380814	0.00113337	NKAPP1
ENSG00000171155	1646.01	1.31624	0.135568	9.7009	2.98846e-22	7.27465e-21	C1GALT1C1
ENSG00000182890	26.2235	1.39009	0.364801	3.75372	0.000174231	0.000554904	GLUD2
ENSG00000171388	234.637	1.44794	0.307268	4.6185	3.86521e-06	1.68016e-05	APLN
ENSG00000122121	685.32	1.49374	0.289681	5.32921	9.86389e-08	5.51608e-07	XPNPEP2
ENSG00000134594	246.14	1.77452	0.196333	9.0558	1.35567e-19	2.72332e-18	RAB33A
ENSG00000147257	462.576	4.25428	0.353895	12.2898	1.02725e-34	5.77927e-33	GPC3
ENSG00000196972	55.5309	1.43514	0.290775	4.9575	7.14056e-07	3.49833e-06	SMIM10L2B
ENSG00000129682	303.803	2.40368	0.183153	13.115	2.70343e-39	2.0803e-37	FGF13
ENSG00000134595	22.4657	3.92131	0.787289	4.74316	2.10407e-06	9.54262e-06	SOX3
ENSG00000203930	347.906	1.41741	0.157928	8.96562	3.08544e-19	6.01016e-18	LINC00632
ENSG00000155966	333.163	1.68013	0.314017	5.63114	1.79021e-08	1.10571e-07	AFF2
ENSG00000130032	246.569	3.78659	0.309869	12.3411	5.44323e-35	3.11889e-33	PRRG3
ENSG00000235961	263.54	2.14322	0.165045	12.9756	1.68266e-38	1.20055e-36	PNMA6A
ENSG00000180879	13799.4	2.10431	0.19917	10.5805	3.66875e-26	1.21134e-24	SSR4
ENSG00000067840	116.584	3.51844	0.218524	15.9873	1.56796e-57	2.78082e-55	PDZD4
ENSG00000198910	181.124	1.96946	0.335898	5.85216	4.8523e-09	3.23521e-08	L1CAM
ENSG00000197180	88.6104	1.42055	0.256495	5.53168	3.17174e-08	1.89795e-07	CH17-340M24.3
ENSG00000071553	7662.56	1.05578	0.0918831	11.4837	1.59237e-30	7.12813e-29	ATP6AP1
ENSG00000155961	34.3565	1.40289	0.320033	4.24189	2.21647e-05	8.36715e-05	RAB39B
ENSG00000155962	1017.23	2.41702	0.261815	9.40577	5.16504e-21	1.14232e-19	CLIC2
ENSG00000253764	96.8235	2.84633	0.392814	7.34894	1.99787e-13	2.23852e-12	KBTBD11-AS1
ENSG00000253696	6.05535	2.27232	0.564694	3.94701	7.91328e-05	0.000270994	KBTBD11-OT1
ENSG00000176595	1209.27	1.93205	0.138975	13.919	4.85764e-44	4.63892e-42	KBTBD11
ENSG00000036448	60.5472	2.41757	0.24924	9.66866	4.09725e-22	9.8961e-21	MYOM2
ENSG00000253230	12.8026	3.53522	0.608905	5.52016	3.38697e-08	2.01637e-07	MIR124-1HG
ENSG00000171044	25.1745	1.40775	0.475633	3.24879	0.00115898	0.00310897	XKR6
ENSG00000283674	242.543	1.3455	0.237406	5.65311	1.57572e-08	9.84004e-08	LOC729732
ENSG00000003989	44.3651	3.9368	0.537776	7.05806	1.68842e-12	1.70231e-11	SLC7A2
ENSG00000104763	9157.48	1.35801	0.169665	8.02751	9.9474e-16	1.3991e-14	ASAH1
ENSG00000175445	27.4249	5.50526	0.602748	8.13469	4.12992e-16	6.04618e-15	LPL
ENSG00000168546	393.317	3.28192	0.46617	7.57112	3.70016e-14	4.45406e-13	GFRA2
ENSG00000173535	211.311	2.35642	0.192156	12.2637	1.41904e-34	7.88817e-33	TNFRSF10C
ENSG00000277586	467.721	2.15757	0.625026	3.59104	0.000329356	0.000994207	NEFL
ENSG00000240694	917.674	2.43336	0.565711	5.45089	5.01189e-08	2.923e-07	PNMA2
ENSG00000120915	165.885	2.03728	0.174872	11.6526	2.2268e-31	1.06327e-29	EPHX2
ENSG00000120885	16197.9	2.78628	0.325591	8.91602	4.83348e-19	9.2128e-18	CLU
ENSG00000168079	64.4528	1.91102	0.405748	4.8021	1.57013e-06	7.28607e-06	SCARA5
ENSG00000133874	209.533	1.47859	0.204285	7.22968	4.8412e-13	5.19314e-12	RNF122
ENSG00000187840	3082.93	1.06168	0.288002	3.87096	0.000108407	0.000360942	EIF4EBP1
ENSG00000077782	16790.6	1.05639	0.13172	8.01726	1.08134e-15	1.51404e-14	FGFR1
ENSG00000169499	981.357	1.378	0.173516	7.94597	1.9267e-15	2.63816e-14	PLEKHA2
ENSG00000197140	213.652	1.57888	0.167635	9.4329	3.98891e-21	8.98204e-20	ADAM32
ENSG00000131203	2.16581	1.84924	0.833952	2.22851	0.0258468	0.0497847	IDO1
ENSG00000176907	351.021	2.33568	0.289532	8.22319	1.98152e-16	2.9734e-15	TCIM
ENSG00000165061	36.1543	4.42854	0.469983	8.84797	8.91223e-19	1.6481e-17	ZMAT4
ENSG00000070718	948.059	1.02788	0.125381	8.19367	2.53377e-16	3.76568e-15	AP3M2
ENSG00000248498	5.86756	1.98771	0.713594	2.73591	0.00622081	0.0140145	ASNSP1
ENSG00000253455	6.67166	2.1331	0.570972	3.73773	0.000185692	0.000588488	LOC101929217
ENSG00000034239	66.1133	1.68607	0.250071	6.71643	1.86234e-11	1.65856e-10	EFCAB1
ENSG00000181195	1337.87	3.12815	0.290794	10.9942	4.07525e-28	1.54876e-26	PENK
ENSG00000246430	704.44	1.38652	0.287374	5.04226	4.60062e-07	2.32806e-06	LINC00968
ENSG00000254139	10.7929	1.20797	0.429662	2.92546	0.00343944	0.00827328	LOC286178
ENSG00000254102	21.3809	1.97922	0.599392	3.88696	0.000101505	0.000340276	LOC401463
ENSG00000180828	241.325	3.98563	0.558409	7.85459	4.01073e-15	5.3463e-14	BHLHE22
ENSG00000172817	281.537	1.02678	0.369457	3.23078	0.00123451	0.00328979	CYP7B1
ENSG00000046889	98.84	1.77845	0.397575	4.365	1.27121e-05	5.01003e-05	PREX2
ENSG00000104381	294.68	2.00304	0.159521	12.5736	2.95065e-36	1.85632e-34	GDAP1
ENSG00000137558	5.19846	3.80863	0.760019	4.56774	4.93018e-06	2.09755e-05	PI15
ENSG00000121005	7.64122	2.48444	0.712176	3.41306	0.000642373	0.00182102	CRISPLD1
ENSG00000171033	314.298	1.84438	0.263401	6.98775	2.79332e-12	2.74208e-11	PKIA
ENSG00000164687	870.146	3.14336	0.273576	11.5721	5.70931e-31	2.65797e-29	FABP5
ENSG00000170323	4.92842	3.73198	0.762626	4.81143	1.49855e-06	6.98171e-06	FABP4
ENSG00000180694	1621.11	1.38548	0.16667	8.30942	9.61688e-17	1.48866e-15	TMEM64
ENSG00000279847	15.8016	5.61836	0.680703	8.14071	3.92963e-16	5.76656e-15	LINC02906
ENSG00000104324	4952.58	1.04084	0.143379	7.27213	3.53865e-13	3.86038e-12	CPQ
ENSG00000104341	3980.49	1.19318	0.149994	7.96143	1.70064e-15	2.3424e-14	LAPTM4B
ENSG00000132561	1547.77	1.57177	0.27506	5.88322	4.02359e-09	2.71859e-08	MATN2
ENSG00000164919	4240.71	1.6698	0.190093	8.79009	1.49441e-18	2.7071e-17	COX6C
ENSG00000132554	18.6401	2.86526	0.431287	6.49801	8.13895e-11	6.74215e-10	RGS22
ENSG00000147669	1624.2	1.12516	0.120189	9.36166	7.84919e-21	1.70956e-19	POLR2K
ENSG00000104450	161.207	1.42107	0.212417	6.69826	2.10909e-11	1.86849e-10	SPAG1
ENSG00000104490	1253.97	1.16072	0.0986218	11.7666	5.80321e-32	2.87413e-30	NCALD
ENSG00000176406	55.2995	1.42514	0.307657	4.68046	2.86231e-06	1.2694e-05	RIMS2
ENSG00000147642	710.003	2.76842	0.440153	6.79118	1.11222e-11	1.01728e-10	SYBU
ENSG00000187955	21688.1	3.52036	0.343485	10.657	1.61773e-26	5.51746e-25	COL14A1
ENSG00000170961	2746.87	1.73012	0.243554	7.22183	5.12913e-13	5.47362e-12	HAS2
ENSG00000214814	118.494	3.63229	0.5677	6.28901	3.195e-10	2.47699e-09	FER1L6
ENSG00000131773	924.966	1.36443	0.110965	12.295	9.63262e-35	5.43571e-33	KHDRBS3
ENSG00000184489	135.441	1.87713	0.180177	10.421	1.9887e-25	6.17226e-24	PTP4A3
ENSG00000181790	593.446	3.08892	0.527705	6.37247	1.86008e-10	1.48345e-09	ADGRB1
ENSG00000177335	152.517	1.37978	0.204595	6.72191	1.79356e-11	1.60037e-10	LINC02904
ENSG00000180921	301.624	1.18265	0.175354	6.78284	1.17833e-11	1.07458e-10	FAM83H
ENSG00000277631	10.2189	2.46916	0.499538	4.71144	2.45967e-06	1.10424e-05	PGM5P3-AS1
ENSG00000236404	94.7587	1.60563	0.366233	4.71755	2.387e-06	1.07369e-05	VLDLR-AS1
ENSG00000147852	1970.54	1.73274	0.334899	5.40704	6.40749e-08	3.68614e-07	VLDLR
ENSG00000137038	1132.74	1.15131	0.149149	7.71424	1.21706e-14	1.54599e-13	DMAC1
ENSG00000153707	53.7777	5.10568	0.464792	10.0554	8.69532e-24	2.36731e-22	PTPRD
ENSG00000147889	1581.92	1.63502	0.173543	9.42594	4.26261e-21	9.5178e-20	CDKN2A
ENSG00000147883	1161.15	1.23055	0.216686	5.70568	1.1588e-08	7.36992e-08	CDKN2B
ENSG00000120162	8.24145	1.14293	0.53866	2.28466	0.022333	0.0436992	MOB3B
ENSG00000168913	57.11	5.7683	0.50777	9.72429	2.37568e-22	5.81339e-21	ENHO
ENSG00000122756	117.438	7.77756	0.57058	11.1638	6.12853e-29	2.4864e-27	CNTFR
ENSG00000205143	13.5867	1.44523	0.367792	3.95424	7.67798e-05	0.000263751	ARID3C
ENSG00000137070	3071.02	1.32563	0.203633	6.50486	7.77677e-11	6.45361e-10	IL11RA
ENSG00000278175	69.1832	1.11221	0.204179	5.38691	7.16791e-08	4.09325e-07	GLIDR
ENSG00000275160	41.6734	1.18748	0.237625	4.92648	8.37227e-07	4.06117e-06	RPL7AP45
ENSG00000231527	10.3131	2.24168	0.496218	4.48592	7.25998e-06	3.00368e-05	FAM27C
ENSG00000231995	31.943	1.17949	0.323761	3.6942	0.000220582	0.000688745	LOC643630
ENSG00000204802	45.945	1.3597	0.267205	5.01414	5.32721e-07	2.66747e-06	LOC102724238
ENSG00000227449	28.585	1.14749	0.335164	3.51541	0.000439082	0.00129021	FGF7P6
ENSG00000170161	58.0428	1.19083	0.245276	4.83705	1.31779e-06	6.19225e-06	LOC554249
ENSG00000274026	40.1611	1.64484	0.339923	4.8736	1.0958e-06	5.22294e-06	FAM27E3
ENSG00000165092	5.32225	1.47757	0.669799	2.48489	0.0129592	0.0270606	ALDH1A1
ENSG00000099139	366.719	1.13003	0.227196	5.08085	3.75758e-07	1.92077e-06	PCSK5
ENSG00000156049	54.1564	1.18324	0.327083	3.68035	0.000232913	0.000724696	GNA14
ENSG00000135069	8909.3	1.16261	0.340024	3.65384	0.000258345	0.00079611	PSAT1
ENSG00000148053	605.986	3.56962	0.350444	10.0332	1.0889e-23	2.94732e-22	NTRK2
ENSG00000135052	5167.33	1.30162	0.124159	10.4763	1.1095e-25	3.5138e-24	GOLM1
ENSG00000148082	690.16	1.52567	0.288143	5.50624	3.66579e-08	2.17541e-07	SHC3
ENSG00000187764	275.616	2.38965	0.182442	13.1107	2.8608e-39	2.19234e-37	SEMA4D
ENSG00000130222	212.738	4.26129	0.299585	14.1285	2.53389e-45	2.52332e-43	GADD45G
ENSG00000229694	22.8867	1.82393	0.47311	3.96665	7.28903e-05	0.000251503	LINC00484
ENSG00000169071	1938.85	1.48604	0.180641	8.2573	1.49001e-16	2.27248e-15	ROR2
ENSG00000106809	2558.21	6.51928	0.24334	26.7109	3.51336e-157	2.18086e-153	OGN
ENSG00000127083	326.288	1.55784	0.283435	5.67036	1.42501e-08	8.92884e-08	OMD
ENSG00000187984	60.333	1.53443	0.280596	5.45532	4.88836e-08	2.85543e-07	ANKRD19P
ENSG00000127084	21.4101	4.56788	0.611841	6.56688	5.13791e-11	4.36488e-10	FGD3
ENSG00000131669	996.325	1.5985	0.158771	10.0714	7.39531e-24	2.0312e-22	NINJ1
ENSG00000204291	13093	2.21282	0.301779	7.46146	8.55709e-14	9.95939e-13	COL15A1
ENSG00000023318	3888.57	1.25549	0.111206	11.2866	1.52787e-29	6.51075e-28	ERP44
ENSG00000095209	850.729	1.2236	0.211612	5.85643	4.72915e-09	3.16216e-08	TMEM38B
ENSG00000148143	406.436	1.53224	0.161652	9.46422	2.95765e-21	6.70856e-20	ZNF462
ENSG00000260230	184.456	2.57445	0.362463	7.00825	2.41319e-12	2.384e-11	FRRS1L
ENSG00000095203	91.292	1.8782	0.272043	6.89979	5.20781e-12	4.94421e-11	EPB41L4B
ENSG00000059769	534.977	1.0977	0.116769	9.39601	5.66731e-21	1.25043e-19	DNAJC25
ENSG00000106927	26.7456	2.52252	0.349822	7.13171	9.91296e-13	1.02612e-11	AMBP
ENSG00000228278	3.8182	2.27131	0.771506	2.48653	0.0128995	0.0269511	ORM2
ENSG00000106689	111.611	2.4448	0.213811	11.4087	3.78365e-30	1.6657e-28	LHX2
ENSG00000044574	44462.4	1.36669	0.185562	7.36536	1.76665e-13	1.99144e-12	HSPA5
ENSG00000136944	44.7149	5.17226	0.448308	10.3568	3.89896e-25	1.18445e-23	LMX1B
ENSG00000136895	139.71	2.07162	0.322073	6.6871	2.27643e-11	2.01003e-10	GARNL3
ENSG00000171159	1211.42	1.27897	0.210604	6.07985	1.20298e-09	8.73371e-09	BBLN
ENSG00000148344	5731.92	2.49362	0.245024	10.156	3.11646e-24	8.90103e-23	PTGES
ENSG00000130707	10695.2	1.36337	0.144289	9.45168	3.33432e-21	7.5354e-20	ASS1
ENSG00000050555	112.752	2.61744	0.338307	7.75598	8.7665e-15	1.12742e-13	LAMC3
ENSG00000126878	170.631	3.02974	0.272918	11.1587	6.49604e-29	2.62406e-27	AIF1L
ENSG00000196358	474.953	1.58844	0.172845	9.21333	3.16172e-20	6.60802e-19	NTNG2
ENSG00000130635	111548	1.91895	0.233115	8.25529	1.51537e-16	2.30361e-15	COL5A1
ENSG00000172889	2094.65	3.84168	0.212442	18.1445	1.4181e-73	4.55309e-71	EGFL7
ENSG00000165716	48.874	1.60893	0.296821	5.33969	9.31035e-08	5.22536e-07	DIPK1B
ENSG00000054148	4526.7	1.11865	0.190857	5.88585	3.96011e-09	2.68067e-08	PHPT1
ENSG00000107317	1458.21	3.48998	0.33637	10.4767	1.1051e-25	3.50583e-24	PTGDS
ENSG00000214402	332.762	1.42587	0.469632	2.99682	0.00272811	0.00672683	LCNL1
ENSG00000054179	55.3841	4.62057	0.367576	11.9692	5.15038e-33	2.66418e-31	ENTPD2
ENSG00000176978	9804.72	1.46831	0.180991	8.11679	4.78676e-16	6.91e-15	DPP7
ENSG00000188747	112.358	1.23346	0.39395	3.10266	0.00191791	0.00489317	NOXA1
ENSG00000182272	249.85	1.05026	0.227617	4.63434	3.58082e-06	1.56531e-05	B4GALNT4
ENSG00000177830	6305.3	1.64467	0.120426	13.657	1.83372e-42	1.64964e-40	CHID1
ENSG00000184545	163.847	2.03741	0.385049	5.6439	1.66242e-08	1.03226e-07	DUSP8
ENSG00000117984	17708.1	1.80204	0.186337	9.66332	4.31659e-22	1.03989e-20	CTSD
ENSG00000130592	270.349	1.59272	0.316409	4.9378	7.90074e-07	3.84346e-06	LSP1
ENSG00000053918	501.388	9.15759	0.49969	13.4709	2.32092e-41	1.97352e-39	KCNQ1
ENSG00000129757	534.003	1.33706	0.238608	5.60191	2.12003e-08	1.29483e-07	CDKN1C
ENSG00000184350	8.1159	1.12197	0.504898	2.27793	0.0227307	0.044412	MRGPRE
ENSG00000166492	118.282	1.35847	0.211316	6.42512	1.31763e-10	1.06682e-09	FAM86GP
ENSG00000167311	34.532	2.29774	0.307864	7.40261	1.33537e-13	1.5256e-12	ART5
ENSG00000167332	2.50842	2.84448	0.792362	3.42151	0.000622741	0.00176833	OR51E2
ENSG00000121236	243.255	1.30021	0.133995	9.70027	3.00711e-22	7.31051e-21	TRIM6
ENSG00000183801	1343.95	1.75618	0.322581	5.42782	5.70478e-08	3.30228e-07	OLFML1
ENSG00000166402	1560.82	1.31106	0.173301	7.59864	2.9927e-14	3.64726e-13	TUB
ENSG00000175356	669.687	2.26195	0.22137	10.2098	1.79238e-24	5.21528e-23	SCUBE2
ENSG00000262655	11228.9	3.73021	0.299388	12.6378	1.30627e-36	8.38806e-35	SPON1
ENSG00000152270	364.851	5.49952	0.479575	11.5	1.31966e-30	5.93592e-29	PDE3B
ENSG00000186104	329.795	1.25488	0.162569	7.62144	2.5087e-14	3.10206e-13	CYP2R1
ENSG00000070081	10455.8	2.23113	0.135196	16.5019	3.55769e-61	7.1238e-59	NUCB2
ENSG00000110786	135.138	7.18663	0.483373	11.9867	4.17316e-33	2.18294e-31	PTPN5
ENSG00000176697	871.907	1.20203	0.200262	6.00271	1.94047e-09	1.36669e-08	BDNF
ENSG00000148950	349.601	1.07875	0.178712	6.04073	1.53416e-09	1.09544e-08	IMMP1L
ENSG00000049449	13709.1	1.21233	0.156991	7.71985	1.16467e-14	1.48247e-13	RCN1
ENSG00000135363	34.9124	1.03677	0.373459	2.7676	0.00564706	0.0128667	LMO2
ENSG00000157570	490.605	1.07649	0.231317	4.66523	3.08273e-06	1.36131e-05	TSPAN18
ENSG00000110492	22647.2	4.8859	0.192989	25.3254	1.6787e-141	5.17104e-138	MDK
ENSG00000025434	565.953	1.09664	0.210599	5.23181	1.67863e-07	9.04758e-07	NR1H3
ENSG00000196666	91.6559	3.4758	0.382669	9.1246	7.20003e-20	1.47339e-18	FAM180B
ENSG00000172247	10.7412	1.90086	0.501045	3.7604	0.000169645	0.000541595	C1QTNF4
ENSG00000186907	252.67	2.35993	0.342428	7.19802	6.10932e-13	6.47512e-12	RTN4RL2
ENSG00000156587	3567.16	1.09981	0.211165	5.21353	1.85281e-07	9.90044e-07	UBE2L6
ENSG00000110042	204.862	2.01938	0.262685	7.89428	2.91988e-15	3.94015e-14	DTX4
ENSG00000183134	17.2585	2.13444	0.331534	6.36508	1.95184e-10	1.55065e-09	PTGDR2
ENSG00000006118	2108.02	2.27897	0.156285	14.5625	4.86388e-48	5.55676e-46	TMEM132A
ENSG00000110446	1183.39	1.1175	0.287351	3.82566	0.000130421	0.000425641	SLC15A3
ENSG00000167992	1815.52	2.29158	0.215714	10.6848	1.19862e-26	4.12583e-25	VWCE
ENSG00000134825	3390.13	1.26692	0.15975	7.93004	2.1907e-15	2.98647e-14	TMEM258
ENSG00000167995	540.891	1.16413	0.170024	6.8659	6.60729e-12	6.21105e-11	BEST1
ENSG00000279491	10.2779	1.47225	0.434599	3.37739	0.000731773	0.00204304	LOC399900
ENSG00000168002	2043.6	1.19553	0.15793	7.58493	3.32658e-14	4.03043e-13	POLR2G
ENSG00000255717	1758.57	1.12062	0.165321	6.73561	1.63241e-11	1.46641e-10	SNHG1
ENSG00000168003	12399.8	1.18874	0.229944	5.18026	2.21573e-07	1.16656e-06	SLC3A2
ENSG00000168004	108.857	7.99058	0.605697	11.7128	1.09537e-31	5.36791e-30	PLAAT5
ENSG00000133321	465.827	2.31347	0.282002	8.25023	1.58085e-16	2.39533e-15	PLAAT4
ENSG00000176485	471.339	1.96562	0.201408	9.78667	1.28457e-22	3.19376e-21	PLAAT3
ENSG00000167771	219.311	1.41231	0.249495	5.63054	1.79645e-08	1.10883e-07	RCOR2
ENSG00000126500	45.2221	2.10312	0.294685	7.09124	1.32915e-12	1.35401e-11	FLRT1
ENSG00000168062	176.067	1.66656	0.483237	3.4844	0.00049325	0.00143185	BATF2
ENSG00000179292	122.642	4.4906	0.283573	15.5377	1.92704e-54	2.87082e-52	TMEM151A
ENSG00000174807	79272.1	1.84021	0.166754	11.0095	3.44076e-28	1.31839e-26	CD248
ENSG00000173599	1321.34	1.55094	0.204723	7.58542	3.31412e-14	4.02056e-13	PC
ENSG00000173156	929.986	1.58229	0.186222	8.48607	2.13749e-17	3.52875e-16	RHOD
ENSG00000084207	12482	1.1454	0.219351	5.25413	1.48728e-07	8.08843e-07	GSTP1
ENSG00000069482	42.0981	2.10976	0.435874	4.79089	1.66045e-06	7.65557e-06	GAL
ENSG00000175538	95.9152	2.12488	0.237564	9.05532	1.36163e-19	2.73236e-18	KCNE3
ENSG00000054938	33.282	2.48075	0.452665	5.74744	9.06043e-09	5.83616e-08	CHRDL2
ENSG00000261594	44.0337	3.85285	0.339483	11.0427	2.37717e-28	9.22244e-27	TPBGL
ENSG00000149257	81609.9	1.66393	0.180488	9.21235	3.19075e-20	6.66122e-19	SERPINH1
ENSG00000171533	476.655	1.24262	0.0939577	13.2203	6.69664e-40	5.32927e-38	MAP6
ENSG00000062282	222.259	3.29646	0.164718	19.9433	1.71547e-88	1.10853e-85	DGAT2
ENSG00000085741	1423.24	2.37235	0.22364	10.7036	9.79413e-27	3.39639e-25	WNT11
ENSG00000182704	2528.15	1.41399	0.150785	9.38267	6.43235e-21	1.41254e-19	TSKU
ENSG00000137509	7697.34	1.42479	0.129648	10.9994	3.84589e-28	1.46759e-26	PRCP
ENSG00000123892	223.695	2.37107	0.249297	9.59812	8.14157e-22	1.93383e-20	RAB38
ENSG00000086991	120.057	1.11799	0.302339	4.05432	5.02795e-05	0.000178276	NOX4
ENSG00000077616	90.5877	1.2671	0.238179	5.24652	1.55001e-07	8.4128e-07	NAALAD2
ENSG00000186280	45.7928	1.49238	0.224926	6.6081	3.89281e-11	3.3499e-10	KDM4D
ENSG00000149212	2785.04	1.36961	0.201035	6.82891	8.55632e-12	7.91927e-11	SESN3
ENSG00000187151	12.3339	1.95547	0.448944	4.18072	2.90582e-05	0.00010775	ANGPTL5
ENSG00000137673	92.5263	5.15618	0.411736	12.1792	4.01011e-34	2.19636e-32	MMP7
ENSG00000137675	842.719	2.56158	0.48964	6.25377	4.00668e-10	3.0692e-09	MMP27
ENSG00000166670	14.2738	1.63194	0.447859	3.74943	0.000177237	0.000563997	MMP10
ENSG00000137757	8.41496	2.74653	0.497659	5.26596	1.39456e-07	7.62017e-07	CASP5
ENSG00000137752	1048.92	1.5201	0.178688	8.50986	1.74141e-17	2.89024e-16	CASP1
ENSG00000152402	573.883	2.69315	0.245755	11.0345	2.60535e-28	1.00657e-26	GUCY1A2
ENSG00000110723	82.4607	1.28917	0.35563	3.7998	0.00014481	0.000468657	EXPH5
ENSG00000137727	482.323	1.7037	0.249239	6.91827	4.57203e-12	4.37066e-11	ARHGAP20
ENSG00000271584	14.2076	1.77946	0.45472	3.92522	8.66516e-05	0.000294243	LINC02550
ENSG00000214290	35.8394	3.5163	0.396966	8.62065	6.65722e-18	1.1363e-16	COLCA2
ENSG00000137720	296.071	1.4394	0.155286	9.25555	2.13123e-20	4.51511e-19	C11orf1
ENSG00000150779	1317.14	1.57115	0.251839	6.26545	3.7174e-10	2.85584e-09	TIMM8B
ENSG00000182985	757.829	1.59502	0.293217	5.6248	1.85726e-08	1.14372e-07	CADM1
ENSG00000177098	33.0383	5.74947	0.59217	8.00086	1.23555e-15	1.72477e-14	SCN4B
ENSG00000149575	15.4644	4.64646	0.630958	6.54475	5.95962e-11	5.02172e-10	SCN2B
ENSG00000255435	8.20983	1.12046	0.436957	2.45764	0.0139852	0.0289257	TTC36-AS1
ENSG00000149428	5857.69	1.45309	0.260547	5.5645	2.62903e-08	1.58696e-07	HYOU1
ENSG00000254854	8.15099	1.39189	0.500677	2.77056	0.00559603	0.0127661	NECTIN1-DT
ENSG00000166257	107.151	3.67557	0.380807	9.53074	1.56164e-21	3.60805e-20	SCN3B
ENSG00000196372	903.522	1.20085	0.139159	8.64312	5.47006e-18	9.37968e-17	ASB13
ENSG00000123243	6127.68	4.16708	0.413317	10.4968	8.93805e-26	2.8452e-24	ITIH5
ENSG00000134463	134.308	1.58291	0.185592	8.529	1.47619e-17	2.45224e-16	ECHDC3
ENSG00000148426	142.61	1.55248	0.372175	4.19576	2.71954e-05	0.000101246	PROSER2
ENSG00000183049	423.928	1.18344	0.236817	5.05346	4.33885e-07	2.20458e-06	CAMK1D
ENSG00000151468	455.042	6.07126	0.294172	20.2333	4.98126e-91	4.03308e-88	CCDC3
ENSG00000165983	678.884	1.16038	0.15139	7.6683	1.74295e-14	2.17688e-13	PTER
ENSG00000165995	119.958	1.00616	0.21706	4.59006	4.43121e-06	1.90265e-05	CACNB2
ENSG00000120594	185.303	1.88592	0.55008	4.14092	3.45908e-05	0.000126652	PLXDC2
ENSG00000185875	212.814	1.19838	0.181905	6.58866	4.43818e-11	3.7999e-10	THNSL1
ENSG00000229644	679.788	2.25195	0.213389	10.577	3.81119e-26	1.25171e-24	NAMPTP1
ENSG00000198915	61.2695	1.19552	0.212465	5.6327	1.77408e-08	1.09648e-07	RASGEF1A
ENSG00000226808	36.6387	1.25973	0.417286	2.94707	0.00320798	0.00778257	LINC00619
ENSG00000277288	11.8173	1.28936	0.593705	2.40105	0.0163482	0.033152	LINC02881
ENSG00000107562	79244	1.83978	0.441108	4.28178	1.85401e-05	7.09087e-05	CXCL12
ENSG00000204179	55.6866	1.03615	0.250142	4.17159	3.02486e-05	0.000111897	PTPN20
ENSG00000223502	7.24177	1.83297	0.546918	3.29065	0.000999566	0.00271974	LOC102724719
ENSG00000165449	71.6747	5.79436	0.491227	10.4612	1.30171e-25	4.09466e-24	SLC16A9
ENSG00000196932	171.431	1.86858	0.349318	5.44942	5.05353e-08	2.94452e-07	TMEM26
ENSG00000138311	84.7404	1.50047	0.257173	5.89283	3.79636e-09	2.57825e-08	ZNF365
ENSG00000108176	95.4276	5.1691	0.351516	14.0416	8.67258e-45	8.45554e-43	DNAJC12
ENSG00000099284	656.311	1.01891	0.130405	7.82357	5.13442e-15	6.77147e-14	MACROH2A2
ENSG00000138316	4074.5	2.18123	0.285777	7.60442	2.86178e-14	3.50144e-13	ADAMTS14
ENSG00000166228	1287.71	1.04581	0.14569	7.17802	7.07277e-13	7.44119e-12	PCBD1
ENSG00000107731	3210.84	1.32805	0.239404	5.62373	1.86879e-08	1.15005e-07	UNC5B
ENSG00000107736	460.159	5.74234	0.2351	24.0053	2.44914e-127	5.70099e-124	CDH23
ENSG00000197746	81929.8	1.0375	0.196136	5.32535	1.00756e-07	5.62434e-07	PSAP
ENSG00000168209	3204.42	2.28029	0.220692	10.3572	3.88248e-25	1.18136e-23	DDIT4
ENSG00000213700	86.8179	1.45467	0.193357	7.50141	6.31355e-14	7.45535e-13	RPL17P50
ENSG00000177791	11.2932	1.6956	0.470786	3.71483	0.000203343	0.000638881	MYOZ1
ENSG00000189129	4708.61	2.28667	0.253578	9.00831	2.09255e-19	4.13229e-18	PLAC9
ENSG00000122378	162.11	3.04445	0.31216	9.86045	6.17748e-23	1.563e-21	PRXL2A
ENSG00000182771	339.206	2.47269	0.351092	7.40729	1.28902e-13	1.47536e-12	GRID1
ENSG00000214562	265.691	1.14956	0.156858	7.33569	2.2058e-13	2.45379e-12	NUTM2D
ENSG00000223820	26.5442	1.20796	0.276316	4.33485	1.4586e-05	5.68601e-05	CFL1P1
ENSG00000227268	37.0743	1.10783	0.293163	3.77901	0.00015745	0.000506223	KLLN
ENSG00000173239	5.00221	3.58385	0.728789	4.71616	2.40337e-06	1.08001e-05	LIPM
ENSG00000152766	72.4724	5.54116	0.405509	12.4815	9.41759e-36	5.67555e-34	ANKRD22
ENSG00000138135	1641.82	3.53715	0.258966	13.6099	3.49796e-42	3.07259e-40	CH25H
ENSG00000107798	6870.86	1.05067	0.191211	5.52446	3.30501e-08	1.9701e-07	LIPA
ENSG00000119922	641.478	1.03179	0.351345	2.84088	0.00449889	0.0105064	IFIT2
ENSG00000185745	2056.11	1.46663	0.504424	2.73202	0.00629466	0.0141655	IFIT1
ENSG00000232229	27.1039	1.0562	0.318243	3.31662	0.000911136	0.00249664	LINC00865
ENSG00000228701	9.24764	1.65431	0.400056	4.12711	3.67353e-05	0.000133845	TNKS2-DT
ENSG00000174721	46.6471	1.42997	0.245161	5.8346	5.39191e-09	3.57324e-08	FGFBP3
ENSG00000138207	401.845	8.57369	0.471689	14.3864	6.30041e-47	6.66627e-45	RBP4
ENSG00000229417	1.47418	2.30681	0.816095	2.67953	0.00737264	0.0163289	NPM1P25
ENSG00000095585	23.6431	4.80521	0.528967	7.82739	4.9809e-15	6.57832e-14	BLNK
ENSG00000241935	35.1682	1.40353	0.306971	4.61836	3.8679e-06	1.68094e-05	HOGA1
ENSG00000119986	1143.81	1.10029	0.168203	6.54297	6.03071e-11	5.07703e-10	AVPI1
ENSG00000120053	1843.2	1.05876	0.165937	6.40725	1.48168e-10	1.19445e-09	GOT1
ENSG00000095539	198.113	1.21335	0.14034	8.63966	5.63797e-18	9.65873e-17	SEMA4G
ENSG00000119915	59.367	3.0732	0.413044	7.14838	8.78053e-13	9.1296e-12	ELOVL3
ENSG00000107859	18.3442	2.13414	0.432706	4.80412	1.55436e-06	7.2237e-06	PITX3
ENSG00000059915	437.055	3.466	0.206118	16.8186	1.78293e-63	3.73054e-61	PSD
ENSG00000138111	128.62	1.05337	0.168534	6.23936	4.39364e-10	3.35321e-09	MFSD13A
ENSG00000107954	51.9577	1.48222	0.235764	6.27802	3.42902e-10	2.6474e-09	NEURL1
ENSG00000107957	21461.4	1.01937	0.212051	4.83321	1.34347e-06	6.30178e-06	SH3PXD2A
ENSG00000099204	342.446	1.33968	0.194947	6.85491	7.13556e-12	6.68403e-11	ABLIM1
ENSG00000188613	36.2014	1.02386	0.26284	3.87861	0.000105056	0.000350914	NANOS1
ENSG00000183605	535.632	1.08471	0.141192	7.68681	1.50847e-14	1.89546e-13	SFXN4
ENSG00000066468	144.704	2.98237	0.321217	9.43263	3.99939e-21	8.98819e-20	FGFR2
ENSG00000121898	3636.37	1.60041	0.220827	7.34825	2.00814e-13	2.24598e-12	CPXM2
ENSG00000182022	2050.94	2.74258	0.185807	14.7538	2.90982e-49	3.42954e-47	CHST15
ENSG00000175018	13.3897	2.33441	0.43125	5.42884	5.67224e-08	3.28651e-07	TEX36
ENSG00000151640	498.941	2.34002	0.366487	6.80026	1.04433e-11	9.58475e-11	DPYSL4
ENSG00000171813	897.179	1.19834	0.102963	11.6478	2.35472e-31	1.11576e-29	PWWP2B
ENSG00000148803	363.345	1.22061	0.275594	4.44838	8.65191e-06	3.51781e-05	FUOM
ENSG00000111181	10.039	4.0709	0.614546	6.16041	7.25577e-10	5.41117e-09	SLC6A12
ENSG00000256271	7.06067	1.51323	0.564319	2.74129	0.00611992	0.0138156	CACNA1C-AS2
ENSG00000255920	34.9476	2.78554	0.343155	8.1202	4.65427e-16	6.7344e-15	CCND2-AS1
ENSG00000118971	4357.01	6.29018	0.418375	15.4419	8.55339e-54	1.23474e-51	CCND2
ENSG00000139192	1342.83	1.92002	0.112069	17.1342	8.241e-66	1.97805e-63	TAPBPL
ENSG00000010610	43.3415	1.39723	0.279636	4.93029	8.21067e-07	3.9859e-06	CD4
ENSG00000110811	9396.62	1.36264	0.152453	8.93892	3.92994e-19	7.57592e-18	P3H3
ENSG00000248593	202.426	1.22015	0.173768	7.04142	1.90294e-12	1.90724e-11	DSTNP2
ENSG00000111678	1876.38	1.50481	0.22569	6.65272	2.87734e-11	2.51204e-10	C12orf57
ENSG00000177675	121.513	2.46172	0.309075	8.11354	4.91648e-16	7.08628e-15	CD163L1
ENSG00000255836	16.335	1.12597	0.308979	3.64787	0.000264422	0.000813491	LOC100419928
ENSG00000139187	24.3938	1.60977	0.277069	5.78966	7.05289e-09	4.61324e-08	KLRG1
ENSG00000256797	15.4558	1.51359	0.511859	2.67357	0.00750492	0.0165942	KLRF2
ENSG00000188393	137.995	1.33746	0.247305	5.49611	3.88268e-08	2.29826e-07	CLEC2A
ENSG00000172322	20.1788	1.26236	0.427469	3.0564	0.00224013	0.00562721	CLEC12A
ENSG00000121316	140.37	2.87949	0.240889	11.993	3.86516e-33	2.02752e-31	PLBD1
ENSG00000111341	413.35	3.88608	0.349747	10.992	4.17377e-28	1.57976e-26	MGP
ENSG00000048540	77.4683	2.06424	0.231763	8.8764	6.90615e-19	1.29123e-17	LMO3
ENSG00000111716	1011.8	1.12703	0.188661	5.95112	2.6632e-09	1.84228e-08	LDHB
ENSG00000111728	574.411	3.57363	0.21148	16.9156	3.45412e-64	7.56736e-62	ST8SIA1
ENSG00000123095	454.811	1.13796	0.16692	6.82904	8.54823e-12	7.91572e-11	BHLHE41
ENSG00000110900	413.792	2.79494	0.343155	8.60945	7.34148e-18	1.24966e-16	TSPAN11
ENSG00000139116	227.139	1.74227	0.139554	12.4855	8.95736e-36	5.43335e-34	KIF21A
ENSG00000211584	1172.02	1.17492	0.133135	8.80363	1.32462e-18	2.40889e-17	SLC48A1
ENSG00000239617	7.26802	2.09817	0.510506	4.06754	4.75119e-05	0.000169107	RPL32P27
ENSG00000134285	2986.93	1.89078	0.212769	8.93339	4.13158e-19	7.94818e-18	FKBP11
ENSG00000178401	20.4129	2.13627	0.35102	6.07439	1.2446e-09	9.01122e-09	DNAJC22
ENSG00000258057	27.4441	1.00362	0.31596	3.02497	0.00248657	0.00619132	BCDIN3D-AS1
ENSG00000161798	6.79921	2.85091	0.63252	4.44093	8.95722e-06	3.63719e-05	AQP5
ENSG00000161835	940.306	1.97028	0.185054	10.6343	2.06399e-26	6.95039e-25	TAMALIN
ENSG00000170442	32.809	2.36049	0.349963	6.82564	8.7533e-12	8.09756e-11	KRT86
ENSG00000205426	70.4016	3.69241	0.454338	8.24082	1.71037e-16	2.58317e-15	KRT81
ENSG00000123364	4.07689	3.07034	0.745944	3.92759	8.5801e-05	0.00029178	HOXC13
ENSG00000180818	30.9957	2.14234	0.421684	5.31613	1.05997e-07	5.90628e-07	HOXC10
ENSG00000250742	763.902	1.23185	0.169529	7.32039	2.47248e-13	2.73412e-12	LINC02381
ENSG00000135441	517.582	1.11538	0.223034	5.04751	4.47594e-07	2.26867e-06	BLOC1S1
ENSG00000135404	53988	1.0916	0.176654	6.17912	6.44597e-10	4.83629e-09	CD63
ENSG00000135414	1412.28	1.03031	0.167215	6.16712	6.95463e-10	5.19491e-09	GDF11
ENSG00000123342	1745.14	1.01917	0.123773	8.24044	1.71576e-16	2.58921e-15	MMP19
ENSG00000257727	264.941	1.23895	0.181556	6.78573	1.155e-11	1.05434e-10	CNPY2
ENSG00000182379	243.878	1.28681	0.2536	5.21172	1.87094e-07	9.99159e-07	NXPH4
ENSG00000185633	569.773	1.88949	0.277703	6.92786	4.27257e-12	4.10758e-11	NDUFA4L2
ENSG00000139269	169.135	2.13367	0.32661	6.74217	1.56041e-11	1.40648e-10	INHBE
ENSG00000111087	168.274	2.03721	0.375877	5.69767	1.21458e-08	7.68791e-08	GLI1
ENSG00000175197	2837.79	2.68144	0.274168	9.70188	2.95993e-22	7.21463e-21	DDIT3
ENSG00000135454	203.392	1.37526	0.192654	7.13021	1.00219e-12	1.03682e-11	B4GALNT1
ENSG00000135439	60.3929	1.88691	0.265271	7.10688	1.18699e-12	1.21584e-11	AGAP2
ENSG00000139266	465.026	2.62852	0.2114	12.4763	1.00497e-35	6.03693e-34	MARCHF9
ENSG00000111012	53.6831	1.08294	0.267381	3.98889	6.63825e-05	0.000230458	CYP27B1
ENSG00000123427	430.575	1.26878	0.101992	12.4361	1.66356e-35	9.86589e-34	EEF1AKMT3
ENSG00000257698	197.704	1.15293	0.193708	5.98978	2.10131e-09	1.4744e-08	GIHCG
ENSG00000198673	137.62	1.88843	0.292442	6.29752	3.02441e-10	2.35061e-09	TAFA2
ENSG00000111110	125.35	1.68153	0.24989	6.79252	1.10192e-11	1.00984e-10	PPM1H
ENSG00000239335	7.57735	1.20052	0.436118	2.76363	0.00571621	0.013002	LLPH-DT
ENSG00000090376	1602.45	1.41525	0.146377	9.68024	3.65842e-22	8.87072e-21	IRAK3
ENSG00000135679	6478.67	1.31808	0.1099	11.9846	4.27785e-33	2.23143e-31	MDM2
ENSG00000135643	118.922	4.10222	0.31046	13.0513	6.25046e-39	4.63729e-37	KCNMB4
ENSG00000180881	161.123	1.23687	0.23419	5.33013	9.81438e-08	5.49334e-07	CAPS2
ENSG00000173401	19.9518	1.04687	0.365311	2.90917	0.00362389	0.00866594	GLIPR1L1
ENSG00000180481	39.9399	1.24292	0.276668	4.47677	7.57795e-06	3.12067e-05	GLIPR1L2
ENSG00000257219	36.4477	1.00255	0.342276	3.12846	0.00175725	0.00453171	LNCOG
ENSG00000111052	489.679	1.43634	0.169788	8.4511	2.88583e-17	4.71403e-16	LIN7A
ENSG00000111058	633.423	1.21496	0.130857	9.29384	1.48817e-20	3.18538e-19	ACSS3
ENSG00000011465	325840	1.96786	0.451679	4.66009	3.16066e-06	1.39309e-05	DCN
ENSG00000057704	19.1489	2.27142	0.5117	4.4834	7.34634e-06	3.0367e-05	TMCC3
ENSG00000184752	1371.27	1.04643	0.214614	4.92501	8.43567e-07	4.0878e-06	NDUFA12
ENSG00000136014	22.161	1.78505	0.348199	5.16787	2.36783e-07	1.24228e-06	USP44
ENSG00000139344	11.9045	3.53716	0.507991	6.37206	1.86509e-10	1.4868e-09	AMDHD1
ENSG00000017427	95.6079	4.48705	0.693095	6.68262	2.34708e-11	2.0685e-10	IGF1
ENSG00000166598	57424.6	1.73042	0.148438	11.663	1.97042e-31	9.457e-30	HSP90B1
ENSG00000171310	1130.29	1.3923	0.146139	9.54838	1.31744e-21	3.07822e-20	CHST11
ENSG00000198855	574.678	1.42694	0.219947	6.47997	9.17413e-11	7.5493e-10	FICD
ENSG00000076555	516.504	1.30055	0.273619	4.84482	1.26729e-06	5.97759e-06	ACACB
ENSG00000257595	3.31421	2.37715	0.66336	3.39019	0.000698453	0.00196178	LINC02356
ENSG00000111275	1883.12	1.68809	0.195265	8.70024	3.31172e-18	5.81252e-17	ALDH2
ENSG00000089248	8379.72	1.4581	0.124786	11.6915	1.40869e-31	6.84925e-30	ERP29
ENSG00000089127	1046.87	3.93998	0.609066	6.31149	2.76368e-10	2.15426e-09	OAS1
ENSG00000111331	1599.82	1.64629	0.569102	2.70668	0.00679607	0.0151601	OAS3
ENSG00000111335	1012.76	1.54741	0.539957	2.64598	0.00814541	0.0178662	OAS2
ENSG00000135144	57.0201	6.44308	0.529012	9.13009	6.84396e-20	1.40361e-18	DTX1
ENSG00000139410	323.06	1.8581	0.209032	8.87283	7.13081e-19	1.33056e-17	SDSL
ENSG00000135116	109.057	1.35743	0.512665	2.45833	0.0139584	0.0288783	HRK
ENSG00000152137	1171.4	1.29327	0.20983	6.16218	7.17505e-10	5.35394e-09	HSPB8
ENSG00000135097	17.6169	4.21911	0.531183	7.07799	1.46255e-12	1.481e-11	MSI1
ENSG00000170855	1303.52	1.03361	0.130086	7.94583	1.92894e-15	2.63929e-14	TRIAP1
ENSG00000135114	174.184	3.00576	0.701721	3.82288	0.000131901	0.000430236	OASL
ENSG00000089041	450.637	2.21908	0.329269	6.98891	2.77024e-12	2.72229e-11	P2RX7
ENSG00000135124	1648	1.04291	0.112604	9.27755	1.73418e-20	3.69073e-19	P2RX4
ENSG00000158104	9.80565	2.8022	0.495746	5.42282	5.86649e-08	3.39062e-07	HPD
ENSG00000256546	10.2222	1.86429	0.535239	3.41827	0.000630217	0.00178874	LOC100506691
ENSG00000178882	639.249	1.49727	0.179316	8.33455	7.77916e-17	1.21734e-15	RFLNA
ENSG00000060709	101.299	6.76355	0.526293	10.8898	1.28949e-27	4.7084e-26	RIMBP2
ENSG00000111452	1979.24	1.56523	0.346565	5.03429	4.79619e-07	2.41784e-06	ADGRD1
ENSG00000198598	1897.78	1.54675	0.154587	10.0018	1.49597e-23	3.99112e-22	MMP17
ENSG00000165474	72.4971	4.57014	0.389257	11.2875	1.5135e-29	6.46432e-28	GJB2
ENSG00000165475	1070.34	1.85774	0.260341	7.19726	6.14347e-13	6.5076e-12	CRYL1
ENSG00000172458	123.878	1.67252	0.265482	6.36773	1.9184e-10	1.52539e-09	IL17D
ENSG00000226908	1.15776	2.05567	0.819571	2.38849	0.0169177	0.0341842	H2BP6
ENSG00000102683	1053.11	2.46321	0.275756	9.08455	1.04131e-19	2.11233e-18	SGCG
ENSG00000133083	2186.54	2.23426	0.301442	7.55566	4.1674e-14	4.99439e-13	DCLK1
ENSG00000242715	66.2256	1.77008	0.199036	8.8823	6.54942e-19	1.22699e-17	CCDC169
ENSG00000223685	26.1187	1.88867	0.318142	5.90328	3.5635e-09	2.42986e-08	LINC00571
ENSG00000133106	723.635	1.35083	0.442028	3.02548	0.0024824	0.00618259	EPSTI1
ENSG00000102445	908.2	1.36733	0.281001	5.06597	4.06325e-07	2.0702e-06	RUBCNL
ENSG00000102468	249.984	3.34804	0.301386	11.2258	3.04708e-29	1.26658e-27	HTR2A
ENSG00000136156	17612.6	1.08949	0.12631	8.62388	6.47245e-18	1.10578e-16	ITM2B
ENSG00000225131	3.63136	1.41235	0.588158	2.32603	0.0200168	0.0396461	PSME2P2
ENSG00000176124	132.346	1.32267	0.197013	6.73236	1.66934e-11	1.49742e-10	DLEU1
ENSG00000253797	560.046	1.07331	0.139327	7.70279	1.33123e-14	1.68525e-13	UTP14C
ENSG00000136149	203.723	1.17415	0.391258	2.73477	0.00624243	0.0140598	RPL13AP25
ENSG00000178695	6663.44	1.2592	0.273274	4.68433	2.80871e-06	1.24741e-05	KCTD12
ENSG00000136160	134.337	6.22307	0.414972	13.6389	2.35074e-42	2.09452e-40	EDNRB
ENSG00000169508	25.6042	1.43767	0.494743	2.90689	0.00365044	0.00872262	GPR183
ENSG00000125246	78.2403	2.27333	0.227158	9.95323	2.44133e-23	6.41219e-22	CLYBL
ENSG00000272143	12.5315	1.46272	0.443354	3.23224	0.00122824	0.00327497	FGF14-AS2
ENSG00000139832	157.038	2.27967	0.228877	9.96248	2.22433e-23	5.86707e-22	RAB20
ENSG00000057593	33.009	1.40614	0.350566	4.05787	4.95222e-05	0.000175767	F7
ENSG00000126218	4007.89	2.08334	0.20494	10.1862	2.2854e-24	6.60849e-23	F10
ENSG00000165795	190.061	2.32953	0.208111	11.1636	6.14686e-29	2.48841e-27	NDRG2
ENSG00000092068	5342.05	2.1377	0.210913	10.2264	1.51053e-24	4.43677e-23	SLC7A8
ENSG00000092096	1574.66	1.39722	0.198689	7.02915	2.0779e-12	2.06703e-11	SLC22A17
ENSG00000100911	3375.1	1.13092	0.21111	5.38105	7.40528e-08	4.21587e-07	PSME2
ENSG00000129467	562.724	1.04045	0.239423	4.3519	1.34963e-05	5.2911e-05	ADCY4
ENSG00000165389	2330.08	1.50498	0.129195	11.62	3.26263e-31	1.54205e-29	SPTSSA
ENSG00000100906	3529.44	1.83643	0.166069	11.1021	1.22508e-28	4.89558e-27	NFKBIA
ENSG00000198807	33.4104	2.2914	0.314243	7.24886	4.20303e-13	4.54523e-12	PAX9
ENSG00000258708	25.0071	1.46334	0.314472	4.57015	4.87375e-06	2.07544e-05	SLC25A21-AS1
ENSG00000100505	59.9433	3.23984	0.317007	10.1238	4.33395e-24	1.22283e-22	TRIM9
ENSG00000125378	464.275	3.97443	0.33826	11.9841	4.30244e-33	2.23799e-31	BMP4
ENSG00000131979	365.316	1.3115	0.322377	4.24763	2.16042e-05	8.16882e-05	GCH1
ENSG00000100612	2178.46	1.15942	0.14856	7.81263	5.60077e-15	7.37606e-14	DHRS7
ENSG00000182107	116.216	1.04799	0.235444	4.42219	9.77032e-06	3.93646e-05	TMEM30B
ENSG00000126803	1339.36	1.46543	0.228293	6.29945	2.98696e-10	2.32538e-09	HSPA2
ENSG00000126822	709.663	1.61734	0.160681	10.0659	7.81827e-24	2.14106e-22	PLEKHG3
ENSG00000100626	3103.58	1.44048	0.272759	5.35492	8.55933e-08	4.82713e-07	GALNT16
ENSG00000100767	153.468	1.17315	0.207159	5.6293	1.80938e-08	1.11571e-07	PAPLN
ENSG00000177465	91.7758	1.62369	0.2637	6.28126	3.35835e-10	2.59606e-09	ACOT4
ENSG00000119655	7426.68	1.18598	0.164684	7.22185	5.12854e-13	5.47362e-12	NPC2
ENSG00000119630	5338.63	4.15917	0.209605	19.9333	2.09177e-88	1.29843e-85	PGF
ENSG00000170348	16967.1	1.33473	0.132654	10.0578	8.48769e-24	2.31417e-22	TMED10
ENSG00000119686	82.2759	1.97955	0.240966	8.22175	2.00553e-16	3.00458e-15	FLVCR2
ENSG00000119699	668.814	1.00798	0.181748	5.59568	2.19754e-08	1.33909e-07	TGFB3
ENSG00000140022	873.389	4.54095	0.346406	13.5541	7.49494e-42	6.49167e-40	STON2
ENSG00000258733	52.3016	3.81159	0.348139	10.6763	1.31371e-26	4.50533e-25	LINC02328
ENSG00000258920	85.7599	1.28995	0.220909	5.85594	4.7431e-09	3.16807e-08	FOXN3-AS1
ENSG00000119698	40.7151	2.56987	0.286813	8.89089	6.06196e-19	1.14489e-17	PPP4R4
ENSG00000188488	24.679	5.24869	0.566903	7.51977	5.48728e-14	6.50026e-13	SERPINA5
ENSG00000133937	35.9241	2.0681	0.347349	5.88862	3.89437e-09	2.64193e-08	GSC
ENSG00000168398	6654.81	2.27405	0.448244	4.83883	1.30607e-06	6.14491e-06	BDKRB2
ENSG00000246223	37.1946	2.86677	0.406361	7.17415	7.27566e-13	7.63739e-12	LINC01550
ENSG00000140105	13035	1.52443	0.239272	6.4357	1.2291e-10	9.98613e-10	WARS1
ENSG00000183092	36.5568	3.5863	0.353433	9.89792	4.25033e-23	1.09474e-21	BEGAIN
ENSG00000185559	41.8261	2.71037	0.36606	7.57786	3.51306e-14	4.24255e-13	DLK1
ENSG00000185215	4709.97	1.63737	0.165768	9.85012	6.84597e-23	1.72979e-21	TNFAIP2
ENSG00000066735	399.28	2.71165	0.548751	6.11597	9.59692e-10	7.05821e-09	KIF26A
ENSG00000185100	177.916	1.16377	0.141736	8.19496	2.50684e-16	3.72863e-15	ADSS1
ENSG00000183828	354.131	1.31238	0.193464	6.80186	1.03276e-11	9.48791e-11	NUDT14
ENSG00000184986	151.813	1.2548	0.140478	8.9273	4.36548e-19	8.37912e-18	TMEM121
ENSG00000254585	72.7255	5.42291	0.431432	11.601	4.0732e-31	1.90771e-29	MAGEL2
ENSG00000182636	1986.13	1.37882	0.126601	10.8929	1.24649e-27	4.56931e-26	NDN
ENSG00000128739	199.649	1.01393	0.187977	5.39024	7.03649e-08	4.02314e-07	SNRPN
ENSG00000166206	126.423	2.09024	0.283265	7.45217	9.1816e-14	1.06662e-12	GABRB3
ENSG00000034053	120.622	2.57731	0.378999	6.91783	4.5861e-12	4.38186e-11	APBA2
ENSG00000178081	15.4195	1.13168	0.437858	2.40183	0.0163135	0.0331033	ULK4P3
ENSG00000166664	62.2837	1.06733	0.303724	3.56438	0.000364713	0.00108806	CHRFAM7A
ENSG00000134153	3906.38	1.31604	0.151377	8.69003	3.62355e-18	6.34785e-17	EMC7
ENSG00000166145	34.2134	3.62593	0.40201	8.79557	1.42327e-18	2.58577e-17	SPINT1
ENSG00000104140	15.0243	1.79809	0.535884	3.46097	0.000538239	0.00155036	RHOV
ENSG00000128917	27.0008	1.08653	0.482524	2.68629	0.007225	0.0160343	DLL4
ENSG00000128965	1432.4	1.41335	0.458641	3.32317	0.000889993	0.00244554	CHAC1
ENSG00000137825	77.7765	1.77403	0.247125	7.17629	7.1626e-13	7.53145e-12	ITPKA
ENSG00000062524	73.7874	3.06568	0.358416	8.73171	2.50849e-18	4.4531e-17	LTK
ENSG00000205771	40.6974	1.33266	0.244456	5.44414	5.20576e-08	3.02753e-07	CATSPER2P1
ENSG00000167004	39821.2	1.81722	0.125576	14.4828	1.55736e-47	1.71605e-45	PDIA3
ENSG00000229474	38.4567	1.56508	0.252427	6.20526	5.46049e-10	4.13019e-09	PATL2
ENSG00000166710	147739	1.86329	0.116832	15.9648	2.24799e-57	3.94925e-55	B2M
ENSG00000140254	30.5196	3.10482	0.462091	6.53024	6.56644e-11	5.50316e-10	DUOXA1
ENSG00000137857	210.957	1.64824	0.318382	4.9923	5.96648e-07	2.95814e-06	DUOX1
ENSG00000138606	184.575	1.5365	0.22871	6.75408	1.43745e-11	1.2988e-10	SHF
ENSG00000259520	20.5699	1.35674	0.429723	3.00626	0.00264479	0.0065424	SLC28A2-AS1
ENSG00000166920	25.1013	2.38109	0.368774	6.42904	1.28414e-10	1.04152e-09	C15orf48
ENSG00000185634	35.2632	2.632	0.321265	8.12127	4.6132e-16	6.69102e-15	SHC4
ENSG00000137869	259.599	1.77264	0.31556	6.04158	1.52613e-09	1.09055e-08	CYP19A1
ENSG00000186417	1480.9	1.85611	0.422682	5.02283	5.09152e-07	2.55789e-06	GLDN
ENSG00000260916	3095.17	1.7677	0.203112	8.73702	2.39335e-18	4.26089e-17	CCPG1
ENSG00000151575	104.497	1.31699	0.207753	6.32637	2.51002e-10	1.96807e-09	TEX9
ENSG00000128849	607.766	3.50289	0.244674	14.3562	9.74228e-47	1.00789e-44	CGNL1
ENSG00000263155	24.0208	3.82259	0.506884	7.18856	6.54786e-13	6.91629e-12	MYZAP
ENSG00000140297	23.2551	2.54814	0.34817	7.20986	5.60105e-13	5.96015e-12	GCNT3
ENSG00000074410	8832.91	1.71731	0.132683	12.9724	1.75506e-38	1.24743e-36	CA12
ENSG00000157734	62.2477	1.25822	0.359226	3.49474	0.000474526	0.00138332	SNX22
ENSG00000166794	15046.6	1.94682	0.174118	11.225	3.07553e-29	1.27556e-27	PPIB
ENSG00000166831	97.0089	1.87494	0.212906	8.82925	1.05377e-18	1.93907e-17	RBPMS2
ENSG00000186198	17.2944	1.51394	0.492612	3.58027	0.000343242	0.00103094	SLC51B
ENSG00000138615	190.516	2.74455	0.29739	9.36805	7.38867e-21	1.61303e-19	CILP
ENSG00000103742	2707.94	2.30717	0.180788	12.8134	1.3794e-37	9.17398e-36	IGDCC4
ENSG00000188501	44.4884	1.81477	0.325328	5.68423	1.31403e-08	8.26962e-08	LCTL
ENSG00000213614	4223.69	1.08392	0.142576	7.62015	2.53373e-14	3.12678e-13	HEXA
ENSG00000140459	47.9794	1.54717	0.288831	5.41531	6.11837e-08	3.52744e-07	CYP11A1
ENSG00000178718	306.268	1.39182	0.168428	8.26007	1.45592e-16	2.22413e-15	RPP25
ENSG00000198794	242.848	3.2812	0.159758	20.4819	3.12115e-93	2.64191e-90	SCAMP5
ENSG00000159556	14.9227	3.41392	0.467939	6.90329	5.08126e-12	4.83018e-11	ISL2
ENSG00000136425	358.326	1.0964	0.133053	8.2319	1.84274e-16	2.77186e-15	CIB2
ENSG00000166426	6.00058	3.37803	0.71227	4.42909	9.46336e-06	3.82105e-05	CRABP1
ENSG00000103811	580.342	3.09588	0.225897	13.6432	2.21684e-42	1.98471e-40	CTSH
ENSG00000166557	7168.3	1.49893	0.14855	10.074	7.19528e-24	1.97918e-22	TMED3
ENSG00000169330	223.467	1.05722	0.182301	5.78832	7.10937e-09	4.64692e-08	MINAR1
ENSG00000172349	377.717	1.42086	0.373946	4.19649	2.71079e-05	0.000100981	IL16
ENSG00000214575	304.155	1.7073	0.185128	9.24096	2.44294e-20	5.15203e-19	CPEB1
ENSG00000103723	33.1114	1.85474	0.33776	5.67831	1.3603e-08	8.54064e-08	AP3B2
ENSG00000169594	648.964	1.36289	0.149162	9.1377	6.37931e-20	1.30976e-18	BNC1
ENSG00000140600	158.304	6.49295	0.384037	15.34	4.13446e-53	5.74566e-51	SH3GL3
ENSG00000225151	916.198	1.4322	0.13765	10.4012	2.44942e-25	7.56435e-24	GOLGA2P7
ENSG00000218052	64.6679	1.33628	0.458907	3.27081	0.00107238	0.00289839	ADAMTS7P4
ENSG00000140538	298.636	2.53358	0.51971	3.77743	0.000158458	0.000509023	NTRK3
ENSG00000259291	244.075	1.05706	0.185537	5.6898	1.27189e-08	8.02339e-08	ZNF710-AS1
ENSG00000140450	1504.69	1.2763	0.214654	6.08854	1.13943e-09	8.3055e-09	ARRDC4
ENSG00000140479	103.315	1.83676	0.346125	5.36423	8.12974e-08	4.60298e-07	PCSK6
ENSG00000188536	42.4382	2.62896	0.440906	5.90283	3.57322e-09	2.43473e-08	HBA2
ENSG00000206172	40.7369	2.50202	0.428464	5.76609	8.11322e-09	5.26793e-08	HBA1
ENSG00000185615	16.6228	1.86784	0.534022	3.40454	0.000662757	0.00187196	PDIA2
ENSG00000172366	687.763	1.02592	0.202095	5.08294	3.71638e-07	1.9023e-06	MCRIP2
ENSG00000127585	31.1227	1.38219	0.308451	4.47538	7.62755e-06	3.13901e-05	FBXL16
ENSG00000162039	26.6459	1.49138	0.293435	5.07119	3.95341e-07	2.017e-06	MEIOB
ENSG00000162040	436.428	6.50385	0.436696	15.0221	5.25843e-51	6.6614e-49	HS3ST6
ENSG00000255198	32.6865	1.27584	0.357892	3.55077	0.000384108	0.00114245	SNHG9
ENSG00000183971	62.0465	1.4739	0.366203	4.21639	2.48246e-05	9.29961e-05	NPW
ENSG00000172382	82.7157	1.05635	0.285189	3.65434	0.000257844	0.000794963	PRSS27
ENSG00000172460	34.662	1.59067	0.392773	3.99003	6.60645e-05	0.000229439	PRSS30P
ENSG00000008517	1284.64	1.18268	0.358687	3.30462	0.000951048	0.00259874	IL32
ENSG00000089486	1136.47	1.26437	0.101992	12.3992	2.63874e-35	1.55011e-33	CDIP1
ENSG00000153446	24.5072	3.7426	0.438811	8.13373	4.16269e-16	6.08459e-15	C16orf89
ENSG00000255277	16.5258	1.47338	0.481048	3.06391	0.00218463	0.00550205	ABCC6P2
ENSG00000156968	142.203	3.54981	0.204623	17.2429	1.26441e-66	3.09813e-64	MPV17L
ENSG00000091262	73.8836	1.53287	0.218309	7.01665	2.2725e-12	2.25338e-11	ABCC6
ENSG00000103226	10457.2	1.3023	0.169007	7.6988	1.37352e-14	1.73643e-13	NOMO3
ENSG00000185164	27682	1.32571	0.150126	8.82718	1.07349e-18	1.97145e-17	NOMO2
ENSG00000167191	1094.28	1.00868	0.466492	2.70748	0.00677952	0.0151268	GPRC5B
ENSG00000103316	100.164	2.22802	0.35865	6.65733	2.78851e-11	2.43792e-10	CRYM
ENSG00000196502	44.3362	3.91523	0.400112	9.47186	2.74914e-21	6.25086e-20	SULT1A1
ENSG00000103485	3160.66	1.71484	0.282522	6.25251	4.03907e-10	3.09274e-09	QPRT
ENSG00000174938	3379.98	3.79491	0.2974	12.9784	1.62218e-38	1.16186e-36	SEZ6L2
ENSG00000174939	347.077	1.97852	0.273669	7.3328	2.25392e-13	2.50582e-12	ASPHD1
ENSG00000169627	601.563	1.12871	0.258978	4.39125	1.12701e-05	4.49115e-05	BOLA2
ENSG00000179965	565.671	1.08272	0.185066	5.83881	5.25754e-09	3.49414e-08	ZNF771
ENSG00000235560	11.9631	1.26451	0.456435	2.76569	0.00568019	0.0129311	ZNF747-DT
ENSG00000167397	1504.09	1.16122	0.224436	5.16711	2.37745e-07	1.24642e-06	VKORC1
ENSG00000176723	110.007	2.16725	0.192174	11.2825	1.60112e-29	6.8073e-28	ZNF843
ENSG00000102935	512.784	2.48531	0.274045	9.25822	2.07865e-20	4.40872e-19	ZNF423
ENSG00000228695	477.648	3.9213	0.560151	6.87733	6.09831e-12	5.7471e-11	CES1P1
ENSG00000198848	1854.65	3.54104	0.532533	6.51168	7.43171e-11	6.18656e-10	CES1
ENSG00000087258	464.911	2.7173	0.631755	4.63973	3.48862e-06	1.52751e-05	GNAO1
ENSG00000169715	1893.71	1.01179	0.294297	3.50709	0.000453041	0.00132712	MT1E
ENSG00000205364	200.819	1.54105	0.326471	4.76467	1.89162e-06	8.64435e-06	MT1M
ENSG00000205362	16.1871	1.4738	0.415346	3.60176	0.000316066	0.000957349	MT1A
ENSG00000198417	192.124	5.4396	0.410316	12.9314	2.99138e-38	2.08635e-36	MT1F
ENSG00000125144	24.0284	3.64436	0.575736	6.10334	1.03872e-09	7.60938e-09	MT1G
ENSG00000187193	269.13	2.85133	0.32422	8.81213	1.22793e-18	2.24401e-17	MT1X
ENSG00000006210	36.9402	5.64199	0.526094	8.78056	1.62669e-18	2.93529e-17	CX3CL1
ENSG00000103021	149.853	1.22255	0.157601	7.7618	8.37318e-15	1.07907e-13	CCDC113
ENSG00000166592	398.768	1.20765	0.322631	3.90966	9.24273e-05	0.000312317	RRAD
ENSG00000168701	1346.53	1.4172	0.211276	6.73264	1.66613e-11	1.49526e-10	TMEM208
ENSG00000159713	247.475	2.37144	0.316622	7.4863	7.08435e-14	8.31808e-13	TPPP3
ENSG00000223496	2845.44	1.00039	0.173168	5.74454	9.217e-09	5.93291e-08	EXOSC6
ENSG00000157368	464.114	2.36572	0.268981	8.81071	1.24359e-18	2.27041e-17	IL34
ENSG00000140839	26.5812	1.4724	0.429023	3.57048	0.000356328	0.00106544	CLEC18B
ENSG00000183196	48.7363	3.64923	0.331941	10.759	5.37736e-27	1.88228e-25	CHST6
ENSG00000205078	47.4895	1.99619	0.37591	5.32867	9.89323e-08	5.52916e-07	SYCE1L
ENSG00000178573	1039.31	1.67553	0.361646	5.09555	3.4773e-07	1.78583e-06	MAF
ENSG00000140905	602.823	1.12576	0.124883	9.00087	2.23933e-19	4.40347e-18	GCSH
ENSG00000197943	126.664	3.72857	0.280237	13.1808	1.13241e-39	8.89782e-38	PLCG2
ENSG00000086696	14.4688	4.3752	0.650543	6.37034	1.88611e-10	1.50163e-09	HSD17B2
ENSG00000140961	504.643	1.27783	0.222398	5.70288	1.17801e-08	7.47936e-08	OSGIN1
ENSG00000103154	60.1013	3.77834	0.386281	9.55001	1.29689e-21	3.03402e-20	NECAB2
ENSG00000153789	13.151	2.11929	0.482508	4.28707	1.81048e-05	6.94576e-05	CIBAR2
ENSG00000154102	170.829	1.54548	0.198849	7.73077	1.06899e-14	1.36441e-13	C16orf74
ENSG00000268388	5.50169	1.41254	0.627408	2.6234	0.00870567	0.0189522	FENDRR
ENSG00000103241	182.656	1.11139	0.34542	3.51559	0.000438773	0.00128959	FOXF1
ENSG00000154118	70.1146	5.96655	0.428494	12.0628	1.66011e-33	8.80757e-32	JPH3
ENSG00000205037	77.4235	3.84746	0.416421	9.06526	1.24306e-19	2.50794e-18	LOC400553
ENSG00000051523	4779.81	1.34079	0.245281	5.4904	4.01032e-08	2.3708e-07	CYBA
ENSG00000129993	57.823	6.05138	0.500556	9.88109	5.02822e-23	1.2862e-21	CBFA2T3
ENSG00000259803	34.581	4.04176	0.50012	7.81605	5.45067e-15	7.18346e-14	SLC22A31
ENSG00000003249	108.519	1.02567	0.21379	4.79	1.6678e-06	7.68568e-06	DBNDD1
ENSG00000272636	67.5616	7.16492	0.630326	10.1889	2.22213e-24	6.43554e-23	DOC2B
ENSG00000167703	948.038	2.55305	0.209966	12.2245	2.3003e-34	1.2711e-32	SLC43A2
ENSG00000108381	636.832	2.43077	0.233473	10.4405	1.62025e-25	5.054e-24	ASPA
ENSG00000074370	819.059	2.93516	0.237013	12.4539	1.33245e-35	7.95283e-34	ATP2A3
ENSG00000167740	1077.31	1.0146	0.152186	6.66576	2.63303e-11	2.30958e-10	CYB5D2
ENSG00000188176	20.1288	5.8641	0.671571	8.44353	3.07892e-17	5.0031e-16	SMTNL2
ENSG00000161921	210.477	1.73516	0.170494	10.1808	2.41541e-24	6.96281e-23	CXCL16
ENSG00000108556	25.9742	1.77805	0.404646	4.35873	1.30821e-05	5.14171e-05	CHRNE
ENSG00000205710	55.2644	1.07243	0.302662	3.52908	0.000417001	0.00123163	C17orf107
ENSG00000132517	71.5599	3.24136	0.31895	10.0317	1.10559e-23	2.98814e-22	SLC52A1
ENSG00000180787	248.472	1.02434	0.12616	8.1216	4.60093e-16	6.68319e-15	ZFP3
ENSG00000161940	31.8316	2.07157	0.398165	5.21928	1.7962e-07	9.61729e-07	BCL6B
ENSG00000174326	41.0926	1.89992	0.355132	5.41679	6.06784e-08	3.50156e-07	SLC16A11
ENSG00000141505	45.2123	1.09024	0.321017	3.33878	0.00084147	0.00232112	ASGR1
ENSG00000170175	342.885	1.97449	0.157031	12.5702	3.08129e-36	1.93198e-34	CHRNB1
ENSG00000141504	3038.78	1.14173	0.195849	5.8349	5.38239e-09	3.5682e-08	SAT2
ENSG00000108947	352.524	1.32466	0.188262	7.0137	2.32096e-12	2.29899e-11	EFNB3
ENSG00000179111	13.2135	1.55896	0.44084	3.47638	0.00050824	0.00147102	HES7
ENSG00000125409	19.9288	1.90482	0.365047	5.18171	2.19861e-07	1.15886e-06	TEKT3
ENSG00000179598	249.041	1.5024	0.162752	9.23299	2.63169e-20	5.53755e-19	PLD6
ENSG00000205309	95.7983	1.2646	0.188413	6.71007	1.9453e-11	1.72831e-10	NT5M
ENSG00000166482	46315	1.03392	0.288897	3.74273	0.00018203	0.000577966	MFAP4
ENSG00000142494	356.421	1.85853	0.265532	7.18903	6.52554e-13	6.89663e-12	SLC47A1
ENSG00000236819	4.70453	2.45921	0.597531	3.86225	0.000112349	0.000372405	LINC01563
ENSG00000184185	364.654	1.7122	0.167918	10.1145	4.76576e-24	1.3406e-22	KCNJ12
ENSG00000168961	520.607	2.37342	0.322808	7.20326	5.87899e-13	6.24521e-12	LGALS9
ENSG00000232859	210.776	1.81344	0.266274	6.79165	1.10858e-11	1.01444e-10	LYRM9
ENSG00000076351	184.144	1.62559	0.215021	7.48423	7.19663e-14	8.44459e-13	SLC46A1
ENSG00000087111	3104.03	1.39789	0.13185	10.597	3.0783e-26	1.02916e-24	PIGS
ENSG00000126861	42.9708	1.36891	0.381962	3.65614	0.000256039	0.00079005	OMG
ENSG00000131242	137.733	5.06534	0.332138	14.8192	1.10158e-49	1.34075e-47	RAB11FIP4
ENSG00000108691	8137.49	2.74724	0.432653	6.60747	3.90948e-11	3.36269e-10	CCL2
ENSG00000108688	18.3158	1.78461	0.468691	3.66972	0.000242814	0.000752736	CCL7
ENSG00000172156	36.3371	2.89329	0.395208	7.44415	9.75686e-14	1.12852e-12	CCL11
ENSG00000108700	2811.97	9.52997	0.34329	25.842	2.99647e-147	1.39501e-143	CCL8
ENSG00000181374	4.74431	3.0929	0.643251	4.37394	1.22025e-05	4.82451e-05	CCL13
ENSG00000270885	287.671	2.13031	0.195606	10.9393	7.47588e-28	2.78432e-26	RASL10B
ENSG00000271447	9.75452	3.20064	0.576421	5.16722	2.37602e-07	1.24602e-06	MMP28
ENSG00000271503	27.3871	3.96659	0.611782	6.10274	1.04267e-09	7.6323e-09	CCL5
ENSG00000161381	2059.87	2.80008	0.315125	9.06604	1.23423e-19	2.49282e-18	PLXDC1
ENSG00000141750	68.9984	4.2274	0.323806	12.7083	5.31544e-37	3.43695e-35	STAC2
ENSG00000131771	17.1792	3.3738	0.552424	5.641	1.6907e-08	1.04703e-07	PPP1R1B
ENSG00000141753	246454	2.51311	0.175972	14.2751	3.1297e-46	3.18477e-44	IGFBP4
ENSG00000186395	1667.01	1.32899	0.154742	8.60606	7.56142e-18	1.28475e-16	KRT10
ENSG00000141696	3169.61	1.02505	0.173343	5.85837	4.67441e-09	3.13118e-08	P3H4
ENSG00000141756	38758.5	1.36866	0.115975	11.7843	4.70311e-32	2.34175e-30	FKBP10
ENSG00000131477	47.219	1.80819	0.28074	6.36935	1.89829e-10	1.51069e-09	RAMP2
ENSG00000175906	1470.94	1.11146	0.160601	6.94255	3.85098e-12	3.72776e-11	ARL4D
ENSG00000108309	66.0375	4.13688	0.376089	10.7606	5.2818e-27	1.85231e-25	RUNDC3A
ENSG00000073670	66.0353	1.40905	0.255484	5.54052	3.01582e-08	1.80988e-07	ADAM11
ENSG00000131094	64.7735	1.20428	0.346989	3.59482	0.000324621	0.000981824	C1QL1
ENSG00000267121	88.614	3.04596	0.412397	7.37158	1.68616e-13	1.90532e-12	FMNL1-DT
ENSG00000184922	683.791	2.87585	0.174906	16.4872	4.53347e-61	8.98109e-59	FMNL1
ENSG00000186868	578.663	3.85258	0.228268	16.8985	4.61678e-64	9.99695e-62	MAPT
ENSG00000005243	5313.13	1.33922	0.186297	7.21006	5.59259e-13	5.95456e-12	COPZ2
ENSG00000082641	13287	1.07748	0.151548	7.11723	1.10118e-12	1.13231e-11	NFE2L1
ENSG00000120068	6.07027	3.3	0.716339	4.36707	1.25923e-05	4.96702e-05	HOXB8
ENSG00000170689	9.02775	3.4206	0.614789	5.20931	1.89542e-07	1.01165e-06	HOXB9
ENSG00000159199	2084.2	1.4942	0.20129	7.48255	7.28926e-14	8.54252e-13	ATP5MC1
ENSG00000064300	14.1915	3.83925	0.601053	5.76824	8.01057e-09	5.20492e-08	NGFR
ENSG00000121104	486.848	2.08403	0.139011	14.9612	1.31728e-50	1.64634e-48	FAM117A
ENSG00000108823	134.551	1.72454	0.21907	7.83147	4.82188e-15	6.37282e-14	SGCA
ENSG00000108821	1.56402e+06	1.44758	0.273594	5.30134	1.14957e-07	6.34666e-07	COL1A1
ENSG00000250107	15.8823	1.54892	0.44319	3.4627	0.000534782	0.00154159	CACNA1G-AS1
ENSG00000006283	780.052	2.98786	0.437658	7.3152	2.56999e-13	2.83353e-12	CACNA1G
ENSG00000239672	1380.35	1.142	0.24622	4.75564	1.97816e-06	9.00888e-06	NME1
ENSG00000108924	87.596	6.56264	0.492944	10.7632	5.13494e-27	1.80421e-25	HLF
ENSG00000166292	90.9396	1.41899	0.228118	6.24308	4.2905e-10	3.27584e-09	TMEM100
ENSG00000121064	8140.2	1.2507	0.209696	6.00361	1.92978e-09	1.36042e-08	SCPEP1
ENSG00000108384	520.697	1.22981	0.129238	9.50164	2.06604e-21	4.7207e-20	RAD51C
ENSG00000175175	35.7677	1.71958	0.373204	4.58523	4.53485e-06	1.94357e-05	PPM1E
ENSG00000153982	58.3955	1.54713	0.304329	5.0667	4.04773e-07	2.06286e-06	GDPD1
ENSG00000167434	67.2584	5.1653	0.465832	10.3125	6.18935e-25	1.862e-23	CA4
ENSG00000267280	86.0066	1.05045	0.295057	3.63954	0.000273123	0.000837906	TBX2-AS1
ENSG00000007312	23.5437	2.35723	0.392466	5.93572	2.92561e-09	2.01482e-08	CD79B
ENSG00000108622	60.5138	3.18532	0.313337	10.1171	4.6383e-24	1.30672e-22	ICAM2
ENSG00000214174	592.376	1.11816	0.123954	9.02086	1.86614e-19	3.70483e-18	AMZ2P1
ENSG00000186665	584.214	1.05247	0.135195	7.77067	7.80741e-15	1.00965e-13	C17orf58
ENSG00000141337	578.821	1.05536	0.13896	7.61663	2.60387e-14	3.1985e-13	ARSG
ENSG00000108950	7367.59	2.54712	0.290904	9.10192	8.87452e-20	1.80811e-18	FAM20A
ENSG00000141338	461.444	3.331	0.338556	10.109	5.03856e-24	1.41307e-22	ABCA8
ENSG00000108984	926.859	2.85531	0.539973	5.88664	3.94125e-09	2.66984e-08	MAP2K6
ENSG00000069188	309.683	3.37107	0.460087	6.58848	4.44356e-11	3.80275e-10	SDK2
ENSG00000141540	55.0887	1.56293	0.282487	5.5579	2.73043e-08	1.64551e-07	TTYH2
ENSG00000170412	136.652	4.11065	0.374352	11.0009	3.78231e-28	1.44629e-26	GPRC5C
ENSG00000161513	1529.54	1.42163	0.162564	8.75563	2.02961e-18	3.64468e-17	FDXR
ENSG00000167861	44.8386	2.72254	0.284419	9.51449	1.82601e-21	4.18768e-20	HID1
ENSG00000092929	53.4209	1.60238	0.341257	4.53756	5.69087e-06	2.39384e-05	UNC13D
ENSG00000141524	58.1243	4.36846	0.363557	11.5941	4.41417e-31	2.06017e-29	TMC6
ENSG00000108639	557.559	1.45613	0.263743	5.49751	3.85195e-08	2.28152e-07	SYNGR2
ENSG00000173918	710.239	1.24747	0.18325	6.81312	9.55018e-12	8.80849e-11	C1QTNF1
ENSG00000173894	82.9396	2.07599	0.226446	9.1137	7.96166e-20	1.6239e-18	CBX2
ENSG00000171298	9266.68	1.02801	0.180908	5.71857	1.07424e-08	6.85086e-08	GAA
ENSG00000224877	1771.04	1.54276	0.202155	7.67102	1.70632e-14	2.13398e-13	NDUFAF8
ENSG00000185624	49482.6	1.31321	0.132397	9.91417	3.61264e-23	9.38278e-22	P4HB
ENSG00000169750	185.217	1.21264	0.219365	5.57136	2.52763e-08	1.53022e-07	RAC3
ENSG00000173762	231.542	3.39979	0.176323	19.2178	2.62739e-82	1.32236e-79	CD7
ENSG00000176845	12834.1	1.64728	0.226543	7.28237	3.28008e-13	3.58881e-12	METRNL
ENSG00000232938	47.2407	1.399	0.259956	5.3709	7.83454e-08	4.44801e-07	RPL23AP87
ENSG00000266835	46.3174	1.96648	0.292701	6.71633	1.86355e-11	1.65884e-10	GAPLINC
ENSG00000206432	80.9944	6.07942	0.453825	11.6741	1.72895e-31	8.34107e-30	TMEM200C
ENSG00000088756	686.55	1.22242	0.186688	6.65606	2.81258e-11	2.45769e-10	ARHGAP28
ENSG00000242971	3.68429	3.27832	0.738172	4.31579	1.59033e-05	6.15955e-05	RN7SL233P
ENSG00000264345	36.8224	3.46882	0.388565	8.69283	3.53514e-18	6.19882e-17	LINC01894
ENSG00000134769	381.862	1.08232	0.210207	5.16144	2.45058e-07	1.28187e-06	DTNA
ENSG00000186496	58.4529	1.60096	0.192125	8.31659	9.05314e-17	1.40724e-15	ZNF396
ENSG00000167216	216.382	1.43998	0.179202	8.04881	8.36037e-16	1.18483e-14	KATNAL2
ENSG00000134042	40.0251	5.27581	0.525837	8.64716	5.27958e-18	9.06141e-17	MRO
ENSG00000166510	29.5466	3.38295	0.368302	8.95813	3.30216e-19	6.41219e-18	CCDC68
ENSG00000267327	5.47416	2.12505	0.609158	3.46817	0.000524016	0.0015122	LOC107985164
ENSG00000206129	13.4615	1.96485	0.427433	4.59762	4.27336e-06	1.8421e-05	LOC642484
ENSG00000166562	437.635	2.07976	0.197662	10.5426	5.4945e-26	1.77945e-24	SEC11C
ENSG00000264247	336.945	1.26401	0.112527	11.2261	3.0345e-29	1.26417e-27	ZNF407-AS1
ENSG00000178184	243.398	1.62124	0.182454	8.89487	5.84892e-19	1.1069e-17	PARD6G
ENSG00000101255	6667.6	1.59092	0.339203	4.47818	7.52818e-06	3.10292e-05	TRIB3
ENSG00000101282	137.9	1.7551	0.295528	5.67955	1.35053e-08	8.48498e-08	RSPO4
ENSG00000198053	7088.2	1.00595	0.114864	8.76071	1.94028e-18	3.49439e-17	SIRPA
ENSG00000088881	172.121	2.66795	0.203827	13.0692	4.93805e-39	3.70792e-37	EBF4
ENSG00000088882	5948.42	4.35264	0.29785	14.9756	1.05949e-50	1.33309e-48	CPXM1
ENSG00000101405	24.3601	1.74124	0.42619	4.09615	4.20084e-05	0.000151165	OXT
ENSG00000198171	1534.16	1.02047	0.135352	7.53417	4.91433e-14	5.84012e-13	DDRGK1
ENSG00000088836	205.436	1.17792	0.149518	7.87442	3.42333e-15	4.58958e-14	SLC4A11
ENSG00000132622	734.612	4.69523	0.288529	16.4074	1.69167e-60	3.24766e-58	HSPA12B
ENSG00000088826	992.039	1.63613	0.144811	11.2952	1.38602e-29	5.96086e-28	SMOX
ENSG00000171867	19126.8	1.17802	0.195842	6.01043	1.85035e-09	1.30867e-08	PRNP
ENSG00000125845	728.277	3.78884	0.275034	13.9262	4.39113e-44	4.21503e-42	BMP2
ENSG00000132623	66.3408	1.0197	0.261243	3.947	7.91356e-05	0.000270994	ANKEF1
ENSG00000132639	30.6974	5.56988	0.556792	7.96519	1.64973e-15	2.27396e-14	SNAP25
ENSG00000101230	86.5892	3.27885	0.43762	7.66886	1.73531e-14	2.16878e-13	ISM1
ENSG00000125848	154.178	2.35495	0.532361	4.97858	6.40539e-07	3.16396e-06	FLRT3
ENSG00000089177	456.406	1.12495	0.140934	7.98444	1.41165e-15	1.95885e-14	KIF16B
ENSG00000125851	194.799	7.55016	0.45804	13.2807	2.99679e-40	2.41585e-38	PCSK2
ENSG00000185052	55.9784	1.63102	0.489186	3.48613	0.00049007	0.00142328	SLC24A3
ENSG00000101439	21042.3	1.49875	0.178529	8.39717	4.57385e-17	7.29857e-16	CST3
ENSG00000088320	50.4069	3.40056	0.332401	10.1115	4.91109e-24	1.3794e-22	REM1
ENSG00000233354	3.21644	2.28121	0.681561	3.23432	0.00121934	0.00325452	LINC00028
ENSG00000149599	113.181	2.35344	0.434124	5.85948	4.64315e-09	3.11248e-08	DUSP15
ENSG00000088356	510.142	1.20379	0.133427	9.02181	1.85015e-19	3.677e-18	PDRG1
ENSG00000186191	89.3605	6.63457	0.514866	10.2333	1.40699e-24	4.13917e-23	BPIFB4
ENSG00000101440	67.992	2.19266	0.362841	5.8492	4.93941e-09	3.28976e-08	ASIP
ENSG00000125991	13914.6	1.36002	0.125876	10.8028	3.33792e-27	1.18398e-25	ERGIC3
ENSG00000101353	80.6461	1.25409	0.175651	7.14226	9.18082e-13	9.51922e-12	MROH8
ENSG00000118705	20761.1	1.80674	0.166871	10.8195	2.78239e-27	9.94504e-26	RPN2
ENSG00000132821	712.472	3.10809	0.169598	18.2679	1.48988e-74	5.04445e-72	VSTM2L
ENSG00000129988	17.6177	4.57022	0.615136	6.94403	3.81072e-12	3.69408e-11	LBP
ENSG00000183798	40.6546	1.76047	0.496685	4.11882	3.80821e-05	0.000138266	EMILIN3
ENSG00000124194	20.8007	2.69599	0.492228	5.56101	2.68223e-08	1.61698e-07	GDAP1L1
ENSG00000124249	4077.5	2.38567	0.273649	8.66458	4.53166e-18	7.83553e-17	KCNK15
ENSG00000101098	190.309	3.61808	0.289752	12.3279	6.40895e-35	3.63864e-33	RIMS4
ENSG00000124107	74.0936	7.15912	0.605485	10.0712	7.40718e-24	2.03147e-22	SLPI
ENSG00000101470	44.7525	1.33624	0.384391	3.53258	0.000411524	0.00121641	TNNC2
ENSG00000100979	11081.4	2.77742	0.179178	15.5341	2.0386e-54	3.01292e-52	PLTP
ENSG00000101017	712.4	2.36209	0.129411	18.245	2.26637e-74	7.53648e-72	CD40
ENSG00000198185	242.388	1.61475	0.157061	10.286	8.15318e-25	2.4449e-23	ZNF334
ENSG00000158296	168.913	1.24303	0.171561	7.22877	4.87406e-13	5.22237e-12	SLC13A3
ENSG00000064655	182.212	2.96456	0.261853	11.3485	7.54379e-30	3.2746e-28	EYA2
ENSG00000196562	7957.49	2.07828	0.44166	5.19119	2.08954e-07	1.10685e-06	SULF2
ENSG00000124126	857.565	2.11572	0.507944	4.38563	1.15653e-05	4.60091e-05	PREX1
ENSG00000177410	2834.3	1.70084	0.223497	7.55912	4.05801e-14	4.87223e-13	ZFAS1
ENSG00000158445	219.695	3.32353	0.301332	11.014	3.27048e-28	1.25573e-26	KCNB1
ENSG00000026559	524.965	1.86289	0.277834	6.83326	8.30082e-12	7.71347e-11	KCNG1
ENSG00000101144	154.79	7.75639	0.500202	11.2542	2.20923e-29	9.26583e-28	BMP7
ENSG00000130702	913.651	1.21979	0.21638	5.63242	1.77696e-08	1.09789e-07	LAMA5
ENSG00000092758	23.0007	2.88351	0.421091	6.82962	8.51424e-12	7.89209e-11	COL9A3
ENSG00000231133	14.9123	1.1978	0.428265	2.81075	0.00494262	0.0114295	HAR1B
ENSG00000125534	7961.81	1.56518	0.207589	7.62123	2.51266e-14	3.10489e-13	PPDPF
ENSG00000197457	775.371	1.18898	0.159621	7.45484	8.99773e-14	1.04592e-12	STMN3
ENSG00000130584	176.471	1.234	0.160212	7.68826	1.49153e-14	1.87544e-13	ZBTB46
ENSG00000196421	22.5846	1.07238	0.423813	2.61641	0.00888592	0.0193107	C20orf204
ENSG00000203883	22.1699	2.78708	0.421587	6.67836	2.4163e-11	2.12648e-10	SOX18
ENSG00000171695	9.38198	1.83486	0.543693	3.42625	0.000611978	0.00174121	LKAAEAR1
ENSG00000141934	1275.63	2.06668	0.115552	17.8869	1.49258e-71	4.27614e-69	PLPP2
ENSG00000129946	1048.42	2.68961	0.225755	11.9811	4.46295e-33	2.31502e-31	SHC2
ENSG00000099822	333.037	1.79006	0.147422	12.1272	7.58266e-34	4.09288e-32	HCN2
ENSG00000070404	2790.46	1.40948	0.232468	6.07523	1.2381e-09	8.97147e-09	FSTL3
ENSG00000099864	2970.58	3.57538	0.239376	15.0337	4.41871e-51	5.63598e-49	PALM
ENSG00000129951	275.295	4.29978	0.290236	14.7551	2.85177e-49	3.38253e-47	PLPPR3
ENSG00000172232	11.3082	1.40968	0.553362	2.56991	0.0101724	0.0217586	AZU1
ENSG00000197766	8425.33	2.85053	0.349207	8.45951	2.68513e-17	4.40162e-16	CFD
ENSG00000116032	340.745	2.18432	0.194986	11.1806	5.07371e-29	2.08111e-27	GRIN3B
ENSG00000099617	6.00186	3.10817	0.628739	4.43688	9.12739e-06	3.70064e-05	EFNA2
ENSG00000130005	1465.83	1.17826	0.193976	6.08582	1.15896e-09	8.43384e-09	GAMT
ENSG00000115255	195.507	1.28503	0.200747	6.39822	1.57196e-10	1.26395e-09	REEP6
ENSG00000176533	140.944	1.68426	0.241496	7.01896	2.23525e-12	2.21999e-11	GNG7
ENSG00000176490	2635.66	1.27894	0.0933212	13.7118	8.62746e-43	7.87552e-41	DIRAS1
ENSG00000089847	79.2963	1.16341	0.311406	3.79897	0.000145297	0.000470071	ANKRD24
ENSG00000105246	25.5955	3.71697	0.489465	7.40385	1.32288e-13	1.51226e-12	EBI3
ENSG00000167676	147.951	1.33886	0.28557	4.67763	2.90209e-06	1.28612e-05	PLIN4
ENSG00000167680	791.4	5.83317	0.332755	17.4067	7.34067e-68	1.87258e-65	SEMA6B
ENSG00000074842	7690.74	1.30777	0.177547	7.3722	1.67835e-13	1.89765e-12	MYDGF
ENSG00000223573	28.868	2.77186	0.364081	7.48079	7.38763e-14	8.65235e-13	TINCR
ENSG00000130255	10492.9	1.12105	0.232671	4.83128	1.3566e-06	6.35859e-06	RPL36
ENSG00000167733	520.963	1.13915	0.18819	6.05029	1.44585e-09	1.03676e-08	HSD11B1L
ENSG00000212123	56.9135	1.02612	0.378558	2.67408	0.00749341	0.0165727	PRR22
ENSG00000171119	15.9677	2.41902	0.462646	5.20771	1.91185e-07	1.01867e-06	NRTN
ENSG00000104833	8.1137	3.88423	0.681246	5.28306	1.27045e-07	6.97679e-07	TUBB4A
ENSG00000125726	83.9642	2.81754	0.382665	7.58104	3.42787e-14	4.14774e-13	CD70
ENSG00000125730	18433.5	3.89634	0.334125	11.8763	1.57201e-32	7.9549e-31	C3
ENSG00000076944	112.177	1.03651	0.355174	3.05722	0.00223398	0.00561419	STXBP2
ENSG00000260001	138.389	1.21365	0.232623	5.26772	1.38126e-07	7.55411e-07	TGFBR3L
ENSG00000090661	376.811	3.91783	0.195019	20.0608	1.62542e-89	1.16417e-86	CERS4
ENSG00000198028	86.9346	1.97862	0.22295	8.86996	7.31726e-19	1.36126e-17	ZNF560
ENSG00000278611	12.8589	1.42375	0.467579	3.0518	0.0022747	0.00570422	ZNF426-DT
ENSG00000105088	9907.67	1.51731	0.281815	5.61876	1.92333e-08	1.1801e-07	OLFM2
ENSG00000090339	2121.77	1.62574	0.313274	5.327	9.98457e-08	5.57854e-07	ICAM1
ENSG00000105518	779.599	1.65625	0.222592	7.44785	9.48738e-14	1.10009e-12	TMEM205
ENSG00000130175	17152.1	1.04953	0.096711	10.8511	1.97098e-27	7.11309e-26	PRKCSH
ENSG00000197647	123.059	1.10158	0.135477	8.12126	4.6135e-16	6.69102e-15	ZNF433
ENSG00000188868	91.0899	1.05005	0.174034	6.02058	1.73788e-09	1.23334e-08	ZNF563
ENSG00000198342	62.1412	1.31969	0.215028	6.07241	1.26001e-09	9.10868e-09	ZNF442
ENSG00000105612	3362.94	1.13527	0.0965557	11.7554	6.62141e-32	3.27066e-30	DNASE2
ENSG00000187556	25.6266	1.37023	0.398451	3.42737	0.000609459	0.00173511	NANOS3
ENSG00000072071	889.137	1.67323	0.134162	12.4825	9.3021e-36	5.62415e-34	ADGRL1
ENSG00000267147	4.09015	1.77576	0.683857	2.46504	0.0136996	0.0284123	LINC01842
ENSG00000130303	515.815	2.36119	0.379287	5.95271	2.63745e-09	1.82514e-08	BST2
ENSG00000188051	29.8029	2.19261	0.336895	6.52306	6.88865e-11	5.75765e-10	TMEM221
ENSG00000105649	110.353	1.08407	0.204756	5.2429	1.58076e-07	8.55724e-07	RAB3A
ENSG00000130513	3071.74	1.62473	0.280287	5.69969	1.20026e-08	7.59985e-08	GDF15
ENSG00000006016	4911.46	1.75788	0.279649	6.38759	1.68526e-10	1.35038e-09	CRLF1
ENSG00000105696	839.931	4.76751	0.184205	25.8054	7.72128e-147	2.87571e-143	TMEM59L
ENSG00000223802	63.462	1.96762	0.327226	6.0425	1.51744e-09	1.08517e-08	CERS1
ENSG00000181035	458.846	1.09911	0.137369	8.00164	1.22772e-15	1.71513e-14	SLC25A42
ENSG00000213996	71.6675	1.36101	0.311209	4.38087	1.18206e-05	4.68847e-05	TM6SF2
ENSG00000160161	121.598	1.6832	0.31488	5.42647	5.74791e-08	3.32518e-07	CILP2
ENSG00000160321	75.5296	2.33783	0.213329	10.9386	7.53673e-28	2.80138e-26	ZNF208
ENSG00000196172	61.1193	1.28763	0.232605	5.52613	3.27364e-08	1.95327e-07	ZNF681
ENSG00000268442	10.578	1.49069	0.471505	3.15055	0.00162963	0.00422778	HAVCR1P1
ENSG00000267498	2.59746	2.47758	0.77034	2.99233	0.00276854	0.00681593	UQCRFS1-DT
ENSG00000173809	35.9516	1.69693	0.340166	4.97745	6.44271e-07	3.1807e-06	TDRD12
ENSG00000131941	97.5278	1.08916	0.230929	4.74668	2.06782e-06	9.39423e-06	RHPN2
ENSG00000245848	90.3537	3.41305	0.342263	9.90052	4.14109e-23	1.06808e-21	CEBPA
ENSG00000267296	25.1999	2.89733	0.395009	7.27154	3.55399e-13	3.87485e-12	CEBPA-DT
ENSG00000153902	91.4613	2.59222	0.273748	9.42257	4.4018e-21	9.8168e-20	LGI4
ENSG00000266964	14.6842	2.50004	0.45237	5.4337	5.51985e-08	3.2032e-07	FXYD1
ENSG00000089327	5924.78	1.01574	0.233849	4.38344	1.16818e-05	4.64033e-05	FXYD5
ENSG00000105290	1293.35	3.22208	0.195348	16.5494	1.61717e-61	3.27337e-59	APLP1
ENSG00000161281	1642.28	1.0639	0.233321	4.55355	5.27481e-06	2.23498e-05	COX7A1
ENSG00000267254	112.842	1.29192	0.20566	6.27005	3.60941e-10	2.77975e-09	ZNF790-AS1
ENSG00000266916	23.929	2.03753	0.312897	6.49716	8.18516e-11	6.77742e-10	ZNF793-AS1
ENSG00000188227	210.674	1.12527	0.109869	10.2476	1.21309e-24	3.58004e-23	ZNF793
ENSG00000178934	3.15379	2.05343	0.765819	2.69	0.00714524	0.01588	LGALS7
ENSG00000161243	189.565	1.23481	0.126541	9.75648	1.73059e-22	4.27414e-21	FBXO27
ENSG00000188505	24.867	4.6171	0.626293	6.88238	5.88625e-12	5.56377e-11	NCCRP1
ENSG00000128011	78.1505	4.17919	0.361164	11.2412	2.5601e-29	1.06893e-27	LRFN1
ENSG00000105223	19384.5	1.33496	0.119405	11.1767	5.30477e-29	2.17111e-27	PLD3
ENSG00000105372	40908.4	1.05285	0.185851	5.64629	1.63951e-08	1.01906e-07	RPS19
ENSG00000105409	14.327	1.68448	0.533921	3.77823	0.000157948	0.000507595	ATP1A3
ENSG00000105427	14.6356	1.93975	0.419441	4.43086	9.38576e-06	3.79383e-05	CNFN
ENSG00000234465	185.283	1.07542	0.224387	4.79744	1.60706e-06	7.44074e-06	PINLYP
ENSG00000105767	413.815	3.92854	0.154666	25.3196	1.94379e-141	5.17104e-138	CADM4
ENSG00000159882	201.884	1.00946	0.159042	6.33697	2.34329e-10	1.84199e-09	ZNF230
ENSG00000159885	158.972	1.04255	0.142229	7.32099	2.46144e-13	2.72353e-12	ZNF222
ENSG00000187244	260.255	1.1854	0.166271	7.16918	7.54505e-13	7.91035e-12	BCAM
ENSG00000130203	11661.9	5.91588	0.295359	20.1087	6.18685e-90	4.80048e-87	APOE
ENSG00000189114	798.753	1.11104	0.141214	7.83254	4.78095e-15	6.32321e-14	BLOC1S3
ENSG00000010310	66.2599	1.2524	0.370693	3.39213	0.000693504	0.00195023	GIPR
ENSG00000124440	62.9182	1.62279	0.489316	3.51255	0.000443836	0.00130282	HIF3A
ENSG00000142233	28.8238	1.17073	0.410098	2.86096	0.00422358	0.0099295	NTN5
ENSG00000087076	1163.09	1.44072	0.248457	5.83503	5.37801e-09	3.56657e-08	HSD17B14
ENSG00000087086	310719	1.60598	0.162275	9.89737	4.27384e-23	1.09927e-21	FTL
ENSG00000177380	109.573	1.07417	0.319738	3.42591	0.000612751	0.00174315	PPFIA3
ENSG00000104901	10.3347	1.34539	0.449889	3.00473	0.00265818	0.00657291	DKKL1
ENSG00000104888	137.788	2.48727	0.248892	9.99611	1.58495e-23	4.21642e-22	SLC17A7
ENSG00000104870	10029.9	1.74827	0.186268	9.40961	4.98005e-21	1.10403e-19	FCGRT
ENSG00000142552	28134.8	1.87482	0.194905	9.66495	4.24816e-22	1.02473e-20	RCN3
ENSG00000104951	495.175	3.6785	0.252852	14.4777	1.67667e-47	1.83664e-45	IL4I1
ENSG00000169136	3354.89	1.3453	0.200614	6.70598	2.00064e-11	1.77409e-10	ATF5
ENSG00000204666	7.07981	2.90219	0.60069	4.50671	6.58404e-06	2.74072e-05	LOC400710
ENSG00000131409	161.122	5.242	0.28455	17.876	1.81262e-71	5.11434e-69	LRRC4B
ENSG00000235034	9.13777	1.58339	0.472096	3.40306	0.000666354	0.00188155	C19orf81
ENSG00000167747	1015.04	1.01344	0.174634	5.81515	6.05795e-09	3.99898e-08	C19orf48
ENSG00000186806	209.579	1.08451	0.204057	5.29367	1.19883e-07	6.60102e-07	VSIG10L
ENSG00000198093	254.947	1.00789	0.142206	7.08798	1.3608e-12	1.38399e-11	ZNF649
ENSG00000269235	16.9412	1.67551	0.314905	5.23962	1.6091e-07	8.70305e-07	ZNF350-AS1
ENSG00000167554	124.726	1.63982	0.171839	9.53236	1.53752e-21	3.56116e-20	ZNF610
ENSG00000269834	290.874	1.18501	0.188625	6.2715	3.57597e-10	2.75514e-09	ZNF528-AS1
ENSG00000142408	15.7875	1.4471	0.530297	2.63946	0.00830372	0.0181749	CACNG8
ENSG00000170906	1294.26	1.12662	0.234613	4.83173	1.3535e-06	6.34721e-06	NDUFA3
ENSG00000105048	143.463	2.5267	0.509441	5.30587	1.12138e-07	6.20575e-07	TNNT1
ENSG00000080031	107.44	2.08444	0.194689	10.7133	8.81813e-27	3.06364e-25	PTPRH
ENSG00000160469	385.574	1.29994	0.196387	6.65748	2.7856e-11	2.43651e-10	BRSK1
ENSG00000063241	2095.73	1.25532	0.206876	6.08785	1.14438e-09	8.33101e-09	ISOC2
ENSG00000240225	607.364	1.13666	0.0845744	13.4368	3.68044e-41	3.10123e-39	ZNF542P
ENSG00000267454	121.215	1.85237	0.186399	9.90931	3.79264e-23	9.83655e-22	ZNF582-DT
ENSG00000171649	211.488	1.03415	0.164696	6.28413	3.297e-10	2.5497e-09	ZIK1
ENSG00000171606	772.932	1.09406	0.131771	8.30969	9.59519e-17	1.48654e-15	ZNF274
ENSG00000231535	6.42369	2.8113	0.745032	3.0441	0.00233374	0.00584117	LINC00278
ENSG00000093072	364.281	1.04987	0.155443	6.78594	1.1533e-11	1.0533e-10	ADA2
ENSG00000184979	362.382	1.42411	0.530448	2.50292	0.0123174	0.0258509	USP18
ENSG00000183628	121.561	1.51029	0.219422	6.89362	5.43896e-12	5.14918e-11	DGCR6
ENSG00000242259	616.146	1.16353	0.117787	9.88016	5.07539e-23	1.29649e-21	C22orf39
ENSG00000235776	50.0682	1.25489	0.347861	3.44075	0.000580113	0.00165943	RPL7AP70
ENSG00000040608	22.3611	1.76365	0.467945	3.65867	0.000253524	0.000783069	RTN4R
ENSG00000099957	235.717	1.67141	0.271255	6.13614	8.4549e-10	6.25287e-09	P2RX6
ENSG00000099960	24.0135	1.54389	0.444408	3.32257	0.000891924	0.00244977	SLC7A4
ENSG00000128228	1014.45	1.87718	0.210457	8.9784	2.74723e-19	5.36256e-18	SDF2L1
ENSG00000128218	10.3056	3.14553	0.488207	6.05377	1.41499e-09	1.01737e-08	VPREB3
ENSG00000250479	2165.73	1.9403	0.2464	7.90272	2.72878e-15	3.69566e-14	CHCHD10
ENSG00000100031	170.921	2.48606	0.289534	8.55407	1.18819e-17	1.99158e-16	GGT1
ENSG00000100077	83.6173	2.86764	0.318533	9.09416	9.53207e-20	1.93784e-18	GRK3
ENSG00000100095	98.5476	2.8134	0.31464	9.05182	1.40604e-19	2.81239e-18	SEZ6L
ENSG00000186998	2944.32	10.662	0.383272	23.343	1.62208e-120	2.74603e-117	EMID1
ENSG00000100263	1337.08	1.24579	0.16816	7.40834	1.27892e-13	1.4647e-12	RHBDD3
ENSG00000184076	1736.87	1.04921	0.182631	5.77662	7.62159e-09	4.96603e-08	UQCR10
ENSG00000185339	1708.7	2.13	0.216065	9.90235	4.06588e-23	1.05014e-21	TCN2
ENSG00000184792	2037.34	2.94193	0.283436	10.5097	7.79742e-26	2.49491e-24	OSBP2
ENSG00000232346	23.1287	1.25619	0.412777	2.7175	0.00657764	0.0147151	RPS17P16
ENSG00000100336	382.895	2.48257	0.341385	7.79157	6.61819e-15	8.65477e-14	APOL4
ENSG00000128335	2182.24	1.02867	0.17522	5.85828	4.67693e-09	3.13174e-08	APOL2
ENSG00000100350	2007.52	1.22756	0.130184	9.43245	4.00612e-21	8.98819e-20	FOXRED2
ENSG00000100385	29.7449	1.69978	0.449934	3.84256	0.000121758	0.000400623	IL2RB
ENSG00000133466	2976.88	1.76217	0.181758	9.73767	2.08267e-22	5.1233e-21	C1QTNF6
ENSG00000100092	148.854	1.15716	0.274883	4.23218	2.31441e-05	8.71036e-05	SH3BP1
ENSG00000168135	32.2835	6.46676	0.648838	9.395	5.7216e-21	1.26092e-19	KCNJ4
ENSG00000221890	537.907	2.59578	0.207549	12.4904	8.42715e-36	5.16218e-34	NPTXR
ENSG00000100399	61.6511	1.06881	0.257555	4.15004	3.32422e-05	0.000122194	CHADL
ENSG00000167074	1333.11	1.16881	0.15642	7.49562	6.59875e-14	7.78226e-13	TEF
ENSG00000100167	436.611	3.35797	0.34681	10.0585	8.42912e-24	2.30157e-22	SEPTIN3
ENSG00000229891	329.153	3.45164	0.469211	7.84918	4.18768e-15	5.5583e-14	LINC01315
ENSG00000235568	195.821	6.01588	0.318554	18.0263	1.21127e-72	3.69774e-70	NFAM1
ENSG00000159307	215.75	8.04096	0.519386	12.4863	8.86689e-36	5.39606e-34	SCUBE1
ENSG00000130540	410.275	5.59375	0.387097	14.4455	2.67716e-47	2.91544e-45	SULT4A1
ENSG00000100341	17.2908	4.97988	0.656648	6.92519	4.3539e-12	4.17929e-11	PNPLA5
ENSG00000138944	3446.78	1.84302	0.129753	14.2236	6.54097e-46	6.61989e-44	SHISAL1
ENSG00000077942	63216.9	1.12543	0.286168	4.09607	4.20225e-05	0.000151187	FBLN1
ENSG00000184164	2895.66	1.48003	0.160424	9.25984	2.04744e-20	4.34748e-19	CRELD2
ENSG00000073150	198.059	1.93732	0.331103	6.01389	1.81123e-09	1.28149e-08	PANX2
ENSG00000128165	1760.56	1.37173	0.335661	4.16645	3.09381e-05	0.000114266	ADM2
ENSG00000100253	23.0896	2.36099	0.492513	4.77977	1.75498e-06	8.05956e-06	MIOX
ENSG00000025708	1533.95	1.05008	0.244816	4.25927	2.05096e-05	7.77228e-05	TYMP
ENSG00000130487	171.604	1.71901	0.553511	3.4387	0.000584512	0.00166996	KLHDC7B
ENSG00000277117	149.7	3.33523	0.5872	5.45646	4.8573e-08	2.83907e-07	LOC102723996
ENSG00000278961	13.7013	1.83994	0.526806	3.4258	0.000612986	0.00174355	LOC107983987
ENSG00000275708	43.8518	1.09049	0.307976	3.60321	0.000314306	0.000952793	MIR3648-1
ENSG00000278233	4.77337	1.97187	0.591666	3.20455	0.00135274	0.00357265	RNA5-8SN2
ENSG00000275215	22.4598	1.32268	0.313691	4.21485	2.49941e-05	9.35747e-05	RNA5-8SN3
ENSG00000264462	33.4178	1.15693	0.294943	3.96032	7.48492e-05	0.000257785	MIR3648-2
ENSG00000185272	4.82778	2.70828	0.663859	3.58082	0.000342522	0.00102911	RBM11
ENSG00000215386	264.86	1.51976	0.189082	8.06698	7.20612e-16	1.02751e-14	MIR99AHG
ENSG00000154721	997.335	2.13124	0.178811	11.9422	7.1317e-33	3.65858e-31	JAM2
ENSG00000166265	819.115	1.84584	0.28435	6.67152	2.53164e-11	2.22588e-10	CYYR1
ENSG00000159110	72.976	1.4433	0.176937	8.14634	3.75117e-16	5.51336e-15	IFNAR2
ENSG00000243627	5.52253	1.83812	0.671139	2.4988	0.0124614	0.0261206	SMIM34
ENSG00000159212	190.078	3.13579	0.32375	9.53722	1.4671e-21	3.40229e-20	CLIC6
ENSG00000182240	3142.47	1.98442	0.14307	13.882	8.14191e-44	7.69638e-42	BACE2
ENSG00000183486	1011.06	1.80678	0.524138	3.28694	0.00101283	0.00275302	MX2
ENSG00000157601	2703.7	2.03752	0.576982	3.25898	0.00111812	0.00301151	MX1
ENSG00000184012	35.0006	6.32363	0.609706	9.01347	1.99638e-19	3.94656e-18	TMPRSS2
ENSG00000160223	200.038	3.79563	0.507444	7.19137	6.41425e-13	6.78672e-12	ICOSLG
ENSG00000182586	12.6888	1.81944	0.406753	4.37762	1.19983e-05	4.7549e-05	LINC00334
ENSG00000198888	170454	2.22293	0.247531	8.97918	2.7278e-19	5.33023e-18	ND1
ENSG00000198763	174396	2.20602	0.246872	8.96474	3.11023e-19	6.0521e-18	ND2
ENSG00000198804	1.11135e+06	1.16182	0.412572	2.81458	0.00488409	0.0113194	COX1
ENSG00000198712	261164	1.10829	0.432386	2.57297	0.010083	0.0215797	COX2
ENSG00000228253	1822.63	1.65423	0.257909	6.4005	1.54873e-10	1.24689e-09	ATP8
ENSG00000198899	191477	1.62705	0.272122	6.00356	1.93043e-09	1.36042e-08	ATP6
ENSG00000198938	279934	1.58382	0.260196	6.1152	9.64353e-10	7.08969e-09	COX3
ENSG00000198840	57067.1	1.95976	0.237338	8.28809	1.15084e-16	1.77262e-15	ND3
ENSG00000212907	34994.3	1.28886	0.239064	5.41605	6.09287e-08	3.51491e-07	ND4L
ENSG00000198886	405510	1.31698	0.453678	2.90957	0.00361924	0.00865623	ND4
ENSG00000198786	203164	1.54063	0.226202	6.80908	9.82265e-12	9.05531e-11	ND5
ENSG00000198695	98996.6	1.75689	0.238343	7.36604	1.75774e-13	1.9826e-12	ND6
ENSG00000198727	246527	1.45888	0.448341	3.26214	0.00110574	0.00297989	CYTB
ENSG00000278817	298.781	1.55689	0.183431	8.4949	1.98101e-17	3.27914e-16	LOC102724770
ENSG00000277196	26.2907	2.40623	0.330932	7.22952	4.847e-13	5.19636e-12	LOC102724788
ENSG00000230021	51.4472	-2.05919	0.346958	-5.92899	3.04801e-09	2.09215e-08	LOC101928626
ENSG00000225880	10.6398	-1.31802	0.32627	-4.02697	5.64995e-05	0.000198441	LINC00115
ENSG00000223764	58.3652	-1.39843	0.290219	-4.75946	1.94112e-06	8.85318e-06	LINC02593
ENSG00000187634	53.8467	-2.13578	0.411525	-5.21246	1.86351e-07	9.95478e-07	SAMD11
ENSG00000157933	3056.94	-1.19576	0.142035	-8.42694	3.54821e-17	5.73565e-16	SKI
ENSG00000149527	12.1514	-3.65925	0.482163	-7.34264	2.09425e-13	2.33807e-12	PLCH2
ENSG00000162591	4097.49	-2.07481	0.291909	-7.10458	1.20685e-12	1.23484e-11	MEGF6
ENSG00000162413	1817.73	-1.19369	0.159616	-7.54285	4.5982e-14	5.47842e-13	KLHL21
ENSG00000116285	974.922	-2.1389	0.158258	-13.5245	1.12103e-41	9.62019e-40	ERRFI1
ENSG00000142599	2039.16	-1.03975	0.0881561	-11.7939	4.19491e-32	2.09431e-30	RERE
ENSG00000054523	2482.37	-1.01058	0.158053	-6.37305	1.85305e-10	1.47847e-09	KIF1B
ENSG00000175206	7.55268	-1.13936	0.467473	-2.43285	0.0149804	0.0307129	NPPA
ENSG00000142634	744.939	-1.05149	0.16055	-6.54385	5.99567e-11	5.04981e-10	EFHD2
ENSG00000173641	1441.13	-2.31013	0.237866	-9.80452	1.07658e-22	2.68382e-21	HSPB7
ENSG00000142627	352.815	-2.41633	0.218819	-11.0222	2.98834e-28	1.14977e-26	EPHA2
ENSG00000127481	4894.05	-1.14092	0.163656	-6.97591	3.03896e-12	2.97225e-11	UBR4
ENSG00000158828	639.057	-1.07332	0.112297	-9.56221	1.1527e-21	2.71029e-20	PINK1
ENSG00000189410	114.864	-2.90572	0.31727	-9.14337	6.05333e-20	1.24421e-18	SH2D5
ENSG00000142798	13339	-1.57107	0.33084	-4.70939	2.4846e-06	1.11409e-05	HSPG2
ENSG00000125945	723.136	-1.42526	0.26517	-5.22333	1.75733e-07	9.43083e-07	ZNF436
ENSG00000117318	1708.25	-2.10458	0.263774	-7.97354	1.54195e-15	2.13648e-14	ID3
ENSG00000001461	1062.68	-1.46502	0.152368	-9.61662	6.80302e-22	1.62024e-20	NIPAL3
ENSG00000187010	36.9934	-1.27267	0.432233	-2.70155	0.0069018	0.015383	RHD
ENSG00000142669	6352.76	-1.52058	0.206432	-7.23793	4.5557e-13	4.90383e-12	SH3BGRL3
ENSG00000253368	1612.06	-1.91184	0.249717	-7.49099	6.83573e-14	8.04138e-13	TRNP1
ENSG00000158246	94.6851	-2.0541	0.237085	-8.65318	5.00822e-18	8.63547e-17	TENT5B
ENSG00000134668	956.062	-3.28173	0.280495	-11.6869	1.48734e-31	7.21284e-30	SPOCD1
ENSG00000222046	16.8581	-1.15075	0.374705	-3.78878	0.000151389	0.000488505	DCDC2B
ENSG00000183615	129.557	-2.37079	0.283903	-8.43198	3.39854e-17	5.49848e-16	FAM167B
ENSG00000162520	707.626	-1.72086	0.161774	-10.6299	2.16255e-26	7.26914e-25	SYNC
ENSG00000222112	5.91579	-2.73677	0.651146	-4.40702	1.04801e-05	4.19881e-05	RN7SKP16
ENSG00000121904	355.238	-1.06516	0.310689	-3.48582	0.000490624	0.00142467	CSMD2
ENSG00000092853	51.8602	-2.3849	0.381333	-6.39803	1.57393e-10	1.26499e-09	CLSPN
ENSG00000134698	736.11	-1.45117	0.122308	-11.8676	1.74394e-32	8.80101e-31	AGO4
ENSG00000214193	93.2689	-1.79973	0.250295	-7.28364	3.24921e-13	3.55713e-12	SH3D21
ENSG00000163879	155.45	-1.23806	0.218664	-5.64119	1.68882e-08	1.0463e-07	DNALI1
ENSG00000134690	118.783	-3.57067	0.538713	-6.7918	1.10744e-11	1.0139e-10	CDCA8
ENSG00000183386	854.974	-1.23717	0.176505	-6.99582	2.63721e-12	2.5998e-11	FHL3
ENSG00000131236	2838.91	-1.3961	0.262122	-5.35061	8.76576e-08	4.93756e-07	CAP1
ENSG00000171793	793.391	-1.16297	0.218641	-5.28955	1.22615e-07	6.74747e-07	CTPS1
ENSG00000117394	1011.13	-1.06002	0.277921	-3.80152	0.000143812	0.000465749	SLC2A1
ENSG00000117399	245.913	-4.49923	0.562066	-8.58486	9.09504e-18	1.53691e-16	CDC20
ENSG00000142945	158.944	-2.64299	0.397031	-6.62549	3.46089e-11	3.00118e-10	KIF2C
ENSG00000173846	800.145	-1.34741	0.173592	-7.76731	8.01693e-15	1.03531e-13	PLK3
ENSG00000188396	13.6406	-3.47711	0.503143	-6.89511	5.3825e-12	5.10091e-11	DYNLT4
ENSG00000222009	702.153	-2.03415	0.218707	-9.31562	1.21245e-20	2.61624e-19	BTBD19
ENSG00000085999	45.3559	-2.384	0.407742	-5.93752	2.89373e-09	1.9936e-08	RAD54L
ENSG00000228237	2.99088	-2.00063	0.610026	-3.19897	0.00137919	0.00363425	EFCAB14-AS1
ENSG00000123473	125.226	-2.45474	0.31079	-8.02853	9.86467e-16	1.38851e-14	STIL
ENSG00000266993	15.5476	-1.73246	0.382397	-4.7329	2.21339e-06	1.00092e-05	LOC105378721
ENSG00000169213	1943.67	-3.21757	0.221032	-14.5339	7.38461e-48	8.33431e-46	RAB3B
ENSG00000085840	34.2585	-2.1268	0.411283	-5.42795	5.7004e-08	3.30077e-07	ORC1
ENSG00000162383	291.316	-2.3209	0.267533	-8.59991	7.97772e-18	1.35178e-16	SLC1A7
ENSG00000223956	4.83367	-1.17459	0.634017	-2.50252	0.0123313	0.0258743	LINC01767
ENSG00000173406	85.9975	-2.21362	0.30605	-7.36348	1.79177e-13	2.01854e-12	DAB1
ENSG00000177606	6055.93	-2.09478	0.250321	-8.22139	2.01163e-16	3.01129e-15	JUN
ENSG00000118473	391.474	-2.88743	0.131037	-22.0221	1.76827e-107	2.35206e-104	SGIP1
ENSG00000024526	124.805	-2.78126	0.588289	-6.12491	9.07353e-10	6.67855e-09	DEPDC1
ENSG00000154027	1396.96	-1.32709	0.185361	-7.15293	8.49442e-13	8.84693e-12	AK5
ENSG00000162614	887.841	-2.28291	0.191748	-11.8773	1.55332e-32	7.88173e-31	NEXN
ENSG00000153904	3779.47	-2.46699	0.155156	-15.901	6.23822e-57	1.07563e-54	DDAH1
ENSG00000142871	16002.1	-2.71399	0.151963	-17.8134	5.5672e-71	1.52459e-68	CCN1
ENSG00000069702	3819.54	-1.0246	0.267227	-3.77232	0.000161739	0.000518847	TGFBR3
ENSG00000189195	89.323	-1.53306	0.184165	-8.31153	9.44721e-17	1.46483e-15	BTBD8
ENSG00000137936	1200.01	-1.08198	0.218418	-4.93443	8.03831e-07	3.90732e-06	BCAR3
ENSG00000137962	4321.41	-1.45111	0.162956	-8.91449	4.9008e-19	9.33156e-18	ARHGAP29
ENSG00000117525	1429.79	-4.03301	0.41172	-9.65338	4.75612e-22	1.1443e-20	F3
ENSG00000156875	23.4073	-1.12334	0.393545	-2.73959	0.00615165	0.0138772	MFSD14A
ENSG00000162636	721.797	-1.06339	0.212789	-4.97941	6.37773e-07	3.15113e-06	FAM102B
ENSG00000134222	138.126	-1.66511	0.256611	-6.37148	1.87209e-10	1.49174e-09	PSRC1
ENSG00000134243	671.921	-1.1841	0.180958	-6.49428	8.34306e-11	6.89589e-10	SORT1
ENSG00000162650	151.262	-1.04104	0.201038	-5.15977	2.47247e-07	1.29223e-06	ATXN7L2
ENSG00000181754	78.5926	-1.18336	0.202911	-5.80352	6.49389e-09	4.26257e-08	AMIGO1
ENSG00000168679	126.318	-1.86772	0.315458	-5.85655	4.72572e-09	3.16101e-08	SLC16A4
ENSG00000233337	7.92506	-1.1946	0.481401	-2.61803	0.00884395	0.0192263	UBE2FP3
ENSG00000171385	214.68	-1.45073	0.304756	-4.52625	6.00399e-06	2.5142e-05	KCND3
ENSG00000134245	108.513	-1.11589	0.236497	-4.78119	1.74264e-06	8.00874e-06	WNT2B
ENSG00000134198	83.4455	-2.48378	0.371818	-6.66128	2.71455e-11	2.37549e-10	TSPAN2
ENSG00000134259	568.782	-1.97398	0.292745	-6.7732	1.25968e-11	1.14428e-10	NGF
ENSG00000263513	43.9675	-1.09079	0.263115	-4.07167	4.66766e-05	0.00016642	FAM72C
ENSG00000273825	18.8335	-1.38699	0.423346	-3.29816	0.000973223	0.00265313	LOC100996737
ENSG00000215784	47.305	-1.19857	0.230482	-5.09621	3.46529e-07	1.78065e-06	FAM72D
ENSG00000117281	28.1324	-1.5395	0.364409	-4.40775	1.04449e-05	4.18725e-05	CD160
ENSG00000014914	409.881	-1.57159	0.215186	-7.31106	2.65033e-13	2.91693e-12	MTMR11
ENSG00000023902	1447.79	-1.13333	0.202093	-5.62301	1.87654e-08	1.15444e-07	PLEKHO1
ENSG00000277452	5.71396	-2.33767	0.50093	-4.70786	2.5033e-06	1.12167e-05	RN7SL473P
ENSG00000274963	8.86582	-2.7695	0.558378	-5.05467	4.31144e-07	2.19126e-06	RN7SL600P
ENSG00000143384	9656.43	-1.40446	0.226967	-6.10942	9.99957e-10	7.33696e-09	MCL1
ENSG00000224690	17.327	-1.43261	0.559852	-2.40113	0.0163447	0.033152	UBE2D3P3
ENSG00000143434	298.288	-1.01189	0.174797	-5.79485	6.83824e-09	4.47756e-08	SEMA6C
ENSG00000143631	59.7632	-1.29053	0.400267	-3.26516	0.00109403	0.00295091	FLG
ENSG00000196154	8617.65	-1.39766	0.292564	-4.73564	2.18364e-06	9.88184e-06	S100A4
ENSG00000189171	734.679	-1.22035	0.283081	-4.33809	1.43725e-05	5.60865e-05	S100A13
ENSG00000264384	2.04395	-2.01465	0.743973	-2.65839	0.00785141	0.0172742	RN7SL431P
ENSG00000163462	164.63	-1.07423	0.219751	-4.8951	9.82555e-07	4.70605e-06	TRIM46
ENSG00000185499	432.457	-1.36116	0.20149	-6.742	1.56221e-11	1.40742e-10	MUC1
ENSG00000143630	136.583	-1.44385	0.205029	-7.04463	1.85957e-12	1.86578e-11	HCN3
ENSG00000225855	214.421	-1.98461	0.267074	-7.41461	1.21987e-13	1.3988e-12	RUSC1-AS1
ENSG00000183856	295.586	-5.76776	0.580972	-9.92351	3.28972e-23	8.568e-22	IQGAP3
ENSG00000187800	357.867	-2.88976	0.247677	-11.6047	3.90277e-31	1.83529e-29	PEAR1
ENSG00000228606	10.6115	-1.92516	0.422504	-4.61373	3.95503e-06	1.7144e-05	DCAF8-DT
ENSG00000158859	314.603	-1.02961	0.266279	-3.92487	8.67783e-05	0.000294565	ADAMTS4
ENSG00000132185	28.8577	-2.35871	0.404287	-5.80473	6.44704e-09	4.23481e-08	FCRLA
ENSG00000162746	49.4411	-2.23684	0.373614	-5.86727	4.4303e-09	2.9773e-08	FCRLB
ENSG00000162745	1720.02	-1.18595	0.174504	-6.81718	9.28474e-12	8.58493e-11	OLFML2B
ENSG00000117143	2352.52	-1.12502	0.144859	-7.77995	7.25511e-15	9.42152e-14	UAP1
ENSG00000117152	317.467	-5.40133	0.274397	-19.6732	3.65653e-86	2.0027e-83	RGS4
ENSG00000143228	96.6023	-3.40836	0.564472	-6.50692	7.67066e-11	6.37123e-10	NUF2
ENSG00000075391	1059.52	-1.20953	0.178232	-6.77388	1.25372e-11	1.13998e-10	RASAL2
ENSG00000213057	18.628	-1.97136	0.414692	-4.76263	1.91088e-06	8.72594e-06	C1orf220
ENSG00000116191	1167.67	-2.07404	0.194813	-10.6533	1.68237e-26	5.72746e-25	RALGPS2
ENSG00000143322	1550.03	-1.00945	0.198768	-5.08289	3.71735e-07	1.9023e-06	ABL2
ENSG00000224468	46.6345	-1.75697	0.336199	-5.27921	1.29743e-07	7.11447e-07	LAMC1-AS1
ENSG00000066279	252.086	-3.88372	0.370435	-10.8684	1.63049e-27	5.90718e-26	ASPM
ENSG00000151414	3917.79	-1.83551	0.153935	-11.9141	9.9916e-33	5.09763e-31	NEK7
ENSG00000203721	33.9962	-1.38014	0.397286	-3.96907	7.21546e-05	0.000249473	LINC00862
ENSG00000162702	1157.2	-1.15899	0.159926	-7.24854	4.21284e-13	4.55319e-12	ZNF281
ENSG00000118193	84.4136	-3.49597	0.622032	-6.74711	1.50816e-11	1.36202e-10	KIF14
ENSG00000231333	1.50994	-2.17221	0.751833	-2.9143	0.00356489	0.0085405	RPL34P6
ENSG00000159176	4249.19	-1.08954	0.244835	-4.42165	9.7951e-06	3.94558e-05	CSRP1
ENSG00000163431	779.76	-2.61062	0.243043	-10.8933	1.24078e-27	4.55736e-26	LMOD1
ENSG00000077152	134.095	-1.29992	0.271217	-4.64372	3.42184e-06	1.5011e-05	UBE2T
ENSG00000133048	342.35	-5.22758	0.336775	-15.13	1.02703e-51	1.34686e-49	CHI3L1
ENSG00000058668	9441.25	-1.12486	0.209961	-5.38202	7.36565e-08	4.19587e-07	ATP2B4
ENSG00000143842	262.816	-1.16668	0.167904	-6.95022	3.64711e-12	3.54285e-11	SOX13
ENSG00000143850	94.1059	-1.74731	0.330016	-4.85533	1.20185e-06	5.68909e-06	PLEKHA6
ENSG00000229657	4.22723	-2.36421	0.768889	-3.7389	0.000184831	0.000586357	RPL13AP11
ENSG00000163545	89.2391	-2.05832	0.254611	-8.08048	6.45097e-16	9.22658e-15	NUAK2
ENSG00000117597	701.232	-1.10916	0.132325	-8.39065	4.83447e-17	7.68808e-16	UTP25
ENSG00000082497	53.3731	-2.22917	0.592648	-5.33133	9.74968e-08	5.45877e-07	SERTAD4
ENSG00000117650	66.491	-3.06853	0.796622	-4.70339	2.55876e-06	1.14514e-05	NEK2
ENSG00000143476	96.4922	-2.55777	0.425637	-6.44378	1.16537e-10	9.49739e-10	DTL
ENSG00000117724	531.672	-3.03408	0.359611	-8.67661	4.07734e-18	7.0961e-17	CENPF
ENSG00000082482	4886.45	-1.58256	0.218947	-7.30882	2.69505e-13	2.9644e-12	KCNK2
ENSG00000143507	191.499	-1.4483	0.217737	-6.65057	2.91965e-11	2.5454e-10	DUSP10
ENSG00000162909	9046.98	-1.03037	0.118638	-8.67681	4.07027e-18	7.09043e-17	CAPN2
ENSG00000143786	266.083	-1.70425	0.324968	-4.94363	7.66827e-07	3.74112e-06	CNIH3
ENSG00000183814	72.4847	-1.06187	0.234775	-4.48242	7.38022e-06	3.04868e-05	LIN9
ENSG00000284770	223.606	-1.00303	0.195644	-5.14051	2.73999e-07	1.42485e-06	TBCE
ENSG00000155816	673.704	-2.66097	0.141539	-18.7837	1.02736e-78	4.51151e-76	FMN2
ENSG00000180875	1076.49	-5.11811	0.280244	-18.2993	8.37925e-75	3.00074e-72	GREM2
ENSG00000182901	29.4776	-1.42778	0.308483	-4.66413	3.09922e-06	1.3673e-05	RGS7
ENSG00000054277	44.6522	-1.96935	0.292359	-6.73301	1.66187e-11	1.49216e-10	OPN3
ENSG00000203668	277.476	-1.05994	0.152883	-6.93096	4.17986e-12	4.02053e-11	CHML
ENSG00000174371	58.2311	-1.62251	0.393321	-4.42046	9.84912e-06	3.96477e-05	EXO1
ENSG00000197769	27.5337	-1.17149	0.246028	-4.72396	2.3129e-06	1.04293e-05	MAP1LC3C
ENSG00000117020	1547.99	-1.18126	0.110354	-10.695	1.07376e-26	3.70976e-25	AKT3
ENSG00000162852	1031.85	-1.08846	0.138274	-7.87908	3.29798e-15	4.4279e-14	CNST
ENSG00000115738	2312.34	-2.89319	0.213133	-13.6737	1.45829e-42	1.31826e-40	ID2
ENSG00000151693	409.004	-2.03603	0.27311	-7.43235	1.06684e-13	1.22862e-12	ASAP2
ENSG00000171848	196.259	-3.57661	0.613707	-6.83555	8.1692e-12	7.59874e-11	RRM2
ENSG00000134318	2091.58	-1.26693	0.134425	-9.41554	4.70667e-21	1.04716e-19	ROCK2
ENSG00000071575	681.665	-2.16929	0.184596	-11.7135	1.08725e-31	5.34217e-30	TRIB2
ENSG00000119771	350.834	-1.09123	0.169005	-6.47076	9.75132e-11	8.00305e-10	KLHL29
ENSG00000084731	655.462	-1.15684	0.143312	-8.08608	6.16169e-16	8.82638e-15	KIF3C
ENSG00000115163	54.6018	-3.82147	0.415967	-9.06843	1.20744e-19	2.44401e-18	CENPA
ENSG00000013016	1623.6	-1.19738	0.155491	-7.70312	1.32781e-14	1.68207e-13	EHD3
ENSG00000150938	4624.3	-2.66495	0.21339	-12.4714	1.06909e-35	6.40145e-34	CRIM1
ENSG00000163171	5531.82	-1.87632	0.236362	-7.98345	1.42298e-15	1.9731e-14	CDC42EP3
ENSG00000152518	6275.57	-2.16838	0.192199	-11.2649	1.95507e-29	8.23697e-28	ZFP36L2
ENSG00000250116	18.1785	-2.04081	0.509336	-4.12648	3.68358e-05	0.000134159	RHOQ-AS1
ENSG00000222005	29.2507	-2.02473	0.30279	-6.70861	1.96491e-11	1.7449e-10	LINC01118
ENSG00000171150	2303.68	-1.71135	0.159587	-10.6927	1.1015e-26	3.79854e-25	SOCS5
ENSG00000239332	101.472	-2.25153	0.288862	-7.75587	8.77369e-15	1.12756e-13	LINC01119
ENSG00000068724	1431.35	-1.22191	0.118831	-10.2841	8.3092e-25	2.48768e-23	TTC7A
ENSG00000119737	35.862	-1.60695	0.334944	-4.80227	1.56876e-06	7.28152e-06	GPR75
ENSG00000115310	17151	-1.09709	0.138278	-7.94028	2.01721e-15	2.75399e-14	RTN4
ENSG00000115504	2540.1	-1.21569	0.106313	-11.4444	2.50807e-30	1.11203e-28	EHBP1
ENSG00000231609	43.4846	-1.8873	0.322356	-6.03963	1.54464e-09	1.1025e-08	EHBP1-AS1
ENSG00000115363	744.824	-2.14044	0.203871	-10.5015	8.49935e-26	2.71019e-24	EVA1A
ENSG00000278590	4.03079	-1.55719	0.6204	-3.23726	0.00120684	0.0032262	RN7SL113P
ENSG00000168874	492.757	-1.34464	0.278164	-4.8514	1.22592e-06	5.79417e-06	ATOH8
ENSG00000183281	67.4979	-2.18604	0.256021	-8.5837	9.18697e-18	1.55104e-16	PLGLB1
ENSG00000222041	804.854	-1.72806	0.256865	-6.76113	1.36924e-11	1.23957e-10	CYTOR
ENSG00000125551	26.4337	-2.92611	0.384776	-7.5959	3.0565e-14	3.72014e-13	PLGLB2
ENSG00000278131	8.81459	-1.53726	0.557904	-2.85378	0.00432026	0.0101427	LOC388996
ENSG00000158050	156.515	-2.68877	0.531964	-4.79482	1.62818e-06	7.53104e-06	DUSP2
ENSG00000121152	93.1059	-3.23723	0.451956	-7.41553	1.21136e-13	1.3899e-12	NCAPH
ENSG00000196843	987.46	-1.20643	0.233703	-5.21645	1.82383e-07	9.75677e-07	ARID5A
ENSG00000204634	641.694	-1.74444	0.231277	-7.54928	4.37683e-14	5.2313e-13	TBC1D8
ENSG00000196460	476.21	-1.8397	0.327377	-5.59041	2.26531e-08	1.37994e-07	RFX8
ENSG00000115598	42.2824	-1.11662	0.270016	-4.0999	4.13324e-05	0.000148905	IL1RL2
ENSG00000231851	7.37684	-1.58701	0.457345	-3.69779	0.000217484	0.000680008	MRPS9-AS1
ENSG00000115641	1957.01	-2.53184	0.142385	-17.7845	9.32368e-71	2.51631e-68	FHL2
ENSG00000228763	2.58932	-2.40518	0.794255	-2.80501	0.00503143	0.0116074	LIMS1-AS1
ENSG00000169679	149.402	-2.75328	0.544295	-5.5638	2.63957e-08	1.59281e-07	BUB1
ENSG00000172965	820.832	-1.34542	0.220958	-6.097	1.08076e-09	7.89564e-09	MIR4435-2HG
ENSG00000144136	2421.64	-1.33132	0.144437	-9.22746	2.77122e-20	5.81801e-19	SLC20A1
ENSG00000169607	84.6325	-3.63049	0.594669	-6.7749	1.24492e-11	1.13308e-10	CKAP2L
ENSG00000115084	2080.04	-1.22522	0.213978	-5.68822	1.28369e-08	8.08965e-08	SLC35F5
ENSG00000115091	7496.36	-1.04484	0.142649	-7.32604	2.3706e-13	2.6277e-12	ACTR3
ENSG00000163083	300.762	-1.04141	0.205838	-4.95234	7.33251e-07	3.58671e-06	INHBB
ENSG00000072163	1213.18	-2.10058	0.234159	-8.89208	5.99741e-19	1.13384e-17	LIMS2
ENSG00000075886	11.8692	-1.53979	0.544402	-2.82342	0.00475138	0.011049	TUBA3D
ENSG00000213222	54.1903	-1.58817	0.294192	-5.34232	9.17666e-08	5.15819e-07	TOMM40P4
ENSG00000150556	54.6391	-1.13872	0.435253	-2.42525	0.015298	0.0312814	LYPD6B
ENSG00000153234	553.887	-4.12654	0.449091	-8.78805	1.52183e-18	2.75141e-17	NR4A2
ENSG00000236841	50.7341	-1.64371	0.339718	-4.86457	1.14706e-06	5.44773e-06	LOC101929532
ENSG00000152253	40.1587	-2.5302	0.755568	-4.84643	1.25705e-06	5.93531e-06	SPC25
ENSG00000061676	5663.51	-1.00477	0.148882	-6.73864	1.59878e-11	1.43759e-10	NCKAP1
ENSG00000115419	4924.44	-1.73559	0.126126	-13.751	5.02251e-43	4.63016e-41	GLS
ENSG00000196950	774.484	-1.35109	0.225589	-6.00655	1.89509e-09	1.33878e-08	SLC39A10
ENSG00000081320	923.746	-1.25854	0.134596	-9.3423	9.42673e-21	2.04597e-19	STK17B
ENSG00000065413	154.767	-1.20117	0.180554	-6.61983	3.59612e-11	3.1104e-10	ANKRD44
ENSG00000119042	599.457	-1.19381	0.14962	-7.98877	1.3629e-15	1.89544e-14	SATB2
ENSG00000163535	174.523	-1.90568	0.224751	-8.44691	2.99114e-17	4.87749e-16	SGO2
[truncated: 1,198 more rows]
