# Supplementary material for: SETBP1 variants outside the degron disrupt DNA-binding, transcription and neuronal differentiation capacity to cause a heterogeneous neurodevelopmental disorder
Source: Nat Commun. 2025 Oct 10;16:9021. doi: 10.1038/s41467-025-64074-x (PMC12514306; doi:10.1038/s41467-025-64074-x)
Supplement: Supplementary file 14 — Source Data [file 41467_2025_64074_MOESM14_ESM.zip › SourceData/SourceData15_enrichmetnPanel_iN.xlsx]

## Sheet: SD15.1 Fisher exact test result
Source data for Supp Fig 13: Enrichment analysis of differentially expressed genes (within, outside degron , and truncating) in day 10/12 induced neurons against genes associated with autism (v.0.22) and intellectual disability (intellectual disability v3.2) from PanelApp database.
Overlap with autism genes (Fisher exact test)					Overlap with ID genes (Fisher exact test)
p_value	p_value	p_value			p_value	p_value	p_value
0.70453	0.941717	0.172731			3.23273e-07	3.07057e-06	0.000112045
Within degron DEGs overlap with autism genes	Outside degron DEGs overlap with autism genes	Truncating variant DEGs overlap with autism genes			Within degron DEGs overlap with ID genes	Outside degron DEGs overlap with ID genes	Truncating variant DEGs overlap with ID genes
BCL11A	SCN2A	CACNB2			ABCC9	ABCC9	ABCC9
CACNA2D3	BCL11A	ELOVL2			ALDH5A1	ASPA	AP3B2
GABRB3	CACNA2D3	EPHB2			ASPA	B4GALNT1	ASPA
MAGEL2	FOXP1	GPR37			BCL11A	BCL11A	CENPF
d	GRIA1	KCND2			BMP4	BMP4	COL4A1
ADA	SCN9A	LAMA1			CACNA1A	CCBE1	FLVCR2
ARNT2	ABCA7	LRRC1			CCBE1	CDON	FOLR1
ATP1A3	AR	NR2F1			CCND2	CENPF	FRMPD4
BCAS1	ARNT2	NRCAM			CENPF	COLEC11	FTCD
CADPS2	ATP1A3	NTRK3			CLCN4	DNAJC12	GPC3
CDH13	BCAS1	OXTR			DNMT3B	DNMT3B	IGF1
DNER	CDH13	PPP1R1B			FLVCR2	FOXP1	KCNQ5
DUSP15	DLX2	PREX1			FOXP2	FOXP2	LAMA1
EXOC6	DNER	PRICKLE1			GABRB3	GPC3	MGP
FABP5	DUSP15	RAB39B			GLI2	HPD	NALCN
FOXP2	EXOC6	RGS7			HPD	IGF1	NR2F1
GALNT13	FOXP2	TBX1			IDH2	KCNQ5	NTRK2
GALNT14	GALNT13	ZNF804A			IGF1	L1CAM	RAB39B
GPC4	GALNT14				KCNQ5	LAMC3	SIX3
GPR85	GLIS1				LAMC3	MGP	SOX3
GRID1	GPC4				LGI4	NALCN	TUBB4A
GSTM1	GPR37				MAB21L1	NFASC	ATP1A2
HLA-B	GPR85				MAGEL2	NR2F1	CEP55
HSD11B1	GRID1				MEF2C	PHACTR1	FRRS1L
ITGB3	GSTM1				MGP	RAB39B	ITGA7
KCND2	HLA-DRB1				NDP	RARB	PTHLH
KIRREL3	ITGB3				NFASC	SCN2A	TBX1
LRRC4	KCND2				NR2F1	SIX3	AGT
MAOB	KIRREL3				RAB23	SLC1A2	ATP7B
MEF2C	NFIB				RARB	SLC4A4	CHRDL1
NFIB	NLGN4Y				SLC19A3	SNAP25	COL18A1
NR2F1	NR2F1				SLC39A8	SOX3	COL25A1
NRXN2	NR3C2				SLC4A4	SOX9	COL9A3
NTRK3	NRXN2				SOX3	STX1B	DAB1
OXTR	NTRK3				SOX9	SYP	DLL4
PDE1C	OXTR				SYT1	SYT1	EDNRA
PITX1	PCDH10				WWOX	TUBB4A	EDNRB
PLXNA4	PITX1				ADA	ACP5	FGF10
PPP1R1B	PLXNA4				ALPL	ALPL	FOXC2
RGS7	PYHIN1				ANTXR1	ATP1A3	GATA2
SAMD11	RAB39B				ATP1A3	CDH2	GDF6
SLC1A1	RASSF5				CDH2	CYP7B1	GRB14
SPARCL1	SAMD11				FGFR2	FGFR2	KCNK12
ST8SIA2	SLC1A1				FRRS1L	FRRS1L	KCNQ1
TSPOAP1	SNAP25				GAD1	GAD1	NECAB2
WWOX	SPARCL1				GATA6	GATA6	NTM
	ST8SIA2				GJB2	GJB2	PPP1R1B
	TDO2				GPC4	GPC4	PRICKLE1
	THBS1				ITGA7	GRIA1	PRRG3
	TRPC6				MAPK10	ITGA7	RGS7
	TSPOAP1				NFIB	MAPK10	TEK
	USP9Y				PITX2	NFIB	TP63
					PTHLH	PITX2	USP18
					SLC1A1	PTHLH
					SPTBN4	SALL1
					ABCC6	SLC1A1
					ADGRG6	SLC45A1
					ALX1	SPTBN4
					ARHGEF4	TENM3
					BMPR1B	TWIST2
					BRIP1	ADGRG6
					CACNA2D3	ALDH1A3
					CDH23	AR
					CHRDL1	CACNA2D3
					COL18A1	CCNO
					COMP	COL10A1
					DAB1	COL11A1
					EDNRB	COL25A1
					EGR2	CTSF
					ELN	DLL4
					FAM20A	DPF3
					FBN2	EDA
					FGD4	EDNRA
					FGF10	EDNRB
					FGFR3	ELN
					FOXF1	FAM20A
					GCK	FBN2
					GDF5	FGD4
					GJA3	FGF10
					HOXD13	FOXF1
					HSD3B7	GCK
					IRF6	GDF5
					ITGA3	GDF6
					KCNK12	GJA3
					KIF26B	HOXC13
					KIRREL3	HOXD10
					KLHL4	IRF6
					MAOB	JAG1
					MBNL3	KCNK12
					MITF	KIF26B
					MPZ	KIF4A
					MSX2	KIRREL3
					NECAB2	KIT
					NOG	KLHL4
					NPR3	LFNG
					NRXN2	MAFB
					PAX9	MAGEC1
					PIEZO2	MAPT
					PPP1R1B	MPZ
					REEP2	MSX1
					RGS7	MSX2
					SCN9A	MXRA5
					SGCA	NECAB2
					SNCA	NEFL
					STX11	NOG
					SYT14	NPR3
					TBX4	NRXN2
					TBX5	PAX3
					ZDHHC15	PAX9
						PCDH10
						PHKA1
						PIEZO2
						PLCE1
						RETREG1
						RIPK4
						RSPO4
						SCN9A
						SNCA
						SRY
						STX11
						TBX4
						TEK
						TFAP2A
						TP63
						ZDHHC15

## Sheet: SD15.2 panelapp genes
panelapp_autism_genes	panelapp_ID_genes
CHD8	TMEM216
MYO9B	SMARCD3
EP300	GCSH
NINL	DECR1
NR4A2	SALL1
CHD1	IRAK1
ARHGEF9	CHD8
FBXO11	EP300
TRAPPC9	FAT4
SETDB1	PARN
POMT1	PNPT1
SDC2	NR4A2
KDM6A	LONP1
OFD1	EVC
KDM4B	CHD1
UBN2	BRCA1
BST1	ABCD4
ASTN2	BBS12
TANC2	LARP7
YTHDC2	COL1A1
NUP133	AP1S2
HRAS	WDR45
SHANK3	ARHGEF9
ARID1B	C2CD3
NIPA2	ROR2
SLC25A39	PABPC5
STK39	FBXO11
RPS6KA2	CDK8
C4B	EMC1
EIF4E	ALG2
SLC29A4	COQ9
CD276	TRAPPC9
CSNK1E	INTS1
USP15	CAMTA1
WDFY3	ORC1
BIRC6	GMPPA
EPC2	NDUFS4
NBEA	COL18A1
CLASP1	EMX2
NEO1	MTMR14
SMARCA4	ELAC2
TBL1XR1	ASS1
NCOR1	POLG
UBE2H	POMT1
SLC6A8	DDHD2
ERBIN	QKI
SYNE1	KDM6A
CHMP1A	MAN2B1
THRA	OFD1
SLC7A7	PDP1
KIAA1586	PEX16
DAGLA	AGPS
TCF20	WASHC5
PER1	PCCB
TUBGCP5	DOCK11
ADNP	ASAH1
MBOAT7	AHI1
TLK2	GORAB
EFR3A	FHL1
MCPH1	OSGEP
KMT2C	EIF4A3
NR1D1	ACO2
NDUFA5	PIGL
MEF2C	GOT2
LZTS2	ATP7B
PLXNA3	ETFA
GPHN	CUL4B
ATRX	CENPJ
SMARCC2	PDGFRB
TBC1D31	DCTN1
MECP2	TNKS2
APBB1	SLC2A10
SND1	TAB2
CHD3	KIF4A
NLGN2	FAM161A
CC2D1A	TANC2
MTF1	PGM1
HECW2	CPD
UBR5	PECR
SATB2	PIGG
HLA-A	METTL5
SHANK1	SPG7
MBD4	HNRNPK
INPP1	ERMARD
ANKRD11	PSMD12
SEZ6L2	TRAIP
PRICKLE2	ERCC8
AGO1	DVL1
GLIS1	ALG9
PHRF1	CDK16
P4HA2	HRAS
SLC1A1	JAGN1
APH1A	NDUFAF1
AKAP9	PSMB8
KRR1	SHANK3
ZNF626	TUFM
DEAF1	WDR26
PTBP2	ARSA
CUX1	CCNA2
ST7	ARID1B
RAB43	SLC35A1
WAC	AUH
EIF3G	PIGT
MIB1	FARS2
PAK2	NPHP3
ARNT2	FBXO7
ACTN4	TSEN54
RAB2A	ZC3H14
DLG1	CNOT2
CACNA2D1	FKTN
OXT	TK2
GNAS	SLC25A24
USP7	SLC25A15
SCP2	TCTN3
MBD5	GBA2
OXTR	ATL1
VASH1	NDE1
ASH1L	HLCS
ATP1A1	AK1
RPL10	FH
PRPF39	TBC1D24
CLTCL1	PTPN23
NUAK1	CACNA1C
BCKDK	HNRNPH1
DIXDC1	OBSL1
LRBA	ABHD5
ZNF827	TRMT1
PTGS2	LRRC32
NAV2	TELO2
DNMT3A	TUBB2B
NAA15	RTN4IP1
WWOX	SLC31A1
IRF2BPL	IFT172
SPAST	WDFY3
TNRC6B	CEP63
RERE	DPM1
POT1	LRP1
MYO1E	ANKH
GLO1	RFT1
SASH1	SH3PXD2B
SBF1	SAMHD1
BAZ2B	ATP13A2
SLC25A27	NBEA
CCDC91	GNAI1
NTNG1	NDRG1
SETD1B	GBE1
NACC1	PURA
IMMP2L	LNPK
STXBP1	CDT1
KATNAL2	SMARCA4
PNPLA7	AGL
UBE3A	STAT5B
PHB	SKI
AUTS2	GLIS3
PLAUR	ARHGEF4
GIGYF1	DEGS1
POLA2	TBL1XR1
KAT2B	SZT2
FAN1	COMP
DPYSL2	SLC6A8
EXOC5	CDC45
NR2F1	PPP1CB
ILF2	SYNE1
MTHFR	MBTPS2
KDM5C	MVK
PHF3	PSMD10
KLF16	SLC26A2
CYFIP1	TARDBP
YWHAE	CHMP1A
REEP3	B3GALT6
TSC2	HADHB
NRP2	ADAR
GNB1L	MTO1
FBXO33	CANT1
PTK7	RUNX2
PEX7	ODC1
PER2	THRA
ADA	TRMT10A
PHIP	SLC7A7
TAF6	PANK2
ASPM	FBXL3
DENR	PUDP
CCNG1	RASA1
TET2	NONO
SLC27A4	ITCH
MAPK3	PIK3R1
ADK	MAF
DST	PTRH2
SERPINE1	NDUFA12
ZMYND11	STAMBP
DYRK1A	TCF20
CDC42BPB	OTULIN
SCN8A	CCBE1
ITGB3	TIMM50
SEMA5A	PPP1R21
RBM27	WARS2
AGAP1	DCHS1
HNRNPH2	ADNP
CASK	BTD
KCNMA1	MBOAT7
MET	HAUS7
MED13L	TLK2
NFIA	MARS2
DIP2A	KIF22
EXOC3	SFXN4
OPHN1	VAMP7
SRSF11	GALNS
PXDN	LYRM7
SLC9A9	SLC45A1
DPYD	TNPO2
QRICH1	MCPH1
KIF14	FBXL4
ATP10A	MYO1D
TRAF7	NFU1
CCT4	POMGNT2
BRD4	HINT1
ADCY3	SLC4A4
KCTD13	CSNK2A1
TERF2	TWIST1
ATP6V0A2	MAB21L1
TAOK2	TBC1D8B
SLC35B1	KMT2C
KDM6B	ARID1A
CUL3	MLYCD
CDH11	AP1S1
SETBP1	SDHA
ZNF18	FANCD2
LIN7B	ARL6
CEP290	MEF2C
SOD1	LBR
CHD2	AFF3
BBS4	COG7
CPEB4	GPHN
THBS1	ATRX
MCM4	ARV1
ARHGAP5	AIFM1
ZNF559	LAMA2
RAB11FIP5	RENBP
CUL7	KIF7
FAT1	METTL23
PATJ	SMARCC2
TAF1C	NDST1
PREX1	FAM20A
UPF3B	SMARCD1
CNOT3	DDOST
TMLHE	SLC39A14
TSPAN17	MECP2
HNRNPU	STAG2
MBD1	RPS23
BTAF1	EML1
PSD3	SMAD3
HDLBP	PEX14
KANK1	PAFAH1B1
LZTR1	FYCO1
TRIO	EZH2
CLN8	SLC25A1
DIP2C	PGAP2
CIB2	PIBF1
KATNAL1	PDE6D
TBC1D5	SPRTN
PLXNB1	PIK3C3
ANK2	DHDDS
SETD5	PIGV
USP45	B4GALT1
PRUNE2	CHD3
SMAD4	BCAP31
CPT2	GDI1
NCKAP1	EFTUD2
VDR	COA5
ACE	GTPBP3
CNTN3	HACE1
TBL1X	PACS2
STX1A	PLEKHG2
CIC	DMPK
KDM4C	SMC1A
XPO1	AHCY
NLGN1	ALG12
SETDB2	SLC12A2
KMT2A	CC2D1A
NIPA1	STRADA
NSMCE3	MTF1
ZNF517	HUWE1
PPP2R5D	POLA1
SMG6	OXCT1
MBD3	LTBP2
SYNJ1	HECW2
HLA-B	NDUFS2
TCF7L2	RNF113A
GPD2	NHP2
MCM6	SATB2
SLC25A12	DPM3
SAE1	SLC25A13
GPC6	SMPD1
DDX3X	MFSD2A
EMSY	RAPGEF1
DPYSL3	DLG4
RNF38	CWF19L1
AHDC1	RAB23
TRIM33	MAP2K2
SYNGAP1	ELN
HMGN1	MPI
INTS6	CARS2
SMC3	TTC5
DLX2	SHANK1
SLC38A10	TCTN1
EP400	ATN1
FABP5	ARSB
POGZ	ANKRD11
TRIP12	CAP1
DYNC1H1	VPS11
TCF4	OXR1
NAALADL2	HK1
IQSEC2	WDR4
ASAP2	VPS33B
SSRP1	HEXB
CTNNB1	PYCR1
PRKDC	MADD
NUDCD2	RBL2
GIGYF2	DKC1
ZNF548	TTC7A
DOCK1	NAGS
NPAS2	PPT1
IQGAP3	GLYCTK
GPC4	UROS
KDM5B	AKAP17A
ARHGAP32	LEMD3
EXT1	CAMK2G
LEO1	PRICKLE2
DMXL2	SEC31A
CD99L2	NSDHL
SAMD11	LSS
SLC22A15	ZMYM3
SYNCRIP	TGDS
MED13	FAM120C
PHF2	SUCLG1
EHMT1	TMEM67
MNT	AGO1
GTF2I	PLCXD1
KIRREL3	PEX2
ZC3H4	CC2D2A
ETFB	ATP6V1B2
GPX1	PGRMC1
PPM1D	NUS1
SYAP1	PSAP
RNF135	CHM
KMT2E	TGFB3
PTEN	ELK1
ANXA1	COX6B1
SETD2	PYGL
CEP135	SNX27
CDH13	NUBPL
PTPN11	MCOLN1
CMIP	NFIX
DPP4	HIBCH
EXOC6B	DIP2B
YEATS2	PIGA
PPP2R1B	TPP1
ZWILCH	SURF1
HECTD4	TAF1
MTOR	LARGE1
MYH10	SLC1A1
STXBP5	PSAT1
MYO5A	PTPN21
SIN3A	PUS7
KAT6A	DDX6
FBN1	DIAPH1
ZNF292	C19orf12
CTCF	COG5
TSPOAP1	MRE11
DVL3	NGLY1
SCFD2	SIL1
RAI1	PGAP3
LAMB1	IQSEC1
SLC7A5	PIGN
MBD6	COQ8A
CAPRIN1	PLEC
KMT5B	NCAPD2
HOMER1	SLC25A6
TSHZ3	POLR1D
JARID2	PC
JMJD1C	FAH
CEP41	SLC25A19
GGNBP2	WRN
PPFIA1	SERAC1
UBE3C	RIT1
PARD3B	FBXW11
MSANTD2	GPRASP1
RPS6KA3	CDKN1C
	ARHGEF6
	TGFBR2
	DEAF1
	CIT
	ARHGAP6
	MCM3AP
	KCTD7
	RAB11A
	RBM8A
	UGP2
	INTS6L
	TMEM126B
	CTPS2
	NDUFA9
	SCRIB
	FZD6
	CUX1
	TBCK
	SIX1
	CCDC22
	SETX
	DDR2
	ZNF592
	DLAT
	LMNA
	TBCD
	TOE1
	RECQL4
	DPAGT1
	TRPS1
	ACOX2
	COA3
	PDHB
	PTH1R
	CLPP
	PAM16
	NUP62
	AP4E1
	WAC
	SUOX
	NPC1
	MIB1
	PRUNE1
	CDK10
	NDN
	FBLN5
	PUM1
	CCDC88A
	PMS2
	TRAPPC6B
	LIPT2
	DLG1
	PINK1
	CNTNAP1
	WASF1
	INPP5E
	HSD17B10
	DDX11
	NDUFS1
	FGFR1
	HERC2
	HNMT
	COL9A2
	TMEM240
	GNAS
	KATNB1
	GHR
	BBS7
	GLE1
	GTF3C3
	RBPJ
	ALDH18A1
	ATAD1
	DNM1
	USP7
	HNRNPR
	SON
	ERLIN2
	FKRP
	EDNRA
	NIPBL
	EFHC1
	MICU1
	MBD5
	KDM5A
	WNT3
	ZBTB18
	C12orf4
	CD99
	OCRL
	PIGP
	PRRG1
	DPF2
	MED12
	RHOBTB2
	KIAA0586
	MTR
	ZNF425
	DHFR
	ASH1L
	PPP1R12A
	ATP1A1
	PLXNB3
	RPL10
	ALG6
	PLA2G6
	BCKDK
	POC1A
	CHAMP1
	PDSS1
	ERCC1
	CREBBP
	PARK7
	COQ5
	TUBA1A
	IFT43
	RARS2
	TRAPPC2
	LMAN2L
	PPOX
	GNS
	FDFT1
	PEX26
	LRP5
	ARFGEF2
	COX7B
	ATP6V1A
	DNMT3A
	NKAP
	CTSK
	EXOSC3
	SMCHD1
	KAT8
	MXRA5
	IBA57
	ACOT9
	GEMIN4
	CTU2
	DHCR7
	ACAN
	NAA15
	PIGK
	DAG1
	WWOX
	PLOD2
	ARID2
	LFNG
	CTSF
	FBXO25
	FUT8
	AGA
	B9D2
	STAT1
	PEX11B
	IRF2BPL
	POGLUT1
	SMARCA1
	GCDH
	SSR4
	SPAST
	TEPSIN
	TNRC6B
	RERE
	TIMM8A
	PIGB
	TRIP11
	KIAA1109
	ZFX
	CCDC174
	INPPL1
	ADARB1
	VPS35
	COL4A2
	ZC4H2
	YWHAG
	PHC1
	HDAC4
	BRPF1
	TBCE
	LIAS
	RNF216
	TMEM70
	SBF1
	FTO
	UBE3B
	PGAP1
	SRPX2
	NDUFV1
	RAB3GAP2
	ZNF142
	SLC39A13
	AP1B1
	RBBP8
	SRP54
	ACVR1
	SCN1B
	RNASEH2B
	ASMTL
	XPNPEP3
	NDUFA1
	GUSB
	PMPCB
	EXTL3
	HYLS1
	SUZ12
	ROBO3
	DCPS
	NTNG1
	SETD1B
	NUP107
	MAPRE2
	CSNK1G1
	RAC3
	MAFB
	BBS5
	NACC1
	TWIST2
	GFER
	DDX59
	GJC2
	PCBD1
	GOSR2
	TBC1D7
	PEX5
	PPA2
	MAP3K7
	LAMP2
	ATXN1
	CTNND1
	IGBP1
	PITRM1
	STXBP1
	KATNAL2
	ASXL1
	STX1B
	WRAP53
	MMADHC
	UBE3A
	ITGA7
	RAB18
	UBTF
	CNNM2
	ARCN1
	AUTS2
	ACTG1
	CCDC78
	RBM28
	ERCC6L2
	TCOF1
	ACSL4
	NHLRC1
	SCO1
	USP27X
	STT3B
	FANCG
	DCAF17
	CLPB
	DONSON
	SLC30A9
	YIF1B
	NBN
	RAC1
	PNKP
	SEC23B
	SPTLC1
	HMGB3
	NUP214
	SDCCAG8
	GK
	NR2F1
	GNAI2
	FBXO8
	ILF2
	NSD2
	SMPD4
	FARSB
	ASCC3
	CYP2U1
	ACAT1
	MTHFR
	KDM5C
	PHKA2
	MRPS34
	FBN2
	P3H1
	CAPZA2
	LMBRD1
	NDUFS8
	SMARCB1
	FEM1B
	ACOX1
	CSDE1
	DHRSX
	TSEN15
	TSC2
	CDH2
	KRAS
	SPTAN1
	BBS10
	IFT80
	NAGA
	EPB41L1
	DYM
	TMEM165
	PBRM1
	USP9X
	YY1
	AP2M1
	TMTC3
	CYC1
	CHUK
	HR
	PEX7
	HSF4
	SPRED1
	RAD51C
	PRPS1
	CHST14
	GAMT
	TECPR2
	CLCN7
	ZNF599
	RALGDS
	TBP
	CTSD
	GLI3
	ERCC3
	AK2
	BCOR
	DYNC1I2
	FANCF
	ALDOA
	SKIV2L
	BMPER
	ADA
	PIN4
	PDCD10
	ACADS
	TFG
	ELOVL4
	CCDC8
	PARP1
	STX3
	WDR81
	AP5Z1
	GLUD1
	OGT
	PHIP
	RPIA
	SCAPER
	NPHP4
	TAF6
	TUBB2A
	ASPM
	NSF
	NFASC
	CSTF2
	ACADSB
	PRSS12
	UGDH
	BPTF
	KNL1
	LRRK1
	NDUFAF2
	CBL
	CLCN5
	SGCA
	GRIN2D
	SLC1A4
	SPG21
	MMAA
	ZNF526
	HADH
	PPP2R1A
	EPG5
	GLUL
	AIMP1
	SLC27A4
	PRKD1
	ZNF674
	SCARB2
	ADK
	FGD1
	TMEM231
	TRRAP
	GRN
	TRIM32
	PTS
	NPR2
	GDF5
	ZFYVE26
	SNX3
	FTSJ1
	DST
	FLAD1
	ZEB2
	PET100
	MTMR2
	RUSC2
	ZCCHC8
	THUMPD1
	PCCA
	GNB5
	PORCN
	ZMYND11
	DYRK1A
	HTRA2
	RNASET2
	MORC4
	CDK19
	ENPP1
	IDUA
	CDC42BPB
	CAPN10
	SLC6A9
	SCN8A
	GMNN
	FDXR
	YAP1
	RAD21
	SNRPB
	CEP152
	SF3B4
	MAP7D3
	ADAMTS10
	HNRNPH2
	NDUFA10
	CLIC2
	RNF13
	B3GALNT2
	UBR7
	RANBP2
	SLC4A11
	PGM3
	TAOK1
	CASK
	HSPG2
	SMG9
	SUCLA2
	NANS
	CCDC115
	CTC1
	ATP8B1
	FMN2
	KAT6B
	RUBCN
	PCNT
	BCKDHB
	HDAC6
	SPART
	IL11RA
	DNAJC19
	POLR3B
	DPM2
	PLPBP
	KCNMA1
	ABCB7
	IFT122
	GPSM2
	RGN
	COX15
	MET
	MED13L
	NFIA
	ATXN10
	NMNAT1
	ITGA3
	EFNB1
	PPP1R15B
	EED
	RBM10
	MFF
	MFSD8
	UFM1
	HSPD1
	OPHN1
	TUBB
	ARL13B
	RSRC1
	COG1
	THRB
	ALAD
	SLC9A9
	CNOT1
	ZBTB11
	ATR
	THAP1
	DPYD
	PRDX4
	ABHD12
	COX10
	FANCC
	L2HGDH
	NEU1
	QRICH1
	LZTFL1
	KLHL7
	XPC
	HCFC1
	KIF14
	OPA3
	TRAF7
	IDS
	BRD4
	KLHL21
	HPS1
	TFE3
	SET
	ACADVL
	GTF2H5
	PHGDH
	XIAP
	BDP1
	ATP6V0A2
	SUMF1
	NF1
	CBS
	FOXRED1
	SLC16A2
	SC5D
	NOTCH2
	KDM6B
	SMS
	CUL3
	KMT2B
	RABL6
	UQCRQ
	KAT5
	CDH11
	SETBP1
	LIPT1
	COG8
	SUPT16H
	TRAPPC6A
	BGN
	CEP104
	CTDP1
	GTPBP2
	MKKS
	EBP
	TOR1A
	WFS1
	SPEG
	AAAS
	FIG4
	IGHMBP2
	EIF2AK2
	STARD8
	POLR3A
	KMT2D
	ACADM
	FMR1
	BBS9
	C9orf72
	ERCC4
	RNASEH2C
	CEP290
	CNPY3
	RTN2
	NAGLU
	CDON
	KLHL15
	PACS1
	CDK13
	PUS3
	CHD2
	TRAPPC11
	STAG1
	ARMC9
	BBS4
	D2HGDH
	TBX3
	MPLKIP
	PRX
	TUBGCP4
	UVSSA
	TOMM70
	PDHX
	PPP2CA
	POLR2A
	MSMO1
	SGSH
	GALT
	ATP6AP2
	SLC35C1
	CKAP2L
	RSPRY1
	UBE2A
	NHS
	DDHD1
	BICD2
	CUL7
	TCEAL3
	GATA2
	TAF1C
	CSTB
	GTF2E2
	HADHA
	MASP1
	BOLA3
	TMEM135
	HARS2
	GNB1
	UPF3B
	POLD1
	VIPAS39
	PIGU
	ST3GAL5
	CNOT3
	ALMS1
	MLH1
	AMPD2
	MKS1
	KCTD3
	PYCR2
	DOCK7
	TMLHE
	FAM20C
	TSFM
	NDUFS3
	MAGED1
	ALG1
	TBC1D23
	HEXA
	HNRNPU
	BRAF
	RMND1
	COL1A2
	AKT3
	UBR4
	LTBP3
	WDR73
	ZBTB40
	CHST3
	ISCA2
	PNP
	PSPH
	RAP1GDS1
	DARS2
	DPH1
	KANK1
	KIF26B
	STT3A
	TNIK
	MACF1
	ADD3
	LZTR1
	POLR1C
	TRIO
	SVBP
	MTM1
	SMARCC1
	GNAI3
	SOX4
	JAM3
	CHSY1
	PHKG2
	EXT2
	DIAPH2
	DOLK
	CLN8
	MSL3
	SNIP1
	CIB2
	COG6
	SCYL1
	PRICKLE3
	DGKH
	ALDH4A1
	KIF11
	SLC12A6
	SOS2
	ALG14
	INTS8
	TCF12
	EMG1
	TECR
	PUS1
	PEX1
	MID1
	TRIM37
	IREB2
	DLG3
	MAGT1
	FTL
	PIK3C2A
	ASPH
	EARS2
	VPS51
	KDM1A
	STUB1
	SLC25A22
	PITX2
	ZFHX4
	EIF2S3
	AP4B1
	CCDC32
	ALG13
	VLDLR
	DBT
	P4HTM
	UQCRB
	SPR
	PEX13
	ATP6AP1
	NEK1
	MATN3
	AGK
	EBF3
	TBC1D20
	CEP83
	ATXN3
	TGFBR1
	NAA10
	LRPPRC
	SETD5
	POMGNT1
	ATM
	ODF2L
	ZSWIM6
	PCGF2
	ALDH7A1
	EIF3F
	DHX37
	SMAD4
	EEF1B2
	VARS2
	PLK4
	PLOD3
	DYNC2H1
	B3GLCT
	EXOSC8
	PLAA
	SIGMAR1
	ATAD3A
	TRIP13
	ZNF335
	MCCC2
	IVD
	TMEM94
	RAB11B
	NCKAP1
	HSD3B7
	VDR
	CNTN3
	WASHC4
	NUDT2
	GTPBP8
	BBS2
	WDR11
	NT5C3A
	GMPPB
	KLF7
	MGAT2
	SLC5A6
	NOP56
	HIVEP2
	TAF13
	SLX4
	PALB2
	SEPSECS
	BCORL1
	BRAT1
	STIL
	DHPS
	HCCS
	TUBGCP2
	CIC
	PIK3CA
	SLC9A6
	HTT
	AGPAT2
	CCDC65
	CYP27A1
	WDR35
	PEX3
	IGF1R
	FAR1
	HPRT1
	FANCI
	TMEM260
	PSMA7
	TUBG1
	HMGCL
	ABCD1
	USB1
	SETDB2
	CHD4
	TSEN34
	RPS19
	KMT2A
	ACSF3
	ERF
	ERCC6
	THOC6
	NIPA1
	ACTB
	BSCL2
	SUFU
	PPP2R5D
	UBA5
	INSR
	SLC35A3
	IER3IP1
	SYNJ1
	TCTN2
	PIGO
	ZMIZ1
	DDX58
	AKT1
	RPGR
	COL6A3
	RRM2B
	TMX2
	GNPAT
	SLC25A12
	PRR12
	MAP2K1
	PIGW
	COL6A1
	SGCE
	RLIM
	SAMD9
	LARS2
	SLC25A38
	PSEN1
	CASP2
	EOGT
	PRRT2
	CEP57
	DDX3X
	PNPO
	TDP2
	VRK1
	PISD
	CENPF
	PNKD
	NADK2
	KCTD1
	PDHA1
	TKT
	PMPCA
	AHDC1
	PAK1
	FRAS1
	PRKRA
	B9D1
	MITF
	SLC33A1
	SPECC1L
	TET3
	TTC37
	MTMR1
	SYNGAP1
	PCYT2
	PUF60
	ELOVL5
	B4GALNT1
	TANGO2
	IRX5
	PAPSS2
	SMO
	ENOX2
	INTS6
	SMC3
	GSS
	SIX5
	PPP3CA
	ALDH3A2
	DDB2
	MTRR
	NPC2
	QDPR
	MEIS2
	IFT140
	RHEB
	OTUD6B
	ZNF41
	DNMT3B
	TASP1
	WDR19
	POGZ
	DEPDC5
	NDUFA2
	TRIP12
	DYNC1H1
	ARIH1
	CDC6
	WDR62
	KIF2A
	TCF4
	FXN
	PNPLA6
	SPG11
	AP3B1
	PBX1
	IQSEC2
	GAA
	MOGS
	ASXL2
	UMPS
	COG4
	NTM
	FANCA
	SMG8
	IKBKG
	NSD1
	DSTYK
	AP4M1
	CSPP1
	XRCC4
	KIT
	ANTXR1
	MED25
	WNT5A
	WIPI2
	CSNK2B
	GALNT2
	CTNNB1
	ANO10
	GAS8
	PDCD6IP
	USP18
	ATXN2
	RRAS
	BCS1L
	GIGYF2
	DNA2
	CLN6
	APTX
	MDH2
	TXNL4A
	SREBF2
	TGFB1
	SCARF2
	VPS53
	MPDU1
	RSPH3
	SDHAF1
	SLC2A1
	NR2F2
	ZBTB24
	CCDC47
	BIN1
	ALS2
	MOCS1
	PTDSS1
	DOCK6
	SNAP29
	WDR45B
	HERC1
	FAM111A
	CRADD
	INPP5K
	UBR1
	MCCC1
	GPC4
	KDM5B
	TTC19
	NECTIN1
	FAM126A
	EXT1
	ASL
	PIGH
	MPZ
	CTNS
	KIDINS220
	ACP5
	TSC1
	AASS
	DMXL2
	SPOP
	RPGRIP1L
	LINS1
	NECAP1
	GLMN
	PIGQ
	TTC8
	CEP55
	TENM3
	GNE
	TUSC3
	SLC35A2
	TRPV4
	SYNCRIP
	MED13
	TRNT1
	SRD5A3
	SLC25A20
	DNM2
	EHMT1
	FUCA1
	WWC3
	SELENOI
	PJA1
	MPV17
	SLC35D1
	ALG8
	SHOC2
	CYB5R3
	PHF8
	IFT27
	SBDS
	MAN1B1
	COL4A1
	SLC39A8
	STS
	PRMT9
	GLI2
	ALDH1A3
	TGIF1
	SETD1A
	LAMB2
	KIRREL3
	CPS1
	TRAK1
	PREPL
	MAPK8IP3
	ETFB
	IFIH1
	WDR37
	KPTN
	MANBA
	HAX1
	CTSA
	COQ4
	ELP2
	INPP4A
	ZMPSTE24
	DNM1L
	ORC4
	EXOC7
	WDR13
	PMP22
	PEX12
	LIMK1
	MECR
	PIGC
	GLB1
	MOCS2
	TCN2
	CYFIP2
	SCAF4
	SLC17A5
	REEP2
	SATB1
	PPM1D
	CYP1B1
	XYLT1
	GNPTG
	APC2
	PGK1
	PLOD1
	GPAA1
	VAMP2
	RNF135
	FIBP
	NBAS
	DHCR24
	SOS1
	KMT2E
	PTEN
	SETD2
	ROGDI
	PTRHD1
	NDUFAF3
	GALK1
	CDK5RAP2
	NGF
	FLVCR1
	COX14
	CEP135
	GJA1
	FASN
	RAB3GAP1
	SLC25A26
	ACTL6A
	KCND1
	PTPN11
	NPHP1
	NDUFA11
	ZNF148
	PCYT1A
	THOC2
	GAN
	VAMP1
	EVC2
	SGPL1
	GON4L
	RIC1
	AFG3L2
	FOXC1
	ACBD6
	PQBP1
	MYH9
	HSD17B4
	IDH2
	TAF2
	TMEM237
	NTNG2
	FKBP14
	CLP1
	TSC22D3
	ARHGEF2
	DHX30
	ATP7A
	JAG1
	MMAB
	AKR1C2
	TTBK2
	NRAS
	DNAJC3
	LITAF
	BRF1
	TRAPPC2L
	MTOR
	FBXW4
	MTFMT
	AFF4
	RAF1
	INF2
	LYST
	FKBPL
	LMBRD2
	NCAPG2
	GDAP1
	MMACHC
	PRKAR1A
	GM2A
	MYH10
	CTBP1
	CWC27
	POMK
	GFM1
	MYO5A
	MEGF8
	GALC
	MRPS22
	KANSL1
	DHTKD1
	FLNB
	LIG4
	SIN3A
	RNF168
	CISD2
	GBA
	UTP14A
	TINF2
	KAT6A
	GRIA3
	FBN1
	C12orf57
	SNX14
	PEX6
	MCEE
	AIMP2
	DIS3L2
	ZNF292
	TBX15
	CTCF
	COASY
	CLTC
	EIF2AK3
	MED23
	UFC1
	KDM3B
	EIF4G1
	MTPAP
	ITGA4
	NSUN2
	NCAPH
	ARHGAP31
	DENND5A
	SACS
	DVL3
	KRIT1
	MN1
	RORA
	TRAPPC12
	ACAD9
	TFB2M
	NUP188
	RAI1
	LAMB1
	PHF6
	DNMT1
	SMARCD2
	BRIP1
	SBF2
	CAPRIN1
	ETFDH
	GSPT2
	SPTLC2
	ZDHHC9
	IL3RA
	TSEN2
	KMT5B
	RTTN
	ITPA
	RALA
	CAD
	XPA
	ETHE1
	GNPTAB
	ARL14EP
	MSX1
	AP4S1
	MTHFS
	EIF2A
	SLC20A2
	CRBN
	TTI2
	PIGS
	ADAT3
	KIF1C
	TMCO1
	ADSL
	LAS1L
	BUB1B
	NDUFAF5
	ACIN1
	B4GALT7
	CEP41
	MPDZ
	EIF2AK1
	SPATA5
	MAP1B
	BRWD3
	ALG3
	PEX10
	GALE
	NT5C2
	DLD
	TRAPPC4
	IARS2
	TKFC
	CCT5
	RAB27A
	PEX19
	RALGAPA1
	LRP4
	ORC6
	POMT2
	SMARCA2
	TUBGCP6
	P4HB
	ALKBH8
	ACTA2
	FANCE
	GPT2
	TACO1
	TRIT1
	PDSS2
	PHF10
	HGSNAT
	PMM2
	GATAD2B
	DHODH
	ATP2A2
	ATIC
	ZMYM6
	FLNA
	G6PC3
	POC1B
	SMARCAL1
	NDUFS7
	PRMT7
	COQ2
	TRIM8
	PEPD
	RPS6KA3
	PHF21A
	DACT1
	ERCC2
	VPS13B

## Sheet: SD15.3Background-universe genes
Background genes expressed in day 10/12 induced neurons
ensemblID	symbol
ENSG00000227232	WASH7P
ENSG00000237613	FAM138A
ENSG00000279457	WASH9P
ENSG00000228463	RPL23AP21
ENSG00000236679	RPL23AP24
ENSG00000230021	LOC101928626
ENSG00000225972	MTND1P23
ENSG00000225630	MTND2P28
ENSG00000237973	MTCO1P12
ENSG00000248527	MTATP6P1
ENSG00000198744	MTCO3P12
ENSG00000237491	LINC01409
ENSG00000228794	LINC01128
ENSG00000225880	LINC00115
ENSG00000223764	LINC02593
ENSG00000187634	SAMD11
ENSG00000188976	NOC2L
ENSG00000187961	KLHL17
ENSG00000188290	HES4
ENSG00000187608	ISG15
ENSG00000188157	AGRN
ENSG00000131591	C1orf159
ENSG00000186891	TNFRSF18
ENSG00000078808	SDF4
ENSG00000176022	B3GALT6
ENSG00000184163	C1QTNF12
ENSG00000160087	UBE2J2
ENSG00000162572	SCNN1D
ENSG00000131584	ACAP3
ENSG00000169972	PUSL1
ENSG00000127054	INTS11
ENSG00000224051	CPTP
ENSG00000107404	DVL1
ENSG00000162576	MXRA8
ENSG00000175756	AURKAIP1
ENSG00000221978	CCNL2
ENSG00000224870	MRPL20-AS1
ENSG00000242485	MRPL20
ENSG00000235098	ANKRD65
ENSG00000179403	VWA1
ENSG00000160072	ATAD3B
ENSG00000197785	ATAD3A
ENSG00000205090	TMEM240
ENSG00000160075	SSU72
ENSG00000228594	FNDC10
ENSG00000197530	MIB2
ENSG00000189409	MMP23B
ENSG00000248333	CDK11B
ENSG00000189339	SLC35E2B
ENSG00000215914	MMP23A
ENSG00000008128	CDK11A
ENSG00000215790	SLC35E2A
ENSG00000008130	NADK
ENSG00000078369	GNB1
ENSG00000169885	CALML6
ENSG00000178821	TMEM52
ENSG00000067606	PRKCZ
ENSG00000182873	PRKCZ-AS1
ENSG00000162585	FAAP20
ENSG00000157933	SKI
ENSG00000116151	MORN1
ENSG00000269896	LOC100129534
ENSG00000157916	RER1
ENSG00000157911	PEX10
ENSG00000149527	PLCH2
ENSG00000157881	PANK4
ENSG00000157873	TNFRSF14
ENSG00000228037	LOC100996583
ENSG00000157870	PRXL2B
ENSG00000142611	PRDM16
ENSG00000162591	MEGF6
ENSG00000158109	TPRG1L
ENSG00000116213	WRAP73
ENSG00000227372	TP73-AS1
ENSG00000235169	SMIM1
ENSG00000130764	LRRC47
ENSG00000266075	RN7SL574P
ENSG00000116198	CEP104
ENSG00000169598	DFFB
ENSG00000198912	C1orf174
ENSG00000196581	AJAP1
ENSG00000131697	NPHP4
ENSG00000069424	KCNAB2
ENSG00000116251	RPL22
ENSG00000226944	RNF207-AS1
ENSG00000158286	RNF207
ENSG00000116237	ICMT
ENSG00000158292	GPR153
ENSG00000097021	ACOT7
ENSG00000069812	HES2
ENSG00000215788	TNFRSF25
ENSG00000171680	PLEKHG5
ENSG00000162408	NOL9
ENSG00000173662	TAS1R1
ENSG00000204859	ZBTB48
ENSG00000162413	KLHL21
ENSG00000116273	PHF13
ENSG00000041988	THAP3
ENSG00000007923	DNAJC11
ENSG00000171735	CAMTA1
ENSG00000049245	VAMP3
ENSG00000049246	PER3
ENSG00000116288	PARK7
ENSG00000116285	ERRFI1
ENSG00000162426	SLC45A1
ENSG00000142599	RERE
ENSG00000074800	ENO1
ENSG00000180758	GPR157
ENSG00000228526	MIR34AHG
ENSG00000234546	LNCTAM34A
ENSG00000049239	H6PD
ENSG00000171621	SPSB1
ENSG00000284693	LINC02606
ENSG00000171612	SLC25A33
ENSG00000231181	RPL9P11
ENSG00000188807	TMEM201
ENSG00000171608	PIK3CD
ENSG00000231789	PIK3CD-AS2
ENSG00000171603	CLSTN1
ENSG00000178585	CTNNBIP1
ENSG00000162441	LZIC
ENSG00000173614	NMNAT1
ENSG00000162444	RBP7
ENSG00000130939	UBE4B
ENSG00000054523	KIF1B
ENSG00000142657	PGD
ENSG00000175279	CENPS
ENSG00000241563	CORT
ENSG00000160049	DFFA
ENSG00000142655	PEX14
ENSG00000120948	TARDBP
ENSG00000009724	MASP2
ENSG00000116649	SRM
ENSG00000171824	EXOSC10
ENSG00000230337	EXOSC10-AS1
ENSG00000198793	MTOR
ENSG00000171819	ANGPTL7
ENSG00000120942	UBIAD1
ENSG00000116661	FBXO2
ENSG00000132879	FBXO44
ENSG00000116663	FBXO6
ENSG00000116670	MAD2L2
ENSG00000162490	DRAXIN
ENSG00000177674	AGTRAP
ENSG00000177000	MTHFR
ENSG00000011021	CLCN6
ENSG00000175206	NPPA
ENSG00000116685	KIAA2013
ENSG00000083444	PLOD1
ENSG00000116688	MFN2
ENSG00000116691	MIIP
ENSG00000028137	TNFRSF1B
ENSG00000048707	VPS13D
ENSG00000239149	SNORA59B
ENSG00000162496	DHRS3
ENSG00000157330	CFAP107
ENSG00000162493	PDPN
ENSG00000116731	PRDM2
ENSG00000189337	KAZN
ENSG00000171729	TMEM51
ENSG00000142634	EFHD2
ENSG00000132906	CASP9
ENSG00000116138	DNAJC16
ENSG00000116771	AGMAT
ENSG00000197312	DDI2
ENSG00000116786	PLEKHM2
ENSG00000162461	SLC25A34
ENSG00000162458	FBLIM1
ENSG00000233954	UQCRHL
ENSG00000179743	FLJ37453
ENSG00000065526	SPEN
ENSG00000116809	ZBTB17
ENSG00000173641	HSPB7
ENSG00000185519	FAM131C
ENSG00000142627	EPHA2
ENSG00000142632	ARHGEF19
ENSG00000132881	CPLANE2
ENSG00000037637	FBXO42
ENSG00000055070	SZRD1
ENSG00000157191	NECAP2
ENSG00000226029	LINC01772
ENSG00000080947	CROCCP3
ENSG00000219481	NBPF1
ENSG00000215908	CROCCP2
ENSG00000058453	CROCC
ENSG00000238142	LOC105376805
ENSG00000117122	MFAP2
ENSG00000159363	ATP13A2
ENSG00000117118	SDHB
ENSG00000179051	RCC2
ENSG00000074964	ARHGEF10L
ENSG00000117154	IGSF21
ENSG00000159423	ALDH4A1
ENSG00000169991	IFFO2
ENSG00000127481	UBR4
ENSG00000230424	EMC1-AS1
ENSG00000127463	EMC1
ENSG00000053372	MRTO4
ENSG00000211454	AKR7L
ENSG00000162482	AKR7A3
ENSG00000053371	AKR7A2
ENSG00000040487	SLC66A1
ENSG00000077549	CAPZB
ENSG00000173436	MICOS10
ENSG00000158747	NBL1
ENSG00000158748	HTR6
ENSG00000162542	TMCO4
ENSG00000169914	OTUD3
ENSG00000188257	PLA2G2A
ENSG00000162545	CAMK2N1
ENSG00000090432	MUL1
ENSG00000183114	FAM43B
ENSG00000158825	CDA
ENSG00000158828	PINK1
ENSG00000117242	PINK1-AS
ENSG00000244038	DDOST
ENSG00000189410	SH2D5
ENSG00000127483	HP1BP3
ENSG00000075151	EIF4G3
ENSG00000233072	RPS15AP6
ENSG00000235112	HSPE1P27
ENSG00000117298	ECE1
ENSG00000142794	NBPF3
ENSG00000162551	ALPL
ENSG00000076864	RAP1GAP
ENSG00000090686	USP48
ENSG00000142798	HSPG2
ENSG00000218510	LINC00339
ENSG00000184677	ZBTB40
ENSG00000133216	EPHB2
ENSG00000004487	KDM1A
ENSG00000169641	LUZP1
ENSG00000125944	HNRNPR
ENSG00000125945	ZNF436
ENSG00000249087	ZNF436-AS1
ENSG00000204219	TCEA3
ENSG00000088280	ASAP3
ENSG00000117318	ID3
ENSG00000142676	RPL11
ENSG00000011007	ELOA
ENSG00000236810	ELOA-AS1
ENSG00000057757	PITHD1
ENSG00000011009	LYPLA2
ENSG00000117308	GALE
ENSG00000117305	HMGCL
ENSG00000179163	FUCA1
ENSG00000189266	PNRC2
ENSG00000188529	SRSF10
ENSG00000001460	STPG1
ENSG00000001461	NIPAL3
ENSG00000117602	RCAN3
ENSG00000133226	SRRM1
ENSG00000169504	CLIC4
ENSG00000020633	RUNX3
ENSG00000117614	SYF2
ENSG00000117616	RSRP1
ENSG00000187010	RHD
ENSG00000183726	TMEM50A
ENSG00000188672	RHCE
ENSG00000204178	MACO1
ENSG00000157978	LDLRAP1
ENSG00000117643	MAN1C1
ENSG00000162430	SELENON
ENSG00000117640	MTFR1L
ENSG00000127423	AUNIP
ENSG00000182749	PAQR7
ENSG00000117632	STMN1
ENSG00000158006	PAFAH2
ENSG00000158008	EXTL1
ENSG00000175087	PDIK1L
ENSG00000130695	CEP85
ENSG00000142669	SH3BGRL3
ENSG00000158062	UBXN11
ENSG00000117682	DHDDS
ENSG00000223583	RPL17P9
ENSG00000198830	HMGN2
ENSG00000117676	RPS6KA1
ENSG00000117713	ARID1A
ENSG00000060642	PIGV
ENSG00000204160	ZDHHC18
ENSG00000142751	GPN2
ENSG00000198746	GPATCH3
ENSG00000090273	NUDC
ENSG00000253368	TRNP1
ENSG00000158246	TENT5B
ENSG00000090020	SLC9A1
ENSG00000142784	WDTC1
ENSG00000186501	TMEM222
ENSG00000142733	MAP3K6
ENSG00000158195	WASF2
ENSG00000126705	AHDC1
ENSG00000233975	LINC02574
ENSG00000126709	IFI6
ENSG00000009780	FAM76A
ENSG00000117758	STX12
ENSG00000117751	PPP1R8
ENSG00000130775	THEMIS2
ENSG00000117748	RPA2
ENSG00000158156	XKR8
ENSG00000158161	EYA3
ENSG00000126698	DNAJC8
ENSG00000130770	ATP5IF1
ENSG00000130766	SESN2
ENSG00000130772	MED18
ENSG00000204138	PHACTR4
ENSG00000180198	RCC1
ENSG00000242125	SNHG3
ENSG00000200087	SNORA73B
ENSG00000180098	TRNAU1AP
ENSG00000197989	SNHG12
ENSG00000120656	TAF12
ENSG00000188060	RAB42
ENSG00000229388	TAF12-DT
ENSG00000162419	GMEB1
ENSG00000198492	YTHDF2
ENSG00000159023	EPB41
ENSG00000253304	TMEM200B
ENSG00000116350	SRSF4
ENSG00000116353	MECR
ENSG00000060656	PTPRU
ENSG00000186056	MATN1-AS1
ENSG00000162511	LAPTM5
ENSG00000162512	SDC3
ENSG00000134644	PUM1
ENSG00000084628	NKAIN1
ENSG00000060688	SNRNP40
ENSG00000121766	ZCCHC17
ENSG00000121769	FABP3
ENSG00000168528	SERINC2
ENSG00000162517	PEF1
ENSG00000084636	COL16A1
ENSG00000121753	ADGRB2
ENSG00000134668	SPOCD1
ENSG00000184007	PTP4A2
ENSG00000121774	KHDRBS1
ENSG00000121775	TMEM39B
ENSG00000025800	KPNA6
ENSG00000084652	TXLNA
ENSG00000160050	CCDC28B
ENSG00000160051	IQCC
ENSG00000222046	DCDC2B
ENSG00000160055	TMEM234
ENSG00000084623	EIF3I
ENSG00000183615	FAM167B
ENSG00000116478	HDAC1
ENSG00000175130	MARCKSL1
ENSG00000225828	FAM229A
ENSG00000160058	BSDC1
ENSG00000160062	ZBTB8A
ENSG00000176261	ZBTB8OS
ENSG00000162521	RBBP4
ENSG00000162520	SYNC
ENSG00000162522	KIAA1522
ENSG00000134684	YARS1
ENSG00000116497	S100PBP
ENSG00000160097	FNDC5
ENSG00000121900	TMEM54
ENSG00000116514	RNF19B
ENSG00000004455	AK2
ENSG00000142920	AZIN2
ENSG00000116525	TRIM62
ENSG00000160094	ZNF362
ENSG00000134686	PHC2
ENSG00000222112	RN7SKP16
ENSG00000121903	ZSCAN20
ENSG00000121904	CSMD2
ENSG00000163866	SMIM12
ENSG00000163867	ZMYM6
ENSG00000197056	ZMYM1
ENSG00000116560	SFPQ
ENSG00000146463	ZMYM4
ENSG00000229994	RPL5P4
ENSG00000142687	KIAA0319L
ENSG00000020129	NCDN
ENSG00000116819	TFAP2E
ENSG00000126067	PSMB2
ENSG00000142686	C1orf216
ENSG00000092853	CLSPN
ENSG00000134698	AGO4
ENSG00000092847	AGO1
ENSG00000126070	AGO3
ENSG00000116863	ADPRS
ENSG00000171812	COL8A2
ENSG00000054116	TRAPPC3
ENSG00000116871	MAP7D1
ENSG00000054118	THRAP3
ENSG00000214193	SH3D21
ENSG00000142694	EVA1B
ENSG00000196182	STK40
ENSG00000181817	LSM10
ENSG00000116885	OSCP1
ENSG00000116898	MRPS15
ENSG00000233621	ZC3H12A-DT
ENSG00000163874	ZC3H12A
ENSG00000163875	MEAF6
ENSG00000163877	SNIP1
ENSG00000163879	DNALI1
ENSG00000134697	GNL2
ENSG00000169218	RSPO1
ENSG00000116922	C1orf109
ENSG00000134690	CDCA8
ENSG00000185090	MANEAL
ENSG00000196449	YRDC
ENSG00000197982	C1orf122
ENSG00000188786	MTF1
ENSG00000204084	INPP5B
ENSG00000183431	SF3A3
ENSG00000183386	FHL3
ENSG00000183520	UTP11
ENSG00000116954	RRAGC
ENSG00000228436	LOC105378663
ENSG00000214114	MYCBP
ENSG00000158315	RHBDL2
ENSG00000174574	AKIRIN1
ENSG00000168653	NDUFS5
ENSG00000127603	MACF1
ENSG00000183682	BMP8A
ENSG00000237624	OXCT2P1
ENSG00000243970	PPIEL
ENSG00000090621	PABPC4
ENSG00000163909	HEYL
ENSG00000084072	PPIE
ENSG00000198754	OXCT2
ENSG00000043514	TRIT1
ENSG00000168389	MFSD2A
ENSG00000131236	CAP1
ENSG00000131238	PPT1
ENSG00000117000	RLF
ENSG00000084073	ZMPSTE24
ENSG00000049089	COL9A2
ENSG00000084070	SMAP2
ENSG00000187801	ZFP69B
ENSG00000187815	ZFP69
ENSG00000164002	EXO5
ENSG00000117010	ZNF684
ENSG00000117016	RIMS3
ENSG00000066136	NFYC
ENSG00000179862	CITED4
ENSG00000171793	CTPS1
ENSG00000010803	SCMH1
ENSG00000204060	FOXO6
ENSG00000229901	FOXO6-AS1
ENSG00000127124	HIVEP3
ENSG00000198815	FOXJ3
ENSG00000066185	ZMYND12
ENSG00000127125	PPCS
ENSG00000171960	PPIH
ENSG00000065978	YBX1
ENSG00000117385	P3H1
ENSG00000164008	C1orf50
ENSG00000177868	SVBP
ENSG00000164010	ERMAP
ENSG00000164011	ZNF691
ENSG00000117394	SLC2A1
ENSG00000227533	SLC2A1-DT
ENSG00000117395	EBNA1BP2
ENSG00000117399	CDC20
ENSG00000066322	ELOVL1
ENSG00000159479	MED8
ENSG00000198198	SZT2
ENSG00000142949	PTPRF
ENSG00000066135	KDM4A
ENSG00000117407	ARTN
ENSG00000117408	IPO13
ENSG00000132768	DPH2
ENSG00000117410	ATP6V0B
ENSG00000117411	B4GALT2
ENSG00000159214	CCDC24
ENSG00000196517	SLC6A9
ENSG00000178028	DMAP1
ENSG00000117419	ERI3
ENSG00000187147	RNF220
ENSG00000126106	TMEM53
ENSG00000198520	ARMH1
ENSG00000142945	KIF2C
ENSG00000142937	RPS8
ENSG00000173846	PLK3
ENSG00000188396	DYNLT4
ENSG00000222009	BTBD19
ENSG00000117425	PTCH2
ENSG00000070785	EIF2B3
ENSG00000126107	HECTD3
ENSG00000126088	UROD
ENSG00000186603	HPDL
ENSG00000132781	MUTYH
ENSG00000132773	TOE1
ENSG00000070759	TESK2
ENSG00000280670	CCDC163
ENSG00000132763	MMACHC
ENSG00000117450	PRDX1
ENSG00000117448	AKR1A1
ENSG00000132780	NASP
ENSG00000159592	GPBP1L1
ENSG00000159596	TMEM69
ENSG00000197429	IPP
ENSG00000086015	MAST2
ENSG00000117461	PIK3R3
ENSG00000227857	LOC101929626
ENSG00000117472	TSPAN1
ENSG00000085998	POMGNT1
ENSG00000171357	LURAP1
ENSG00000085999	RAD54L
ENSG00000132128	LRRC41
ENSG00000173660	UQCRH
ENSG00000117481	NSUN4
ENSG00000117480	FAAH
ENSG00000079277	MKNK1
ENSG00000142961	MOB3C
ENSG00000123472	ATPAF1
ENSG00000159658	EFCAB14
ENSG00000123473	STIL
ENSG00000162368	CMPK1
ENSG00000237424	FOXD2-AS1
ENSG00000186564	FOXD2
ENSG00000269113	TRABD2B
ENSG00000117834	SLC5A9
ENSG00000132122	SPATA6
ENSG00000162373	BEND5
ENSG00000185104	FAF1
ENSG00000123080	CDKN2C
ENSG00000123091	RNF11
ENSG00000085831	TTC39A
ENSG00000085832	EPS15
ENSG00000117859	OSBPL9
ENSG00000078618	NRDC
ENSG00000266993	LOC105378721
ENSG00000169213	RAB3B
ENSG00000117862	TXNDC12
ENSG00000198841	KTI12
ENSG00000228369	TXNDC12-AS1
ENSG00000134717	BTF3L4
ENSG00000157077	ZFYVE9
ENSG00000154222	CC2D1B
ENSG00000085840	ORC1
ENSG00000134748	PRPF38A
ENSG00000134744	TUT4
ENSG00000116157	GPX7
ENSG00000162377	COA7
ENSG00000162378	ZYG11B
ENSG00000228929	RPS13P2
ENSG00000203995	ZYG11A
ENSG00000121310	ECHDC2
ENSG00000116171	SCP2
ENSG00000174348	PODN
ENSG00000162383	SLC1A7
ENSG00000157184	CPT2
ENSG00000162384	CZIB
ENSG00000162385	MAGOH
ENSG00000226754	MAGOH-DT
ENSG00000157193	LRP8
ENSG00000174332	GLIS1
ENSG00000058804	NDC1
ENSG00000058799	YIPF1
ENSG00000081870	HSPB11
ENSG00000116212	LRRC42
ENSG00000116209	TMEM59
ENSG00000116205	TCEANC2
ENSG00000215883	CYB5RL
ENSG00000116221	MRPL37
ENSG00000157216	SSBP3
ENSG00000162396	PARS2
ENSG00000116133	DHCR24
ENSG00000169174	PCSK9
ENSG00000162402	USP24
ENSG00000223956	LINC01767
ENSG00000162407	PLPP3
ENSG00000236776	RPL21P23
ENSG00000162409	PRKAA2
ENSG00000173406	DAB1
ENSG00000162600	OMA1
ENSG00000184292	TACSTD2
ENSG00000185839	AK2P1
ENSG00000162601	MYSM1
ENSG00000177606	JUN
ENSG00000232453	LINC02777
ENSG00000172456	FGGY
ENSG00000162599	NFIA
ENSG00000162604	TM2D1
ENSG00000132849	PATJ
ENSG00000242860	RN7SL180P
ENSG00000240563	L1TD1
ENSG00000162607	USP1
ENSG00000116641	DOCK7
ENSG00000125703	ATG4C
ENSG00000088035	ALG6
ENSG00000142856	ITGB3BP
ENSG00000203965	EFCAB7
ENSG00000079739	PGM1
ENSG00000244256	RN7SL130P
ENSG00000185483	ROR1
ENSG00000158966	CACHD1
ENSG00000162437	RAVER2
ENSG00000162434	JAK1
ENSG00000162433	AK4
ENSG00000116675	DNAJC6
ENSG00000213625	LEPROT
ENSG00000116678	LEPR
ENSG00000184588	PDE4B
ENSG00000118473	SGIP1
ENSG00000152760	DYNLT5
ENSG00000172410	INSL5
ENSG00000152763	DNAI4
ENSG00000198160	MIER1
ENSG00000116704	SLC35D1
ENSG00000142864	SERBP1
ENSG00000116717	GADD45A
ENSG00000172380	GNG12
ENSG00000232284	GNG12-AS1
ENSG00000162595	DIRAS3
ENSG00000228431	ARL5AP3
ENSG00000116729	WLS
ENSG00000024526	DEPDC1
ENSG00000066557	LRRC40
ENSG00000116754	SRSF11
ENSG00000118454	ANKRD13C
ENSG00000197568	HHLA3
ENSG00000116761	CTH
ENSG00000050628	PTGER3
ENSG00000132485	ZRANB2
ENSG00000172260	NEGR1
ENSG00000254685	FPGT
ENSG00000116791	CRYZ
ENSG00000162623	TYW3
ENSG00000117054	ACADM
ENSG00000137955	RABGGTB
ENSG00000184005	ST6GALNAC3
ENSG00000117069	ST6GALNAC5
ENSG00000142892	PIGK
ENSG00000226084	RPL17P6
ENSG00000154027	AK5
ENSG00000036549	ZZZ3
ENSG00000077254	USP33
ENSG00000180488	MIGA1
ENSG00000162614	NEXN
ENSG00000162613	FUBP1
ENSG00000162616	DNAJB4
ENSG00000122420	PTGFR
ENSG00000137959	IFI44L
ENSG00000137965	IFI44
ENSG00000162618	ADGRL4
ENSG00000117114	ADGRL2
ENSG00000137941	TTLL7
ENSG00000142875	PRKACB
ENSG00000203943	SAMD13
ENSG00000117133	RPF1
ENSG00000174021	GNG5
ENSG00000117151	CTBS
ENSG00000117155	SSX2IP
ENSG00000171517	LPAR3
ENSG00000153898	MCOLN2
ENSG00000162643	DNAI3
ENSG00000055732	MCOLN3
ENSG00000097096	SYDE2
ENSG00000162642	C1orf52
ENSG00000142867	BCL10
ENSG00000153904	DDAH1
ENSG00000142871	CCN1
ENSG00000117174	ZNHIT6
ENSG00000171502	COL24A1
ENSG00000122417	ODF2L
ENSG00000137975	CLCA2
ENSG00000261737	CLCA4-AS1
ENSG00000097033	SH3GLB1
ENSG00000183291	SELENOF
ENSG00000153936	HS2ST1
ENSG00000143013	LMO4
ENSG00000065243	PKN2
ENSG00000137947	GTF2B
ENSG00000137944	KYAT3
ENSG00000213516	RBMXL1
ENSG00000117226	GBP3
ENSG00000117228	GBP1
ENSG00000162645	GBP2
ENSG00000154451	GBP5
ENSG00000225492	GBP1P1
ENSG00000197147	LRRC8B
ENSG00000231999	LRRC8C-DT
ENSG00000171488	LRRC8C
ENSG00000171492	LRRC8D
ENSG00000162664	ZNF326
ENSG00000233593	LINC02609
ENSG00000122482	ZNF644
ENSG00000097046	CDC7
ENSG00000069702	TGFBR3
ENSG00000172031	EPHX4
ENSG00000189195	BTBD8
ENSG00000174842	GLMN
ENSG00000122484	RPAP2
ENSG00000067208	EVI5
ENSG00000122406	RPL5
ENSG00000154511	DIPK1A
ENSG00000143033	MTF2
ENSG00000117500	TMED5
ENSG00000122483	CCDC18
ENSG00000117505	DR1
ENSG00000229635	LOC100421273
ENSG00000137942	FNBP1L
ENSG00000137936	BCAR3
ENSG00000067334	DNTTIP2
ENSG00000023909	GCLM
ENSG00000137962	ARHGAP29
ENSG00000117528	ABCD3
ENSG00000117525	F3
ENSG00000224081	SLC44A3-AS1
ENSG00000143036	SLC44A3
ENSG00000117519	CNN3
ENSG00000172339	ALG14
ENSG00000271092	TLCD4-RWDD3
ENSG00000122481	RWDD3
ENSG00000137970	RPL7P9
ENSG00000117569	PTBP2
ENSG00000188641	DPYD
ENSG00000225206	MIR137HG
ENSG00000162627	SNX7
ENSG00000117600	PLPPR4
ENSG00000099260	PALMD
ENSG00000223656	HMGB3P10
ENSG00000156869	FRRS1
ENSG00000162688	AGL
ENSG00000117620	SLC35A3
ENSG00000156875	MFSD14A
ENSG00000156876	SASS6
ENSG00000122435	TRMT13
ENSG00000122477	LRRC39
ENSG00000137992	DBT
ENSG00000137996	RTCA
ENSG00000079335	CDC14A
ENSG00000162692	VCAM1
ENSG00000162694	EXTL2
ENSG00000162695	SLC30A7
ENSG00000117543	DPH5
ENSG00000233184	LOC102606465
ENSG00000170989	S1PR1
ENSG00000183298	RPSAP19
ENSG00000060718	COL11A1
ENSG00000185946	RNPC3
ENSG00000240038	AMY2B
ENSG00000198890	PRMT6
ENSG00000162631	NTNG1
ENSG00000085491	SLC25A24
ENSG00000162636	FAM102B
ENSG00000162639	HENMT1
ENSG00000134186	PRPF38B
ENSG00000116266	STXBP3
ENSG00000121957	GPSM2
ENSG00000121940	CLCC1
ENSG00000085433	WDR47
ENSG00000244716	RPL17P7
ENSG00000197780	TAF13
ENSG00000215717	TMEM167B
ENSG00000031698	SARS1
ENSG00000134222	PSRC1
ENSG00000134243	SORT1
ENSG00000143106	PSMA5
ENSG00000143028	SYPL2
ENSG00000162650	ATXN7L2
ENSG00000174151	CYB561D1
ENSG00000181754	AMIGO1
ENSG00000065135	GNAI3
ENSG00000116337	AMPD2
ENSG00000168765	GSTM4
ENSG00000213366	GSTM2
ENSG00000134184	GSTM1
ENSG00000134201	GSTM5
ENSG00000134202	GSTM3
ENSG00000184371	CSF1
ENSG00000168710	AHCYL1
ENSG00000143093	STRIP1
ENSG00000258673	LINC01397
ENSG00000186150	UBL4B
ENSG00000116396	KCNC4
ENSG00000162775	RBM15
ENSG00000168679	SLC16A4
ENSG00000134248	LAMTOR5
ENSG00000121931	LRIF1
ENSG00000156171	DRAM2
ENSG00000134255	CEPT1
ENSG00000162777	DENND2D
ENSG00000064886	CHI3L2
ENSG00000173947	PIFO
ENSG00000085465	OVGP1
ENSG00000233337	UBE2FP3
ENSG00000116455	WDR77
ENSG00000116459	ATP5PB
ENSG00000143110	C1orf162
ENSG00000116473	RAP1A
ENSG00000064703	DDX20
ENSG00000171385	KCND3
ENSG00000231246	LINC02884
ENSG00000143079	CTTNBP2NL
ENSG00000134245	WNT2B
ENSG00000007341	ST7L
ENSG00000116489	CAPZA1
ENSG00000155363	MOV10
ENSG00000155366	RHOC
ENSG00000155367	PPM1J
ENSG00000155380	SLC16A1
ENSG00000226419	SLC16A1-AS1
ENSG00000238198	LRIG2-DT
ENSG00000198799	LRIG2
ENSG00000081026	MAGI3
ENSG00000116793	PHTF1
ENSG00000232450	RPS2P14
ENSG00000081019	RSBN1
ENSG00000134262	AP4B1
ENSG00000118655	DCLRE1B
ENSG00000163349	HIPK1
ENSG00000116774	OLFML3
ENSG00000197323	TRIM33
ENSG00000116752	BCAS2
ENSG00000175984	DENND2C
ENSG00000213281	NRAS
ENSG00000009307	CSDE1
ENSG00000052723	SIKE1
ENSG00000134198	TSPAN2
ENSG00000134259	NGF
ENSG00000173218	VANGL1
ENSG00000163393	SLC22A15
ENSG00000163399	ATP1A1
ENSG00000203865	ATP1A1-AS1
ENSG00000116815	CD58
ENSG00000143061	IGSF3
ENSG00000134247	PTGFRN
ENSG00000116830	TTF2
ENSG00000134253	TRIM45
ENSG00000198162	MAN1A2
ENSG00000183508	TENT5C
ENSG00000196505	GDAP2
ENSG00000065183	WDR3
ENSG00000092607	TBX15
ENSG00000116874	WARS2
ENSG00000231365	WARS2-AS1
ENSG00000116882	HAO2
ENSG00000260941	LINC00622
ENSG00000143067	ZNF697
ENSG00000092621	PHGDH
ENSG00000134250	NOTCH2
ENSG00000265808	SEC22B
ENSG00000270392	PFN1P2
ENSG00000270231	NBPF8
ENSG00000273136	NBPF26
ENSG00000188610	FAM72B
ENSG00000171943	SRGAP2C
ENSG00000263590	LINC01145
ENSG00000263513	FAM72C
ENSG00000232527	LSP1P5
ENSG00000266338	NBPF15
ENSG00000273825	LOC100996737
ENSG00000196369	SRGAP2B
ENSG00000215784	FAM72D
ENSG00000162825	NBPF20
ENSG00000272150	NBPF25P
ENSG00000117262	GPR89A
ENSG00000174827	PDZK1
ENSG00000117281	CD160
ENSG00000265491	RNF115
ENSG00000186141	POLR3C
ENSG00000186364	NUDT17
ENSG00000131788	PIAS3
ENSG00000198483	ANKRD35
ENSG00000131779	PEX11B
ENSG00000265241	RBM8A
ENSG00000211451	GNRHR2
ENSG00000271601	LIX1L
ENSG00000272031	ANKRD34A
ENSG00000121851	POLR3GL
ENSG00000265972	TXNIP
ENSG00000271425	NBPF10
ENSG00000264343	NOTCH2NLA
ENSG00000268043	NBPF12
ENSG00000131791	PRKAB2
ENSG00000131781	FMO5
ENSG00000226015	CCT8P1
ENSG00000131778	CHD1L
ENSG00000116128	BCL9
ENSG00000162836	ACP6
ENSG00000188092	GPR89B
ENSG00000263956	NBPF11
ENSG00000274020	LINC01138
ENSG00000231551	PDE4DIPP6
ENSG00000201183	RNVU1-3
ENSG00000270629	NBPF14
ENSG00000177144	NUDT4B
ENSG00000178104	PDE4DIP
ENSG00000269713	NBPF9
ENSG00000271383	NBPF19
ENSG00000277147	LINC00869
ENSG00000203814	H2BC18
ENSG00000270882	H4C14
ENSG00000203812	H2AC18
ENSG00000220323	H2BC19P
ENSG00000261716	H2BC20P
ENSG00000272196	H2AC19
ENSG00000270276	H4C15
ENSG00000184678	H2BC21
ENSG00000184260	H2AC20
ENSG00000178096	BOLA1
ENSG00000159164	SV2A
ENSG00000143368	SF3B4
ENSG00000014914	MTMR11
ENSG00000264522	OTUD7B
ENSG00000136631	VPS45
ENSG00000023902	PLEKHO1
ENSG00000143401	ANP32E
ENSG00000222222	RNU2-17P
ENSG00000117362	APH1A
ENSG00000118292	C1orf54
ENSG00000159208	CIART
ENSG00000266472	MRPS21
ENSG00000117360	PRPF3
ENSG00000163125	RPRD2
ENSG00000143374	TARS2
ENSG00000143369	ECM1
ENSG00000228126	FALEC
ENSG00000143382	ADAMTSL4
ENSG00000277452	RN7SL473P
ENSG00000274963	RN7SL600P
ENSG00000143384	MCL1
ENSG00000143420	ENSA
ENSG00000143457	GOLPH3L
ENSG00000143452	HORMAD1
ENSG00000163131	CTSS
ENSG00000143387	CTSK
ENSG00000224690	UBE2D3P3
ENSG00000143437	ARNT
ENSG00000224800	RPS27AP6
ENSG00000143379	SETDB1
ENSG00000143418	CERS2
ENSG00000143412	ANXA9
ENSG00000143409	MINDY1
ENSG00000143363	PRUNE1
ENSG00000143443	C1orf56
ENSG00000197622	CDC42SE1
ENSG00000213190	MLLT11
ENSG00000143458	GABPB2
ENSG00000143434	SEMA6C
ENSG00000163156	SCNM1
ENSG00000163155	LYSMD1
ENSG00000163159	VPS72
ENSG00000143398	PIP5K1A
ENSG00000159352	PSMD4
ENSG00000232671	ZNF687-AS1
ENSG00000143373	ZNF687
ENSG00000143393	PI4KB
ENSG00000143390	RFX5
ENSG00000143416	SELENBP1
ENSG00000159377	PSMB4
ENSG00000143442	POGZ
ENSG00000143367	TUFT1
ENSG00000143376	SNX27
ENSG00000143436	MRPL9
ENSG00000182134	TDRKH
ENSG00000196407	THEM5
ENSG00000159445	THEM4
ENSG00000197747	S100A10
ENSG00000163191	S100A11
ENSG00000237975	FLG-AS1
ENSG00000197915	HRNR
ENSG00000143631	FLG
ENSG00000197956	S100A6
ENSG00000196420	S100A5
ENSG00000196154	S100A4
ENSG00000188015	S100A3
ENSG00000196754	S100A2
ENSG00000188643	S100A16
ENSG00000189171	S100A13
ENSG00000160679	CHTOP
ENSG00000143553	SNAPIN
ENSG00000143621	ILF2
ENSG00000169418	NPR1
ENSG00000143624	INTS3
ENSG00000143554	SLC27A3
ENSG00000143614	GATAD2B
ENSG00000198837	DENND4B
ENSG00000160741	CRTC2
ENSG00000143578	CREB3L4
ENSG00000143543	JTB
ENSG00000143545	RAB13
ENSG00000177954	RPS27
ENSG00000143549	TPM3
ENSG00000163263	CFAP141
ENSG00000143612	C1orf43
ENSG00000143569	UBAP2L
ENSG00000143575	HAX1
ENSG00000143515	ATP8B2
ENSG00000160712	IL6R
ENSG00000163239	TDRD10
ENSG00000160714	UBE2Q1
ENSG00000229780	UBE2Q1-AS1
ENSG00000160710	ADAR
ENSG00000163344	PMVK
ENSG00000163346	PBXIP1
ENSG00000163348	PYGO2
ENSG00000160691	SHC1
ENSG00000173207	CKS1B
ENSG00000160688	FLAD1
ENSG00000160685	ZBTB7B
ENSG00000143537	ADAM15
ENSG00000243364	EFNA4
ENSG00000143590	EFNA3
ENSG00000169241	SLC50A1
ENSG00000179085	DPM3
ENSG00000163463	KRTCAP2
ENSG00000163462	TRIM46
ENSG00000185499	MUC1
ENSG00000169231	THBS3
ENSG00000173171	MTX1
ENSG00000160766	GBAP1
ENSG00000236675	MTX1P1
ENSG00000177628	GBA
ENSG00000160767	FAM189B
ENSG00000116521	SCAMP3
ENSG00000176444	CLK2
ENSG00000143630	HCN3
ENSG00000160752	FDPS
ENSG00000225855	RUSC1-AS1
ENSG00000160753	RUSC1
ENSG00000116539	ASH1L
ENSG00000235919	ASH1L-AS1
ENSG00000125459	MSTO1
ENSG00000163374	YY1AP1
ENSG00000132676	DAP3
ENSG00000116580	GON4L
ENSG00000132718	SYT11
ENSG00000143622	RIT1
ENSG00000132680	KHDC4
ENSG00000116584	ARHGEF2
ENSG00000273002	ARHGEF2-AS2
ENSG00000163479	SSR2
ENSG00000160803	UBQLN4
ENSG00000116586	LAMTOR2
ENSG00000254726	MEX3A
ENSG00000160789	LMNA
ENSG00000196189	SEMA4A
ENSG00000160785	SLC25A44
ENSG00000260238	PMF1-BGLAP
ENSG00000160783	PMF1
ENSG00000242252	BGLAP
ENSG00000160781	PAQR6
ENSG00000198952	SMG5
ENSG00000163472	TMEM79
ENSG00000198715	GLMP
ENSG00000163468	CCT3
ENSG00000116604	MEF2D
ENSG00000183856	IQGAP3
ENSG00000163382	NAXE
ENSG00000160818	GPATCH4
ENSG00000132688	NES
ENSG00000143320	CRABP2
ENSG00000143319	ISG20L2
ENSG00000143303	METTL25B
ENSG00000143314	MRPL24
ENSG00000143321	HDGF
ENSG00000143294	PRCC
ENSG00000187800	PEAR1
ENSG00000160838	LRRC71
ENSG00000132694	ARHGEF11
ENSG00000117036	ETV3
ENSG00000183853	KIRREL1
ENSG00000163554	SPTA1
ENSG00000163564	PYHIN1
ENSG00000163565	IFI16
ENSG00000162706	CADM3
ENSG00000213088	ACKR1
ENSG00000158716	DUSP23
ENSG00000272668	LOC107985216
ENSG00000158710	TAGLN2
ENSG00000224259	LINC01133
ENSG00000143315	PIGM
ENSG00000162729	IGSF8
ENSG00000018625	ATP1A2
ENSG00000162734	PEA15
ENSG00000132716	DCAF8
ENSG00000228606	DCAF8-DT
ENSG00000224261	RPSAP18
ENSG00000162735	PEX19
ENSG00000122218	COPA
ENSG00000162736	NCSTN
ENSG00000162738	VANGL2
ENSG00000158769	F11R
ENSG00000215845	TSTD1
ENSG00000158773	USF1
ENSG00000162755	KLHDC9
ENSG00000143256	PFDN2
ENSG00000158793	NIT1
ENSG00000158796	DEDD
ENSG00000143222	UFC1
ENSG00000143258	USP21
ENSG00000143224	PPOX
ENSG00000158850	B4GALT3
ENSG00000158859	ADAMTS4
ENSG00000158864	NDUFS2
ENSG00000158869	FCER1G
ENSG00000158882	TOMM40L
ENSG00000158887	MPZ
ENSG00000143252	SDHC
ENSG00000173110	HSPA6
ENSG00000132185	FCRLA
ENSG00000162746	FCRLB
ENSG00000081721	DUSP12
ENSG00000118217	ATF6
ENSG00000162745	OLFML2B
ENSG00000239887	C1orf226
ENSG00000152332	UHMK1
ENSG00000117143	UAP1
ENSG00000162733	DDR2
ENSG00000132196	HSD17B7
ENSG00000117152	RGS4
ENSG00000143248	RGS5
ENSG00000143228	NUF2
ENSG00000185630	PBX1
ENSG00000143198	MGST3
ENSG00000143149	ALDH9A1
ENSG00000143183	TMCO1
ENSG00000143179	UCK2
ENSG00000143157	POGK
ENSG00000152382	TADA1
ENSG00000225171	DUTP6
ENSG00000143190	POU2F1
ENSG00000143162	CREG1
ENSG00000197965	MPZL1
ENSG00000143158	MPC2
ENSG00000143164	DCAF6
ENSG00000143147	GPR161
ENSG00000143155	TIPRL
ENSG00000237049	RPL34P1
ENSG00000213064	SFT2D2
ENSG00000143178	TBX19
ENSG00000143196	DPT
ENSG00000143153	ATP1B1
ENSG00000143156	NME7
ENSG00000117475	BLZF1
ENSG00000117479	SLC19A2
ENSG00000000460	C1orf112
ENSG00000171806	METTL18
ENSG00000000457	SCYL3
ENSG00000075945	KIFAP3
ENSG00000120370	GORAB
ENSG00000116132	PRRX1
ENSG00000076258	FMO4
ENSG00000268062	SRP14P4
ENSG00000117523	PRRC2C
ENSG00000117533	VAMP4
ENSG00000010165	METTL13
ENSG00000197959	DNM3
ENSG00000135845	PIGC
ENSG00000094975	SUCO
ENSG00000120337	TNFSF18
ENSG00000117586	TNFSF4
ENSG00000203739	PRDX6-AS1
ENSG00000117592	PRDX6
ENSG00000076321	KLHL20
ENSG00000200674	RN7SKP160
ENSG00000120334	CENPL
ENSG00000117593	DARS2
ENSG00000234741	GAS5
ENSG00000185278	ZBTB37
ENSG00000135870	RC3H1
ENSG00000152061	RABGAP1L
ENSG00000116161	CACYBP
ENSG00000120333	MRPS14
ENSG00000143207	COP1
ENSG00000236021	COP1-DT
ENSG00000116183	PAPPA2
ENSG00000152092	ASTN1
ENSG00000198797	BRINP2
ENSG00000242193	CRYZL2P
ENSG00000224687	RASAL2-AS1
ENSG00000075391	RASAL2
ENSG00000213057	C1orf220
ENSG00000116191	RALGPS2
ENSG00000116194	ANGPTL1
ENSG00000116199	FAM20B
ENSG00000186283	TOR3A
ENSG00000143322	ABL2
ENSG00000057252	SOAT1
ENSG00000169905	TOR1AIP2
ENSG00000143337	TOR1AIP1
ENSG00000135837	CEP350
ENSG00000116260	QSOX1
ENSG00000230124	ACBD6
ENSG00000236719	OVAAL
ENSG00000143324	XPR1
ENSG00000135835	KIAA1614
ENSG00000135823	STX6
ENSG00000153029	MR1
ENSG00000162783	IER5
ENSG00000135821	GLUL
ENSG00000135828	RNASEL
ENSG00000143333	RGS16
ENSG00000261504	LINC01686
ENSG00000135838	NPL
ENSG00000135829	DHX9
ENSG00000135862	LAMC1
ENSG00000224468	LAMC1-AS1
ENSG00000058085	LAMC2
ENSG00000157064	NMNAT2
ENSG00000116698	SMG7
ENSG00000162704	ARPC5
ENSG00000143344	RGL1
ENSG00000198756	COLGALT2
ENSG00000198860	TSEN15
ENSG00000116667	C1orf21
ENSG00000116406	EDEM3
ENSG00000135842	NIBAN1
ENSG00000121481	RNF2
ENSG00000121486	TRMT1L
ENSG00000116668	SWT1
ENSG00000116679	IVNS1ABP
ENSG00000143341	HMCN1
ENSG00000047410	TPR
ENSG00000157181	ODR4
ENSG00000229739	PDC-AS1
ENSG00000073756	PTGS2
ENSG00000116711	PLA2G4A
ENSG00000231767	RPS27AP5
ENSG00000116741	RGS2
ENSG00000116750	UCHL5
ENSG00000116747	RO60
ENSG00000023572	GLRX2
ENSG00000134371	CDC73
ENSG00000162630	B3GALT2
ENSG00000232077	LINC01031
ENSG00000162687	KCNT2
ENSG00000000971	CFH
ENSG00000244414	CFHR1
ENSG00000066279	ASPM
ENSG00000177888	ZBTB41
ENSG00000213047	DENND1B
ENSG00000203724	C1orf53
ENSG00000143355	LHX9
ENSG00000151414	NEK7
ENSG00000203721	LINC00862
ENSG00000162702	ZNF281
ENSG00000118193	KIF14
ENSG00000118197	DDX59
ENSG00000118200	CAMSAP2
ENSG00000116857	TMEM9
ENSG00000174307	PHLDA3
ENSG00000159176	CSRP1
ENSG00000224536	CSRP1-AS1
ENSG00000134369	NAV1
ENSG00000198700	IPO9
ENSG00000198892	SHISA4
ENSG00000163431	LMOD1
ENSG00000134375	TIMM17A
ENSG00000176393	RNPEP
ENSG00000143862	ARL8A
ENSG00000077152	UBE2T
ENSG00000077157	PPP1R12B
ENSG00000117139	KDM5B
ENSG00000228288	PCAT6
ENSG00000183155	RABIF
ENSG00000117153	KLHL12
ENSG00000159346	ADIPOR1
ENSG00000159348	CYB5R1
ENSG00000163444	TMEM183A
ENSG00000143847	PPFIA4
ENSG00000163485	ADORA1
ENSG00000133048	CHI3L1
ENSG00000159388	BTG2
ENSG00000122176	FMOD
ENSG00000188783	PRELP
ENSG00000058668	ATP2B4
ENSG00000182004	SNRPE
ENSG00000143842	SOX13
ENSG00000143845	ETNK2
ENSG00000143850	PLEKHA6
ENSG00000158615	PPP1R15B
ENSG00000133056	PIK3C2B
ENSG00000198625	MDM4
ENSG00000170382	LRRN2
ENSG00000163531	NFASC
ENSG00000229657	RPL13AP11
ENSG00000174529	TMEM81
ENSG00000117222	RBBP5
ENSG00000133059	DSTYK
ENSG00000133069	TMCC2
ENSG00000163545	NUAK2
ENSG00000117266	CDK18
ENSG00000158711	ELK4
ENSG00000158715	SLC45A3
ENSG00000069275	NUCKS1
ENSG00000117280	RAB29
ENSG00000133065	SLC41A1
ENSG00000276600	RAB7B
ENSG00000196550	FAM72A
ENSG00000266028	SRGAP2
ENSG00000263528	IKBKE
ENSG00000266094	RASSF5
ENSG00000143486	EIF2D
ENSG00000143479	DYRK3
ENSG00000162889	MAPKAPK2
ENSG00000224114	RPS14P1
ENSG00000142224	IL19
ENSG00000162892	IL24
ENSG00000162894	FCMR
ENSG00000123836	PFKFB2
ENSG00000180667	YOD1
ENSG00000196352	CD55
ENSG00000117335	CD46
ENSG00000174059	CD34
ENSG00000076356	PLXNA2
ENSG00000196878	LAMB3
ENSG00000227591	HSD11B1-AS1
ENSG00000123689	G0S2
ENSG00000117594	HSD11B1
ENSG00000162757	C1orf74
ENSG00000117595	IRF6
ENSG00000117597	UTP25
ENSG00000143469	SYT14
ENSG00000082497	SERTAD4
ENSG00000054392	HHAT
ENSG00000117625	RCOR3
ENSG00000082512	TRAF5
ENSG00000153363	LINC00467
ENSG00000236809	SNX25P1
ENSG00000170385	SLC30A1
ENSG00000117650	NEK2
ENSG00000123684	LPGAT1
ENSG00000143493	INTS7
ENSG00000143476	DTL
ENSG00000220749	RPL21P28
ENSG00000066027	PPP2R5A
ENSG00000065600	PACC1
ENSG00000117691	NENF
ENSG00000162772	ATF3
ENSG00000123685	BATF3
ENSG00000117697	NSL1
ENSG00000203705	TATDN3
ENSG00000185523	SPATA45
ENSG00000198468	FLVCR1-DT
ENSG00000162769	FLVCR1
ENSG00000143494	VASH2
ENSG00000174606	ANGEL2
ENSG00000136643	RPS6KC1
ENSG00000143499	SMYD2
ENSG00000152104	PTPN14
ENSG00000117724	CENPF
ENSG00000082482	KCNK2
ENSG00000136636	KCTD3
ENSG00000092978	GPATCH2
ENSG00000067533	RRP15
ENSG00000232480	TGFB2-AS1
ENSG00000092969	TGFB2
ENSG00000143353	LYPLAL1
ENSG00000215817	ZC3H11B
ENSG00000136628	EPRS1
ENSG00000162813	BPNT1
ENSG00000067704	IARS2
ENSG00000232134	RPS15AP12
ENSG00000118873	RAB3GAP2
ENSG00000116141	MARK1
ENSG00000162817	C1orf115
ENSG00000117791	MTARC2
ENSG00000186205	MTARC1
ENSG00000238078	LINC01352
ENSG00000257551	HLX-AS1
ENSG00000136630	HLX
ENSG00000143507	DUSP10
ENSG00000143512	HHIPL2
ENSG00000143498	TAF1A
ENSG00000225265	TAF1A-AS1
ENSG00000154305	MIA3
ENSG00000186063	AIDA
ENSG00000162819	BROX
ENSG00000154309	DISP1
ENSG00000162909	CAPN2
ENSG00000143514	TP53BP2
ENSG00000143756	FBXO28
ENSG00000143753	DEGS1
ENSG00000143748	NVL
ENSG00000143771	CNIH4
ENSG00000162923	WDR26
ENSG00000143786	CNIH3
ENSG00000185842	DNAH14
ENSG00000143815	LBR
ENSG00000154380	ENAH
ENSG00000143742	SRP9
ENSG00000143819	EPHX1
ENSG00000196187	TMEM63A
ENSG00000143811	PYCR2
ENSG00000143751	SDE2
ENSG00000163041	H3-3A
ENSG00000182827	ACBD3
ENSG00000234478	ACBD3-AS1
ENSG00000183814	LIN9
ENSG00000143799	PARP1
ENSG00000203685	STUM
ENSG00000143772	ITPKB
ENSG00000143801	PSEN2
ENSG00000163050	COQ8A
ENSG00000143776	CDC42BPA
ENSG00000181450	ZNF678
ENSG00000143740	SNAP47
ENSG00000081692	JMJD4
ENSG00000143816	WNT9A
ENSG00000143761	ARF1
ENSG00000143793	C1orf35
ENSG00000162910	MRPL55
ENSG00000143774	GUK1
ENSG00000198835	GJC2
ENSG00000203684	IBA57-DT
ENSG00000181873	IBA57
ENSG00000154370	TRIM11
ENSG00000181218	H2AW
ENSG00000168159	RNF187
ENSG00000234975	FTH1P2
ENSG00000116574	RHOU
ENSG00000168118	RAB4A
ENSG00000154429	CCSAP
ENSG00000069248	NUP133
ENSG00000135776	ABCB10
ENSG00000135801	TAF5L
ENSG00000135763	URB2
ENSG00000143641	GALNT2
ENSG00000177614	PGBD5
ENSG00000135775	COG2
ENSG00000135744	AGT
ENSG00000119280	C1orf198
ENSG00000143643	TTC13
ENSG00000173409	ARV1
ENSG00000182118	FAM89A
ENSG00000143633	C1orf131
ENSG00000116906	GNPAT
ENSG00000116903	EXOC8
ENSG00000010072	SPRTN
ENSG00000135766	EGLN1
ENSG00000116918	TSNAX
ENSG00000116991	SIPA1L2
ENSG00000212916	MAP10
ENSG00000135778	NTPCR
ENSG00000135749	PCNX2
ENSG00000231940	RPS7P3
ENSG00000135750	KCNK1
ENSG00000231663	COA6-AS1
ENSG00000168275	COA6
ENSG00000059588	TARBP1
ENSG00000168264	IRF2BP2
ENSG00000173726	TOMM20
ENSG00000188739	RBM34
ENSG00000054267	ARID4B
ENSG00000152904	GGPS1
ENSG00000284770	TBCE
ENSG00000162885	B3GALNT2
ENSG00000143669	LYST
ENSG00000116962	NID1
ENSG00000077585	GPR137B
ENSG00000086619	ERO1B
ENSG00000116977	LGALS8
ENSG00000119285	HEATR1
ENSG00000116984	MTR
ENSG00000237991	RPL35P1
ENSG00000215808	LINC01139
ENSG00000155816	FMN2
ENSG00000180875	GREM2
ENSG00000182901	RGS7
ENSG00000091483	FH
ENSG00000054277	OPN3
ENSG00000203668	CHML
ENSG00000174371	EXO1
ENSG00000197769	MAP1LC3C
ENSG00000143702	CEP170
ENSG00000054282	SDCCAG8
ENSG00000117020	AKT3
ENSG00000179456	ZBTB18
ENSG00000035687	ADSS2
ENSG00000179397	CATSPERE
ENSG00000121644	DESI2
ENSG00000153187	HNRNPU
ENSG00000203666	EFCAB2
ENSG00000162849	KIF26B
ENSG00000232192	KIF26B-AS1
ENSG00000185420	SMYD3
ENSG00000162851	TFB2M
ENSG00000162852	CNST
ENSG00000143653	SCCPDH
ENSG00000153207	AHCTF1
ENSG00000277462	ZNF670
ENSG00000188295	ZNF669
ENSG00000196418	ZNF124
ENSG00000215795	LOC100131465
ENSG00000162714	ZNF496
ENSG00000259823	LYPD8
ENSG00000175137	SH3BP5L
ENSG00000171161	ZNF672
ENSG00000171163	ZNF692
ENSG00000185220	PGBD2
ENSG00000233084	RPL23AP25
ENSG00000035115	SH3YL1
ENSG00000143727	ACP1
ENSG00000151353	TMEM18
ENSG00000130508	PXDN
ENSG00000032389	EIPR1
ENSG00000171853	TRAPPC12
ENSG00000182551	ADI1
ENSG00000171865	RNASEH1
ENSG00000234171	RNASEH1-DT
ENSG00000171863	RPS7
ENSG00000118004	COLEC11
ENSG00000134326	CMPK2
ENSG00000134321	RSAD2
ENSG00000151692	RNF144A
ENSG00000115738	ID2
ENSG00000134313	KIDINS220
ENSG00000143797	MBOAT2
ENSG00000151693	ASAP2
ENSG00000119185	ITGB1BP1
ENSG00000119203	CPSF3
ENSG00000134330	IAH1
ENSG00000151694	ADAM17
ENSG00000134308	YWHAQ
ENSG00000115750	TAF1B
ENSG00000172059	KLF11
ENSG00000205795	CYS1
ENSG00000171848	RRM2
ENSG00000115756	HPCAL1
ENSG00000115758	ODC1
ENSG00000115761	NOL10
ENSG00000143882	ATP6V1C2
ENSG00000143870	PDIA6
ENSG00000162976	SLC66A3
ENSG00000134318	ROCK2
ENSG00000169016	E2F6
ENSG00000134324	LPIN1
ENSG00000071575	TRIB2
ENSG00000162981	LRATD1
ENSG00000151779	NBAS
ENSG00000079785	DDX1
ENSG00000197872	CYRIA
ENSG00000163032	VSNL1
ENSG00000163029	SMC6
ENSG00000178295	GEN1
ENSG00000170745	KCNS3
ENSG00000240857	RDH14
ENSG00000236204	LINC01376
ENSG00000143867	OSR1
ENSG00000228784	LINC00954
ENSG00000183891	TTC32
ENSG00000118965	WDR35
ENSG00000227210	WDR35-DT
ENSG00000132031	MATN3
ENSG00000068697	LAPTM4A
ENSG00000115884	SDC1
ENSG00000055917	PUM2
ENSG00000143878	RHOB
ENSG00000279307	NDUFAF2P1
ENSG00000118960	HS1BP3
ENSG00000231948	HS1BP3-IT1
ENSG00000233416	RPS25P3
ENSG00000118961	LDAH
ENSG00000119771	KLHL29
ENSG00000119778	ATAD2B
ENSG00000173960	UBXN2A
ENSG00000163026	WDCP
ENSG00000119782	FKBP1B
ENSG00000115128	SF3B6
ENSG00000219626	FAM228B
ENSG00000115129	TP53I3
ENSG00000176732	PFN4
ENSG00000186453	FAM228A
ENSG00000198399	ITSN2
ENSG00000084676	NCOA1
ENSG00000184924	PTRHD1
ENSG00000138092	CENPO
ENSG00000138031	ADCY3
ENSG00000115137	DNAJC27
ENSG00000115138	POMC
ENSG00000119772	DNMT3A
ENSG00000138101	DTNB
ENSG00000143970	ASXL2
ENSG00000084731	KIF3C
ENSG00000084733	RAB10
ENSG00000157833	GAREM2
ENSG00000084754	HADHA
ENSG00000138029	HADHB
ENSG00000138018	SELENOI
ENSG00000213699	SLC35F6
ENSG00000115163	CENPA
ENSG00000084764	MAPRE3
ENSG00000119777	TMEM214
ENSG00000084693	AGBL5
ENSG00000231636	AGBL5-AS1
ENSG00000228474	OST4
ENSG00000138080	EMILIN1
ENSG00000138028	CGREF1
ENSG00000138073	PREB
ENSG00000138074	SLC5A6
ENSG00000138085	ATRAID
ENSG00000084774	CAD
ENSG00000163794	UCN
ENSG00000115204	MPV17
ENSG00000115207	GTF3C2
ENSG00000115211	EIF2B4
ENSG00000115234	SNX17
ENSG00000163795	ZNF513
ENSG00000115241	PPM1G
ENSG00000115216	NRBP1
ENSG00000157992	KRTCAP3
ENSG00000138002	IFT172
ENSG00000115226	FNDC4
ENSG00000243943	ZNF512
ENSG00000176714	CCDC121
ENSG00000198522	GPN1
ENSG00000119760	SUPT7L
ENSG00000163798	SLC4A1AP
ENSG00000243147	MRPL33
ENSG00000171174	RBKS
ENSG00000158019	BABAM2
ENSG00000075426	FOSL2
ENSG00000226833	LOC100505774
ENSG00000213639	PPP1CB
ENSG00000171103	TRMT61B
ENSG00000163811	WDR43
ENSG00000115295	CLIP4
ENSG00000119801	YPEL5
ENSG00000213626	LBH
ENSG00000172954	LCLAT1
ENSG00000158089	GALNT14
ENSG00000013016	EHD3
ENSG00000162959	MEMO1
ENSG00000162961	DPY30
ENSG00000021574	SPAST
ENSG00000152683	SLC30A6
ENSG00000091106	NLRC4
ENSG00000119820	YIPF4
ENSG00000115760	BIRC6
ENSG00000018699	TTC27
ENSG00000049323	LTBP1
ENSG00000119812	FAM98A
ENSG00000150938	CRIM1
ENSG00000171055	FEZ2
ENSG00000205221	VIT
ENSG00000115808	STRN
ENSG00000008869	HEATR5B
ENSG00000152133	GPATCH11
ENSG00000055332	EIF2AK2
ENSG00000218739	CEBPZOS
ENSG00000115816	CEBPZ
ENSG00000003509	NDUFAF7
ENSG00000115825	PRKD3
ENSG00000115828	QPCT
ENSG00000163171	CDC42EP3
ENSG00000115841	RMDN2
ENSG00000138061	CYP1B1
ENSG00000119787	ATL2
ENSG00000213553	RPLP0P6
ENSG00000143889	HNRNPLL
ENSG00000143891	GALM
ENSG00000115875	SRSF7
ENSG00000152147	GEMIN6
ENSG00000163214	DHX57
ENSG00000188010	MORN2
ENSG00000115904	SOS1
ENSG00000011566	MAP4K3
ENSG00000231312	MAP4K3-DT
ENSG00000152154	TMEM178A
ENSG00000138050	THUMPD2
ENSG00000183023	SLC8A1
ENSG00000234362	LINC01914
ENSG00000162878	PKDCC
ENSG00000143924	EML4
ENSG00000115944	COX7A2L
ENSG00000057935	MTA3
ENSG00000162881	OXER1
ENSG00000162882	HAAO
ENSG00000152518	ZFP36L2
ENSG00000115970	THADA
ENSG00000152527	PLEKHH2
ENSG00000223658	C1GALT1C1L
ENSG00000138036	DYNC2LI1
ENSG00000138095	LRPPRC
ENSG00000138032	PPM1B
ENSG00000138078	PREPL
ENSG00000143919	CAMKMT
ENSG00000138083	SIX3
ENSG00000170577	SIX2
ENSG00000205054	LINC01121
ENSG00000068784	SRBD1
ENSG00000171132	PRKCE
ENSG00000116016	EPAS1
ENSG00000250565	ATP6V1E2
ENSG00000119729	RHOQ
ENSG00000250116	RHOQ-AS1
ENSG00000151665	PIGF
ENSG00000119878	CRIPT
ENSG00000222005	LINC01118
ENSG00000171150	SOCS5
ENSG00000239332	LINC01119
ENSG00000180398	MCFD2
ENSG00000068724	TTC7A
ENSG00000143933	CALM2
ENSG00000236824	BCYRN1
ENSG00000119888	EPCAM
ENSG00000095002	MSH2
ENSG00000184261	KCNK12
ENSG00000230979	RPL18AP6
ENSG00000116062	MSH6
ENSG00000138081	FBXO11
ENSG00000170802	FOXN2
ENSG00000162869	PPP1R21
ENSG00000243244	STON1
ENSG00000143942	CHAC2
ENSG00000068912	ERLEC1
ENSG00000119737	GPR75
ENSG00000068878	PSME4
ENSG00000170634	ACYP2
ENSG00000233266	HMGB1P31
ENSG00000115306	SPTBN1
ENSG00000115310	RTN4
ENSG00000162994	CLHC1
ENSG00000143947	RPS27A
ENSG00000085760	MTIF2
ENSG00000162997	PRORSD1P
ENSG00000115355	CCDC88A
ENSG00000163001	CFAP36
ENSG00000275052	PPP4R3B
ENSG00000138035	PNPT1
ENSG00000115380	EFEMP1
ENSG00000233251	LOC100129434
ENSG00000055813	CCDC85A
ENSG00000028116	VRK2
ENSG00000115392	FANCL
ENSG00000233426	EIF3FP3
ENSG00000119866	BCL11A
ENSG00000115421	PAPOLG
ENSG00000162927	PUS10
ENSG00000162928	PEX13
ENSG00000162929	SANBR
ENSG00000212978	LOC339803
ENSG00000237651	C2orf74
ENSG00000173209	AHSA2P
ENSG00000115464	USP34
ENSG00000082898	XPO1
ENSG00000170264	FAM161A
ENSG00000115484	CCT4
ENSG00000173163	COMMD1
ENSG00000170340	B3GNT2
ENSG00000186889	TMEM17
ENSG00000115504	EHBP1
ENSG00000231609	EHBP1-AS1
ENSG00000143951	WDPCP
ENSG00000014641	MDH1
ENSG00000169764	UGP2
ENSG00000143952	VPS54
ENSG00000197329	PELI1
ENSG00000119862	LGALSL
ENSG00000119844	AFTPH
ENSG00000179833	SERTAD2
ENSG00000115902	SLC1A4
ENSG00000011523	CEP68
ENSG00000138069	RAB1A
ENSG00000138071	ACTR2
ENSG00000198369	SPRED2
ENSG00000143995	MEIS1
ENSG00000232046	LINC01798
ENSG00000143971	ETAA1
ENSG00000197223	C1D
ENSG00000243667	DNAAF10
ENSG00000115946	PNO1
ENSG00000221823	PPP3R1
ENSG00000119865	CNRIP1
ENSG00000204923	FBXO48
ENSG00000169621	APLF
ENSG00000169604	ANTXR1
ENSG00000198380	GFPT1
ENSG00000169599	NFU1
ENSG00000115977	AAK1
ENSG00000196975	ANXA4
ENSG00000087338	GMCL1
ENSG00000124380	SNRNP27
ENSG00000059728	MXD1
ENSG00000244617	ASPRV1
ENSG00000179818	ASPRV1
ENSG00000169564	PCBP1
ENSG00000231327	LINC01816
ENSG00000115998	C2orf42
ENSG00000116001	TIA1
ENSG00000116005	PCYOX1
ENSG00000143977	SNRPG
ENSG00000035141	FAM136A
ENSG00000116035	VAX2
ENSG00000144031	ANKRD53
ENSG00000144043	TEX261
ENSG00000124357	NAGK
ENSG00000124370	MCEE
ENSG00000124383	MPHOSPH10
ENSG00000075292	ZNF638
ENSG00000135636	DYSF
ENSG00000003137	CYP26B1
ENSG00000144036	EXOC6B
ENSG00000116096	SPR
ENSG00000144040	SFXN5
ENSG00000135631	RAB11FIP5
ENSG00000135632	SMYD5
ENSG00000135617	PRADC1
ENSG00000135624	CCT7
ENSG00000163013	FBXO41
ENSG00000116127	ALMS1
ENSG00000144034	TPRKB
ENSG00000144048	DUSP11
ENSG00000124356	STAMBP
ENSG00000163017	ACTG2
ENSG00000114956	DGUOK
ENSG00000237883	DGUOK-AS1
ENSG00000187605	TET3
ENSG00000163170	BOLA3
ENSG00000225439	BOLA3-DT
ENSG00000114978	MOB1A
ENSG00000065911	MTHFD2
ENSG00000204843	DCTN1
ENSG00000284308	C2orf81
ENSG00000005448	WDR54
ENSG00000114993	RTKN
ENSG00000115274	INO80B
ENSG00000239779	WBP1
ENSG00000115275	MOGS
ENSG00000204822	MRPL53
ENSG00000135637	CCDC142
ENSG00000115282	TTC31
ENSG00000179528	LBX2
ENSG00000257702	LBX2-AS1
ENSG00000115289	PCGF1
ENSG00000115297	TLX2
ENSG00000115307	AUP1
ENSG00000115317	HTRA2
ENSG00000115318	LOXL3
ENSG00000115325	DOK1
ENSG00000135622	SEMA4F
ENSG00000159399	HK2
ENSG00000204792	LINC01291
ENSG00000115350	POLE4
ENSG00000115363	EVA1A
ENSG00000115364	MRPL19
ENSG00000005436	GCFC2
ENSG00000163541	SUCLG1
ENSG00000186854	TRABD2A
ENSG00000034510	TMSB10
ENSG00000176407	KCMF1
ENSG00000152284	TCF7L1
ENSG00000152291	TGOLN2
ENSG00000042445	RETSAT
ENSG00000115459	ELMOD3
ENSG00000278590	RN7SL113P
ENSG00000042493	CAPG
ENSG00000168906	MAT2A
ENSG00000115486	GGCX
ENSG00000118640	VAMP8
ENSG00000168899	VAMP5
ENSG00000168894	RNF181
ENSG00000168890	TMEM150A
ENSG00000168883	USP39
ENSG00000168887	C2orf68
ENSG00000168874	ATOH8
ENSG00000115525	ST3GAL5
ENSG00000068654	POLR1A
ENSG00000132300	PTCD3
ENSG00000132305	IMMT
ENSG00000132313	MRPL35
ENSG00000115548	KDM3A
ENSG00000115561	CHMP3
ENSG00000239305	RNF103
ENSG00000153561	RMND5A
ENSG00000187627	RGPD1
ENSG00000183281	PLGLB1
ENSG00000285793	ANAPC1P2
ENSG00000204745	LOC102724642
ENSG00000222041	CYTOR
ENSG00000125551	PLGLB2
ENSG00000185304	RGPD2
ENSG00000172086	KRCC1
ENSG00000144115	THNSL2
ENSG00000172073	TEX37
ENSG00000172071	EIF2AK3
ENSG00000153574	RPIA
ENSG00000283196	LSP1P5
ENSG00000278131	LOC388996
ENSG00000143429	LSP1P5
ENSG00000232531	KMT5AP2
ENSG00000144029	MRPS5
ENSG00000144026	ZNF514
ENSG00000275111	ZNF2
ENSG00000115041	KCNIP3
ENSG00000115042	FAHD2A
ENSG00000168992	OR7E102P
ENSG00000174501	ANKRD36C
ENSG00000231584	FAHD2CP
ENSG00000186281	GPAT2
ENSG00000158050	DUSP2
ENSG00000084090	STARD7
ENSG00000135956	TMEM127
ENSG00000144021	CIAO1
ENSG00000144028	SNRNP200
ENSG00000198885	ITPRIPL1
ENSG00000121152	NCAPH
ENSG00000196843	ARID5A
ENSG00000114982	KANSL3
ENSG00000114988	LMAN2L
ENSG00000158158	CNNM4
ENSG00000273265	CNNM3-DT
ENSG00000168763	CNNM3
ENSG00000213337	ANKRD39
ENSG00000168758	SEMA4C
ENSG00000144199	FAHD2B
ENSG00000135976	ANKRD36
ENSG00000196912	ANKRD36B
ENSG00000135940	COX5B
ENSG00000115073	ACTR1B
ENSG00000075568	TMEM131
ENSG00000040933	INPP4A
ENSG00000183513	COA5
ENSG00000115446	UNC50
ENSG00000144182	LIPT1
ENSG00000158411	MITD1
ENSG00000185414	MRPL30
ENSG00000144214	LYG1
ENSG00000115514	TXNDC9
ENSG00000158417	EIF5B
ENSG00000135945	REV1
ENSG00000144218	AFF3
ENSG00000170500	LONRF2
ENSG00000115526	CHST10
ENSG00000115539	PDCL3
ENSG00000170485	NPAS2
ENSG00000071082	RPL31
ENSG00000204634	TBC1D8
ENSG00000158435	CNOT11
ENSG00000163162	RNF149
ENSG00000196460	RFX8
ENSG00000071054	MAP4K4
ENSG00000115594	IL1R1
ENSG00000115598	IL1RL2
ENSG00000115604	IL18R1
ENSG00000135953	MFSD9
ENSG00000170417	TMEM182
ENSG00000135972	MRPS9
ENSG00000231851	MRPS9-AS1
ENSG00000135966	TGFBRAP1
ENSG00000135974	C2orf49
ENSG00000115641	FHL2
ENSG00000071051	NCK2
ENSG00000119147	ECRG4
ENSG00000115652	UXS1
ENSG00000153165	RGPD3
ENSG00000196862	RGPD4
ENSG00000135968	GCC2
ENSG00000214184	GCC2-AS1
ENSG00000169756	LIMS1
ENSG00000153201	RANBP2
ENSG00000163006	CCDC138
ENSG00000227470	RPL39P16
ENSG00000172985	SH3RF3
ENSG00000186522	SEPTIN10
ENSG00000237916	RPL37P12
ENSG00000198142	SOWAHC
ENSG00000015568	RGPD5
ENSG00000204588	LINC01123
ENSG00000144063	MALL
ENSG00000144061	NPHP1
ENSG00000175701	MTLN
ENSG00000183054	RGPD6
ENSG00000169679	BUB1
ENSG00000172965	MIR4435-2HG
ENSG00000153094	BCL2L11
ENSG00000153107	ANAPC1
ENSG00000153208	MERTK
ENSG00000153214	TMEM87B
ENSG00000144152	FBLN7
ENSG00000144161	ZC3H8
ENSG00000188177	ZC3H6
ENSG00000169629	RGPD8
ENSG00000114999	TTL
ENSG00000125630	POLR1B
ENSG00000125611	CHCHD5
ENSG00000144136	SLC20A1
ENSG00000169607	CKAP2L
ENSG00000115008	IL1A
ENSG00000136689	IL1RN
ENSG00000125637	PSD4
ENSG00000189223	PAX8-AS1
ENSG00000125618	PAX8
ENSG00000136682	CBWD2
ENSG00000231943	PGM5P4-AS1
ENSG00000226516	FAM138B
ENSG00000146556	WASH2P
ENSG00000144134	RABL2A
ENSG00000115084	SLC35F5
ENSG00000115091	ACTR3
ENSG00000088205	DDX18
ENSG00000125633	CCDC93
ENSG00000125629	INSIG2
ENSG00000163064	EN1
ENSG00000115107	STEAP3
ENSG00000186132	C2orf76
ENSG00000155368	DBI
ENSG00000171227	TMEM37
ENSG00000144120	TMEM177
ENSG00000088179	PTPN4
[truncated: 12,483 more rows]
