# Supplementary material for: SETBP1 variants outside the degron disrupt DNA-binding, transcription and neuronal differentiation capacity to cause a heterogeneous neurodevelopmental disorder
Source: Nat Commun. 2025 Oct 10;16:9021. doi: 10.1038/s41467-025-64074-x (PMC12514306; doi:10.1038/s41467-025-64074-x)
Supplement: Supplementary file 14 — Source Data [file 41467_2025_64074_MOESM14_ESM.zip › SourceData/SourceData1_setbp1_spatial_clustering_output.txt]

Wed Nov 24 16:02:53 CET 2021
test 1
Computing spatial clustering for gene: SETBP1
cDNA_length: 9899
variant_cDNA_locations: ['1332', '1970', '1970', '2561', '2561', '2571', '2572', '2572', '2572', '2572', '2584', '2584', '2601', '2618', '2621', '2870', '2984', '3499']
Settings: random_seed: 1, parallel: True, n_permutations: 1000

Results:
gene: SETBP1, with n variants: 18
geometric_mean: 4.302341592010882e-15
corrected p-value: 0.000999000999000999 (Bonferroni correction = 1)

Final
Computing spatial clustering for gene: SETBP1
cDNA_length: 9899
variant_cDNA_locations: ['1332', '1970', '1970', '2561', '2561', '2571', '2572', '2572', '2572', '2572', '2584', '2584', '2601', '2618', '2621', '2870', '2984', '3499']
Settings: random_seed: 1, parallel: True, n_permutations: 100000000

Results:
gene: SETBP1, with n variants: 18
geometric_mean: 4.302341592010882e-15
corrected p-value: 9.9999999e-09 (Bonferroni correction = 1)
