# Supplementary material for: SETBP1 variants outside the degron disrupt DNA-binding, transcription and neuronal differentiation capacity to cause a heterogeneous neurodevelopmental disorder
Source: Nat Commun. 2025 Oct 10;16:9021. doi: 10.1038/s41467-025-64074-x (PMC12514306; doi:10.1038/s41467-025-64074-x)
Supplement: Supplementary file 14 — Source Data [file 41467_2025_64074_MOESM14_ESM.zip › SourceData/SourceData2_forFig1e_ok.xlsx]

## Sheet: SourceData2 forFig1e
Source data 2: for Fig 1e
ABC	Communication	Daily living skills	Socialisation	F&G motor <9;11
64	55	62	68	85
47	42	38	44	45
55	30	57	64	71
53	38	56	50	39
54	34	59	52
MIN	47	30	38	44	39
q1	48.5	32	42.5	45.5	40.5
MEDIAN	54	40	56.5	57	58
q3	61.75	51.75	60.75	67	81.5
MAX	64	55	62	68	85
	ABC	Communication	Daily living skills	Socialisation	Motor skills
MIN	47	30	38	44	39
q1	1.5	2	4.5	1.5	1.5
MEDIAN	5.5	8	14	11.5	17.5
q3	7.75	11.75	4.25	10	23.5
MAX	2.25	3.25	1.25	1	3.5
Mean	54.75	41.25	53.25	56.5	60
