# Supplementary material for: SETBP1 variants outside the degron disrupt DNA-binding, transcription and neuronal differentiation capacity to cause a heterogeneous neurodevelopmental disorder
Source: Nat Commun. 2025 Oct 10;16:9021. doi: 10.1038/s41467-025-64074-x (PMC12514306; doi:10.1038/s41467-025-64074-x)
Supplement: Supplementary file 14 — Source Data [file 41467_2025_64074_MOESM14_ESM.zip › SourceData/SourceData3_forFig2_ok.xlsx]

## Sheet: SD3.1 forFig2b
Source data for Fig 2b: Normalised SETBP1 protein levels in fibroblasts
Control	I871T	D868N	E858K	L957P	T962del								Control	Within degron	Outside degron
0.668	0.759	0.738	0.719	0.816	0.741								0.668	0.759	0.719
0.511787	0.752339	0.784531	0.994675	1.06376	0.975486								0.511787	0.752339	0.994675
0.51856	0.946735	0.792587	0.80929	0.807405	0.906412								0.51856	0.946735	0.80929
0.723													0.723	0.738	0.816
0.562589													0.562589	0.784531	1.06376
0.720964													0.720964	0.792587	0.807405
															0.741
															0.975486
															0.906412
Table Analyzed	SETBP1_expression_normalised_groupControl_ok
Data sets analyzed	A-F												Table Analyzed	SETBP1_expression_normalised_group_ok
													Data sets analyzed	A-C
ANOVA summary
F	3.901												ANOVA summary
P value	0.0182												F	10.85
P value summary	*												P value	0.0008
Significant diff. among means (P < 0.05)?	Yes												P value summary	***
R squared	0.5653												Significant diff. among means (P < 0.05)?	Yes
													R squared	0.5466
Brown-Forsythe test
F (DFn, DFd)	0.3651 (5, 15)												Brown-Forsythe test
P value	0.8645												F (DFn, DFd)	1.036 (2, 18)
P value summary	ns												P value	0.375
Are SDs significantly different (P < 0.05)?	No												P value summary	ns
													Are SDs significantly different (P < 0.05)?	No
Bartlett's test
Bartlett's statistic (corrected)													Bartlett's test
P value													Bartlett's statistic (corrected)	1.072
P value summary													P value	0.5852
Are SDs significantly different (P < 0.05)?													P value summary	ns
													Are SDs significantly different (P < 0.05)?	No
ANOVA table	SS	DF	MS	F (DFn, DFd)	P value
Treatment (between columns)	0.2411	5	0.04822	F (5, 15) = 3.901	P=0.0182								ANOVA table	SS	DF	MS	F (DFn, DFd)	P value
Residual (within columns)	0.1854	15	0.01236										Treatment (between columns)	0.2331	2	0.1166	F (2, 18) = 10.85	P=0.0008
Total	0.4265	20											Residual (within columns)	0.1934	18	0.01074
													Total	0.4265	20
Data summary
Number of treatments (columns)	6												Data summary
Number of values (total)	21												Number of treatments (columns)	3
													Number of values (total)	21
Number of families	1												Number of families	1
Number of comparisons per family	5												Number of comparisons per family	3
Alpha	0.05												Alpha	0.05
Dunnett's multiple comparisons test	Mean Diff.	95.00% CI of diff.	Significant?	Summary	Adjusted P Value	A-?							Tukey's multiple comparisons test	Mean Diff.	95.00% CI of diff.	Significant?	Summary	Adjusted P Value
Control vs. I871T	-0.2019	-0.4274 to 0.02366	No	ns	0.0885	B	I871T						Control vs. Within degron	-0.178	-0.3308 to -0.02533	Yes	*	0.0211	A-B
Control vs. D868N	-0.1542	-0.3798 to 0.07131	No	ns	0.2547	C	D868N						Control vs. Outside degron	-0.2529	-0.3923 to -0.1134	Yes	***	0.0006	A-C
Control vs. E858K	-0.2235	-0.4490 to 0.002027	No	ns	0.0525	D	E858K						Within degron vs. Outside degron	-0.0748	-0.2142 to 0.06461	No	ns	0.3772	B-C
Control vs. L957P	-0.2782	-0.5038 to -0.05271	Yes	*	0.0133	E	L957P
Control vs. T962del	-0.2568	-0.4823 to -0.03128	Yes	*	0.0229	F	T962del						Test details	Mean 1	Mean 2	Mean Diff.	SE of diff.	n1	n2	q	DF
													Control vs. Within degron	0.6175	0.7955	-0.178	0.05984	6	6	4.208	18
Test details	Mean 1	Mean 2	Mean Diff.	SE of diff.	n1	n2	q	DF					Control vs. Outside degron	0.6175	0.8703	-0.2529	0.05463	6	9	6.546	18
Control vs. I871T	0.6175	0.8194	-0.2019	0.07861	6	3	2.568	15					Within degron vs. Outside degron	0.7955	0.8703	-0.0748	0.05463	6	9	1.937	18
Control vs. D868N	0.6175	0.7717	-0.1542	0.07861	6	3	1.962	15
Control vs. E858K	0.6175	0.841	-0.2235	0.07861	6	3	2.843	15
Control vs. L957P	0.6175	0.8957	-0.2782	0.07861	6	3	3.539	15
Control vs. T962del	0.6175	0.8743	-0.2568	0.07861	6	3	3.267	15

## Sheet: SD3.2 forFig2d
Source data for Figure 2d: Protein levels of FLAG-SETBP1 in HEKT cells
UT	WT	D868N	S869N	G870S	I871T	S444R	V657A	E858K	E862K	L957P	T962del
0.0718197	1	3.7522	3.71706	4.06128	3.91329	2.7933	2.84752	3.7907	3.22251	2.64152	3.74625
0.0510627	1	2.04807	3.62844	4.674	3.20289	3.96002	2.31446	2.53642	2.25002	2.73257	3.44855
-0.0124805	1	2.84684	3.56415	4.5527	5.54395	5.29425	3.06776	4.48951	3.12228	5.73891	5.25062
one way ANOVA summary
F	6.998
P value	<0.0001
P value summary	****
Significant diff. among means (P < 0.05)?	Yes
R squared	0.7623
Brown-Forsythe test
F (DFn, DFd)	0.7539 (11, 24)
P value	0.6794
P value summary	ns
Are SDs significantly different (P < 0.05)?	No
Bartlett's test
Bartlett's statistic (corrected)
P value
P value summary
Are SDs significantly different (P < 0.05)?
ANOVA table	SS	DF	MS	F (DFn, DFd)	P value
Treatment (between columns)	59.67	11	5.425	F (11, 24) = 6.998	P<0.0001
Residual (within columns)	18.6	24	0.7752
Total	78.28	35
Data summary
Number of treatments (columns)	12
Number of values (total)	36
Number of families	1
Number of comparisons per family	11
Alpha	0.05
Dunnett's multiple comparisons test	Mean Diff.	95.00% CI of diff.	Significant?	Summary	Adjusted P Value	B-?
WT vs. UT	0.9632	-1.170 to 3.097	No	ns	0.7453	A	UT
WT vs. D868N	-1.882	-4.016 to 0.2511	No	ns	0.1035	C	D868N
WT vs. S869N	-2.637	-4.770 to -0.5031	Yes	*	0.0102	D	S869N
WT vs. G870S	-3.429	-5.563 to -1.296	Yes	***	0.0007	E	G870S
WT vs. I871T	-3.22	-5.353 to -1.087	Yes	**	0.0014	F	I871T
WT vs. S444R	-3.016	-5.149 to -0.8824	Yes	**	0.0029	G	S444R
WT vs. V657A	-1.743	-3.877 to 0.3902	No	ns	0.1509	H	V657A
WT vs. E858K	-2.606	-4.739 to -0.4721	Yes	*	0.0113	I	E858K
WT vs. E862K	-1.865	-3.998 to 0.2685	No	ns	0.1086	J	E862K
WT vs. L957P	-2.704	-4.838 to -0.5709	Yes	**	0.0082	K	L957P
WT vs. T962del	-3.148	-5.282 to -1.015	Yes	**	0.0018	L	T962del
Test details	Mean 1	Mean 2	Mean Diff.	SE of diff.	n1	n2	q	DF
WT vs. UT	1	0.0368	0.9632	0.7189	3	3	1.34	24
WT vs. D868N	1	2.882	-1.882	0.7189	3	3	2.618	24
WT vs. S869N	1	3.637	-2.637	0.7189	3	3	3.668	24
WT vs. G870S	1	4.429	-3.429	0.7189	3	3	4.77	24
WT vs. I871T	1	4.22	-3.22	0.7189	3	3	4.479	24
WT vs. S444R	1	4.016	-3.016	0.7189	3	3	4.195	24
WT vs. V657A	1	2.743	-1.743	0.7189	3	3	2.425	24
WT vs. E858K	1	3.606	-2.606	0.7189	3	3	3.624	24
WT vs. E862K	1	2.865	-1.865	0.7189	3	3	2.594	24
WT vs. L957P	1	3.704	-2.704	0.7189	3	3	3.762	24
WT vs. T962del	1	4.148	-3.148	0.7189	3	3	4.38	24

## Sheet: SD 3.3 forFig2e
Source data of Fig 2E: Normalised SET protein levels in fibroblasts
Control	I871T	D868N	E858K	L957P	T962del							Control	Within degron	outside degron
1.85352	1.58452	1.71261	1.35057	1.07917	1.31025							1.85352	1.58452	1.35057
1.66568	1.4132	1.49243	1.25845	1.18303	1.16906							1.66568	1.4132	1.25845
1.42809	1.32094	1.26787	0.920776	1.05162	1.22596							1.42809	1.32094	0.920776
1.70468												1.70468	1.71261	1.07917
1.54475												1.54475	1.49243	1.18303
1.12528												1.12528	1.26787	1.05162
														1.31025
														1.16906
														1.22596
Table Analyzed	SET/TAF1_lowerband_expression_normalised_ok
Data sets analyzed	P-U											Table Analyzed	SET/TAF1_lowerband_expression_normalised_ok
												Data sets analyzed	L-N
ANOVA summary
F	3.294											ANOVA summary
P value	0.0332											F	8.967
P value summary	*											P value	0.002
Significant diff. among means (P < 0.05)?	Yes											P value summary	**
R squared	0.5233											Significant diff. among means (P < 0.05)?	Yes
												R squared	0.4991
Brown-Forsythe test
F (DFn, DFd)	0.8234 (5, 15)											Brown-Forsythe test
P value	0.5521											F (DFn, DFd)	1.070 (2, 18)
P value summary	ns											P value	0.364
Are SDs significantly different (P < 0.05)?	No											P value summary	ns
												Are SDs significantly different (P < 0.05)?	No
Bartlett's test
Bartlett's statistic (corrected)												Bartlett's test
P value												Bartlett's statistic (corrected)	2.447
P value summary												P value	0.2942
Are SDs significantly different (P < 0.05)?												P value summary	ns
												Are SDs significantly different (P < 0.05)?	No
ANOVA table	SS	DF	MS	F (DFn, DFd)	P value
Treatment (between columns)	0.6384	5	0.1277	F (5, 15) = 3.294	P=0.0332							ANOVA table	SS	DF	MS	F (DFn, DFd)	P value
Residual (within columns)	0.5814	15	0.03876									Treatment (between columns)	0.6088	2	0.3044	F (2, 18) = 8.967	P=0.0020
Total	1.22	20										Residual (within columns)	0.611	18	0.03395
												Total	1.22	20
Data summary
Number of treatments (columns)	6											Data summary
Number of values (total)	21											Number of treatments (columns)	3
												Number of values (total)	21
Number of families	1
Number of comparisons per family	5											Number of families	1
Alpha	0.05											Number of comparisons per family	2
												Alpha	0.05
Dunnett's multiple comparisons test	Mean Diff.	95.00% CI of diff.	Significant?	Summary	Adjusted P Value	P-?
Control vs. I871T	0.1141	-0.2853 to 0.5135	No	ns	0.9038	Q	I871T					Dunnett's multiple comparisons test	Mean Diff.	95.00% CI of diff.	Significant?	Summary	Adjusted P Value	L-?
Control vs. D868N	0.0627	-0.3367 to 0.4621	No	ns	0.9918	R	D868N					Control vs. Within degron	0.0884	-0.1659 to 0.3427	No	ns	0.6175	M	Within degron
Control vs. E858K	0.3771	-0.02233 to 0.7765	No	ns	0.068	S	E858K					Control vs. outside degron	0.3816	0.1494 to 0.6138	Yes	**	0.0019	N	outside degron
Control vs. L957P	0.4491	0.04967 to 0.8485	Yes	*	0.0249	T	L957P
Control vs. T962del	0.3186	-0.08082 to 0.7180	No	ns	0.1469	U	T962del					Test details	Mean 1	Mean 2	Mean Diff.	SE of diff.	n1	n2	q	DF
												Control vs. Within degron	1.554	1.465	0.0884	0.1064	6	6	0.8311	18
Test details	Mean 1	Mean 2	Mean Diff.	SE of diff.	n1	n2	q	DF				Control vs. outside degron	1.554	1.172	0.3816	0.0971	6	9	3.929	18
Control vs. I871T	1.554	1.44	0.1141	0.1392	6	3	0.8197	15
Control vs. D868N	1.554	1.491	0.0627	0.1392	6	3	0.4504	15
Control vs. E858K	1.554	1.177	0.3771	0.1392	6	3	2.709	15
Control vs. L957P	1.554	1.105	0.4491	0.1392	6	3	3.226	15
Control vs. T962del	1.554	1.235	0.3186	0.1392	6	3	2.288	15

## Sheet: SD 3.4 forFig2f
Source data of Fig 2f: pPP2A/PP2A ratio in fibroblasts
Controls	I871T	D868N	E858K	L957P	T962del							Control	Within degron	outside degron
0.992691	0.946353	1.26365	0.984512	0.915146	1.12595							0.992691	0.946353	0.984512
0.960376	1.07633	0.840867	0.991945	1.10243	0.983538							0.960376	1.07633	0.991945
1.27188	1.13483	0.936746	1.04455	1.06878	0.762604							1.27188	1.13483	1.04455
0.867852												0.867852	1.26365	0.915146
1.14585												1.14585	0.840867	1.10243
1.37262												1.37262	0.936746	1.06878
														1.12595
														0.983538
														0.762604
Table Analyzed	Ratio_PP2A_levels
Data sets analyzed	P-U											Table Analyzed	Ratio_PP2A_levels
												Data sets analyzed	L-N
ANOVA summary
F	0.3743											ANOVA summary
P value	0.8584											F	0.8671
P value summary	ns											P value	0.437
Significant diff. among means (P < 0.05)?	No											P value summary	ns
R squared	0.1109											Significant diff. among means (P < 0.05)?	No
												R squared	0.08788
Brown-Forsythe test
F (DFn, DFd)	1.162 (5, 15)											Brown-Forsythe test
P value	0.3722											F (DFn, DFd)	2.117 (2, 18)
P value summary	ns											P value	0.1494
Are SDs significantly different (P < 0.05)?	No											P value summary	ns
												Are SDs significantly different (P < 0.05)?	No
Bartlett's test
Bartlett's statistic (corrected)												Bartlett's test
P value												Bartlett's statistic (corrected)	1.947
P value summary												P value	0.3778
Are SDs significantly different (P < 0.05)?												P value summary	ns
												Are SDs significantly different (P < 0.05)?	No
ANOVA table	SS	DF	MS	F (DFn, DFd)	P value
Treatment (between columns)	0.04952	5	0.009904	F (5, 15) = 0.3743	P=0.8584							ANOVA table	SS	DF	MS	F (DFn, DFd)	P value
Residual (within columns)	0.3968	15	0.02646									Treatment (between columns)	0.03923	2	0.01961	F (2, 18) = 0.8671	P=0.4370
Total	0.4464	20										Residual (within columns)	0.4071	18	0.02262
												Total	0.4464	20
Data summary
Number of treatments (columns)	6											Data summary
Number of values (total)	21											Number of treatments (columns)	3
												Number of values (total)	21
Number of families	1
Number of comparisons per family	5											Number of families	1
Alpha	0.05											Number of comparisons per family	2
												Alpha	0.05
Dunnett's multiple comparisons test	Mean Diff.	95.00% CI of diff.	Significant?	Summary	Adjusted P Value	P-?
Controls vs. I871T	0.04938	-0.2806 to 0.3793	No	ns	0.9934	Q	I871T					Dunnett's multiple comparisons test	Mean Diff.	95.00% CI of diff.	Significant?	Summary	Adjusted P Value	L-?
Controls vs. D868N	0.08812	-0.2418 to 0.4181	No	ns	0.9246	R	D868N					Control vs. Within degron	0.06875	-0.1389 to 0.2764	No	ns	0.6437	M	Within degron
Controls vs. E858K	0.09488	-0.2351 to 0.4248	No	ns	0.9016	S	E858K					Control vs. outside degron	0.1042	-0.08537 to 0.2937	No	ns	0.3326	N	outside degron
Controls vs. L957P	0.0731	-0.2569 to 0.4031	No	ns	0.9635	T	L957P
Controls vs. T962del	0.1445	-0.1854 to 0.4745	No	ns	0.6543	U	T962del					Test details	Mean 1	Mean 2	Mean Diff.	SE of diff.	n1	n2	q	DF
												Control vs. Within degron	1.102	1.033	0.06875	0.08683	6	6	0.7918	18
Test details	Mean 1	Mean 2	Mean Diff.	SE of diff.	n1	n2	q	DF				Control vs. outside degron	1.102	0.9977	0.1042	0.07927	6	9	1.314	18
Controls vs. I871T	1.102	1.053	0.04938	0.115	6	3	0.4293	15
Controls vs. D868N	1.102	1.014	0.08812	0.115	6	3	0.7662	15
Controls vs. E858K	1.102	1.007	0.09488	0.115	6	3	0.8249	15
Controls vs. L957P	1.102	1.029	0.0731	0.115	6	3	0.6355	15
Controls vs. T962del	1.102	0.9574	0.1445	0.115	6	3	1.257	15
