# Supplementary material for: SETBP1 variants outside the degron disrupt DNA-binding, transcription and neuronal differentiation capacity to cause a heterogeneous neurodevelopmental disorder
Source: Nat Commun. 2025 Oct 10;16:9021. doi: 10.1038/s41467-025-64074-x (PMC12514306; doi:10.1038/s41467-025-64074-x)
Supplement: Supplementary file 14 — Source Data [file 41467_2025_64074_MOESM14_ESM.zip › SourceData/SourceData4_forFig3_SuppFig5-7_ok.xlsx]

## Sheet: SD4.1 forFig3b_S5-CHX
Source data for Figure 3b and Supp Fig 5
hours post treatment (CHX)	WT			S444R			E858K			L957P			E862K			D868N			S869N			G870S			I871T			V657A			T962del
0	1	0	3	1	0	3	1	0	3	1	0	3	1	0	3	1	0	3	1	0	3	1	0	3	1	0	3	1	0	3	1	0	3
3	0.970708	0.034508	3	0.982379	0.033123	3	0.989796	0.028139	3	1.1084	0.05508	3	1.02215	0.033253	3	1.01923	0.025196	3	1.02075	0.033337	3	1.03761	0.033743	3	1.07075	0.041372	3	0.993733	0.038842	3	1.02561	0.034318	3
6	0.930054	0.037164	3	0.964568	0.035823	3	0.968552	0.030424	3	1.07292	0.054028	3	0.994415	0.03332	3	1.02609	0.027596	3	1.01595	0.042489	3	1.04008	0.039341	3	1.07493	0.05578	3	0.96343	0.036682	3	0.981512	0.044903	3
9	0.895876	0.035081	3	0.931909	0.033783	3	0.933311	0.016952	3	1.00973	0.05177	3	0.95394	0.021951	3	1.01402	0.021141	3	1.01372	0.038299	3	1.04275	0.036018	3	1.06249	0.054227	3	0.889998	0.01988	3	0.931824	0.043512	3
12	0.847642	0.012307	3	0.897915	0.032992	3	0.886565	0.030836	3	0.954799	0.035177	3	0.894952	0.009442	3	0.988216	0.020144	3	0.989585	0.009725	3	1.0176	0.019878	3	1.03689	0.027854	3	0.828295	0.022466	3	0.885965	0.017566	3
15	0.834177	0.009215	3	0.892842	0.044105	3	0.865019	0.041578	3	0.901992	0.037714	3	0.853434	0.005703	3	0.9691	0.016434	3	0.97536	0.016109	3	1.00593	0.026545	3	1.01164	0.041784	3	0.798157	0.005744	3	0.850226	0.028529	3
18	0.819745	0.027432	3	0.887948	0.050198	3	0.85973	0.046159	3	0.865369	0.048434	3	0.821322	0.0102	3	0.950725	0.029736	3	0.958082	0.028444	3	0.99172	0.040213	3	1.01306	0.056316	3	0.792915	0.022359	3	0.836246	0.028712	3
21	0.818524	0.026512	3	0.911853	0.058555	3	0.862511	0.056581	3	0.814211	0.041373	3	0.780659	0.004189	3	0.932398	0.028877	3	0.942171	0.027138	3	0.973299	0.039272	3	0.985182	0.055032	3	0.77417	0.0189	3	0.803657	0.035997	3
24	0.831283	0.030229	3	0.93035	0.047895	3	0.858259	0.040169	3	0.795672	0.052012	3	0.762541	0.012405	3	0.92299	0.032235	3	0.941516	0.03166	3	0.971333	0.04151	3	0.977841	0.068883	3	0.762775	0.030434	3	0.792777	0.043092	3
hours post treatment (DMSO)	WT			S444R			E858K			L957P			E862K			D868N			S869N			G870S			I871T			V657A			T962del
0	1	0	3	1	0	3	1	0	3	1	0	3	1	0	3	1	0	3	1	0	3	1	0	3	1	0	3	1	0	3	1	0	3
3	1.2804	0.070879	3	1.20418	0.041841	3	1.29343	0.055538	3	1.48847	0.138186	3	1.26303	0.063016	3	1.18394	0.051853	3	1.24694	0.06512	3	1.24392	0.060282	3	1.25679	0.083381	3	1.46795	0.10474	3	1.44899	0.074822	3
6	1.20107	0.058394	3	1.14042	0.018078	3	1.35904	0.084726	3	1.55897	0.15045	3	1.24868	0.082293	3	1.26638	0.124405	3	1.37068	0.125079	3	1.37241	0.104274	3	1.36854	0.160902	3	1.52615	0.197422	3	1.51529	0.10504	3
9	1.15563	0.081602	3	1.08508	0.021145	3	1.37829	0.09585	3	1.59426	0.185696	3	1.23391	0.092756	3	1.31362	0.159645	3	1.43214	0.158867	3	1.43634	0.126728	3	1.42278	0.199097	3	1.54306	0.248544	3	1.56239	0.139976	3
12	1.14501	0.096313	3	1.06528	0.03779	3	1.42046	0.10639	3	1.68188	0.196609	3	1.2126	0.104359	3	1.34463	0.183781	3	1.48527	0.158104	3	1.48434	0.128742	3	1.45963	0.218723	3	1.59944	0.280202	3	1.63453	0.164345	3
15	1.16062	0.085157	3	1.08283	0.027401	3	1.50401	0.124568	3	1.79796	0.251953	3	1.22402	0.113173	3	1.39195	0.215897	3	1.56183	0.186039	3	1.54184	0.157231	3	1.51655	0.270542	3	1.69708	0.334641	3	1.6724	0.148201	3
18	1.194	0.086797	3	1.14138	0.037472	3	1.61662	0.137332	3	1.94087	0.329654	3	1.2684	0.141478	3	1.44539	0.254987	3	1.64849	0.215138	3	1.62207	0.184347	3	1.60428	0.334448	3	1.78805	0.384123	3	1.73085	0.134554	3
21	1.2461	0.093616	3	1.22441	0.044815	3	1.77011	0.147436	3	2.12314	0.395505	3	1.36613	0.182308	3	1.52784	0.286986	3	1.74159	0.221863	3	1.70457	0.188649	3	1.71385	0.366915	3	1.93645	0.418324	3	1.80911	0.117482	3
24	1.34069	0.120076	3	1.3201	0.082276	3	1.94716	0.234358	3	2.41121	0.536613	3	1.49472	0.273021	3	1.63446	0.356552	3	1.84805	0.265797	3	1.82707	0.244179	3	1.8719	0.476764	3	2.09964	0.534401	3	1.89178	0.123622	3
Two-way ANOVA (CHX)	Ordinary
Alpha	0.05
Source of Variation	% of total variation	P value	P value summary	Significant?
Interaction	12.36	0.1293	ns	No
Row Factor	34.7	<0.0001	****	Yes
Column Factor	28	<0.0001	****	Yes
ANOVA table	SS	DF	MS	F (DFn, DFd)	P value
Interaction	0.3375	80	0.004219	F (80, 198) = 1.227	P=0.1293
Row Factor	0.9474	8	0.1184	F (8, 198) = 34.43	P<0.0001
Column Factor	0.7646	10	0.07646	F (10, 198) = 22.23	P<0.0001
Residual	0.681	198	0.003439
Data summary
Number of columns (Column Factor)	11
Number of rows (Row Factor)	9
Number of values	297
Within each row, compare columns (simple effects within rows)
Number of families	9
Number of comparisons per family	10
Alpha	0.05
Dunnett's multiple comparisons test	Mean Diff.	95.00% CI of diff.	Significant?	Summary	Adjusted P Value
Row 1
WT vs. S444R	0	-0.1313 to 0.1313	No	ns	>0.9999
WT vs. E858K	0	-0.1313 to 0.1313	No	ns	>0.9999
WT vs. L957P	0	-0.1313 to 0.1313	No	ns	>0.9999
WT vs. E862K	0	-0.1313 to 0.1313	No	ns	>0.9999
WT vs. D868N	0	-0.1313 to 0.1313	No	ns	>0.9999
WT vs. S869N	0	-0.1313 to 0.1313	No	ns	>0.9999
WT vs. G870S	0	-0.1313 to 0.1313	No	ns	>0.9999
WT vs. I871T	0	-0.1313 to 0.1313	No	ns	>0.9999
WT vs. V657A	0	-0.1313 to 0.1313	No	ns	>0.9999
WT vs. T962del	0	-0.1313 to 0.1313	No	ns	>0.9999
Row 2
WT vs. S444R	-0.01167	-0.1430 to 0.1196	No	ns	0.9997
WT vs. E858K	-0.01909	-0.1504 to 0.1122	No	ns	0.9994
WT vs. L957P	-0.1377	-0.2690 to -0.006407	Yes	*	0.0347
WT vs. E862K	-0.05144	-0.1827 to 0.07984	No	ns	0.8913
WT vs. D868N	-0.04853	-0.1798 to 0.08276	No	ns	0.9196
WT vs. S869N	-0.05005	-0.1813 to 0.08124	No	ns	0.9054
WT vs. G870S	-0.06691	-0.1982 to 0.06438	No	ns	0.6781
WT vs. I871T	-0.1	-0.2313 to 0.03124	No	ns	0.2277
WT vs. V657A	-0.02303	-0.1543 to 0.1083	No	ns	0.9993
WT vs. T962del	-0.0549	-0.1862 to 0.07638	No	ns	0.8519
Row 3
WT vs. S444R	-0.03451	-0.1658 to 0.09677	No	ns	0.9906
WT vs. E858K	-0.0385	-0.1698 to 0.09279	No	ns	0.9806
WT vs. L957P	-0.1429	-0.2741 to -0.01158	Yes	*	0.0255
WT vs. E862K	-0.06436	-0.1956 to 0.06693	No	ns	0.718
WT vs. D868N	-0.09604	-0.2273 to 0.03525	No	ns	0.2677
WT vs. S869N	-0.0859	-0.2172 to 0.04539	No	ns	0.3897
WT vs. G870S	-0.11	-0.2413 to 0.02126	No	ns	0.1472
WT vs. I871T	-0.1449	-0.2762 to -0.01359	Yes	*	0.0226
WT vs. V657A	-0.03338	-0.1647 to 0.09791	No	ns	0.9916
WT vs. T962del	-0.05146	-0.1827 to 0.07983	No	ns	0.8913
Row 4
WT vs. S444R	-0.03603	-0.1673 to 0.09525	No	ns	0.9881
WT vs. E858K	-0.03744	-0.1687 to 0.09385	No	ns	0.9841
WT vs. L957P	-0.1139	-0.2451 to 0.01743	No	ns	0.123
WT vs. E862K	-0.05806	-0.1894 to 0.07322	No	ns	0.8107
WT vs. D868N	-0.1181	-0.2494 to 0.01314	No	ns	0.0998
WT vs. S869N	-0.1178	-0.2491 to 0.01344	No	ns	0.1013
WT vs. G870S	-0.1469	-0.2782 to -0.01559	Yes	*	0.02
WT vs. I871T	-0.1666	-0.2979 to -0.03533	Yes	**	0.0054
WT vs. V657A	0.005878	-0.1254 to 0.1372	No	ns	0.9999
WT vs. T962del	-0.03595	-0.1672 to 0.09534	No	ns	0.9883
Row 5
WT vs. S444R	-0.05027	-0.1816 to 0.08101	No	ns	0.9032
WT vs. E858K	-0.03892	-0.1702 to 0.09236	No	ns	0.9789
WT vs. L957P	-0.1072	-0.2384 to 0.02413	No	ns	0.1677
WT vs. E862K	-0.04731	-0.1786 to 0.08398	No	ns	0.93
WT vs. D868N	-0.1406	-0.2719 to -0.009287	Yes	*	0.0293
WT vs. S869N	-0.1419	-0.2732 to -0.01066	Yes	*	0.027
WT vs. G870S	-0.17	-0.3012 to -0.03867	Yes	**	0.0043
WT vs. I871T	-0.1892	-0.3205 to -0.05796	Yes	**	0.001
WT vs. V657A	0.01935	-0.1119 to 0.1506	No	ns	0.9994
WT vs. T962del	-0.03832	-0.1696 to 0.09296	No	ns	0.9812
Row 6
WT vs. S444R	-0.05867	-0.1900 to 0.07262	No	ns	0.8023
WT vs. E858K	-0.03084	-0.1621 to 0.1004	No	ns	0.9936
WT vs. L957P	-0.06782	-0.1991 to 0.06347	No	ns	0.6638
WT vs. E862K	-0.01926	-0.1505 to 0.1120	No	ns	0.9994
WT vs. D868N	-0.1349	-0.2662 to -0.003636	Yes	*	0.0407
WT vs. S869N	-0.1412	-0.2725 to -0.009896	Yes	*	0.0282
WT vs. G870S	-0.1718	-0.3030 to -0.04047	Yes	**	0.0037
WT vs. I871T	-0.1775	-0.3088 to -0.04618	Yes	**	0.0024
WT vs. V657A	0.03602	-0.09527 to 0.1673	No	ns	0.9881
WT vs. T962del	-0.01605	-0.1473 to 0.1152	No	ns	0.9995
Row 7
WT vs. S444R	-0.0682	-0.1995 to 0.06308	No	ns	0.6574
WT vs. E858K	-0.03999	-0.1713 to 0.09130	No	ns	0.9745
WT vs. L957P	-0.04562	-0.1769 to 0.08566	No	ns	0.943
WT vs. E862K	-0.001577	-0.1329 to 0.1297	No	ns	>0.9999
WT vs. D868N	-0.131	-0.2623 to 0.0003070	No	ns	0.0509
WT vs. S869N	-0.1383	-0.2696 to -0.007050	Yes	*	0.0334
WT vs. G870S	-0.172	-0.3033 to -0.04069	Yes	**	0.0037
WT vs. I871T	-0.1933	-0.3246 to -0.06203	Yes	***	0.0007
WT vs. V657A	0.02683	-0.1045 to 0.1581	No	ns	0.9968
WT vs. T962del	-0.0165	-0.1478 to 0.1148	No	ns	0.9995
Row 8
WT vs. S444R	-0.09333	-0.2246 to 0.03796	No	ns	0.2974
WT vs. E858K	-0.04399	-0.1753 to 0.08730	No	ns	0.9539
WT vs. L957P	0.004313	-0.1270 to 0.1356	No	ns	0.9999
WT vs. E862K	0.03787	-0.09342 to 0.1692	No	ns	0.9828
WT vs. D868N	-0.1139	-0.2452 to 0.01741	No	ns	0.1229
WT vs. S869N	-0.1236	-0.2549 to 0.007640	No	ns	0.0754
WT vs. G870S	-0.1548	-0.2861 to -0.02349	Yes	*	0.0121
WT vs. I871T	-0.1667	-0.2979 to -0.03537	Yes	**	0.0054
WT vs. V657A	0.04435	-0.08693 to 0.1756	No	ns	0.9516
WT vs. T962del	0.01487	-0.1164 to 0.1462	No	ns	0.9996
Row 9
WT vs. S444R	-0.09907	-0.2304 to 0.03222	No	ns	0.2371
WT vs. E858K	-0.02698	-0.1583 to 0.1043	No	ns	0.9968
WT vs. L957P	0.03561	-0.09568 to 0.1669	No	ns	0.9889
WT vs. E862K	0.06874	-0.06254 to 0.2000	No	ns	0.6489
WT vs. D868N	-0.09171	-0.2230 to 0.03958	No	ns	0.3162
WT vs. S869N	-0.1102	-0.2415 to 0.02105	No	ns	0.1458
WT vs. G870S	-0.1401	-0.2713 to -0.008763	Yes	*	0.0302
WT vs. I871T	-0.1466	-0.2778 to -0.01527	Yes	*	0.0204
WT vs. V657A	0.06851	-0.06278 to 0.1998	No	ns	0.6526
WT vs. T962del	0.03851	-0.09278 to 0.1698	No	ns	0.9806
Test details	Mean 1	Mean 2	Mean Diff.	SE of diff.	N1	N2	q	DF
Row 1
WT vs. S444R	1	1	0	0.04788	3	3	0	198
WT vs. E858K	1	1	0	0.04788	3	3	0	198
WT vs. L957P	1	1	0	0.04788	3	3	0	198
WT vs. E862K	1	1	0	0.04788	3	3	0	198
WT vs. D868N	1	1	0	0.04788	3	3	0	198
WT vs. S869N	1	1	0	0.04788	3	3	0	198
WT vs. G870S	1	1	0	0.04788	3	3	0	198
WT vs. I871T	1	1	0	0.04788	3	3	0	198
WT vs. V657A	1	1	0	0.04788	3	3	0	198
WT vs. T962del	1	1	0	0.04788	3	3	0	198
Row 2
WT vs. S444R	0.9707	0.9824	-0.01167	0.04788	3	3	0.2437	198
WT vs. E858K	0.9707	0.9898	-0.01909	0.04788	3	3	0.3986	198
WT vs. L957P	0.9707	1.108	-0.1377	0.04788	3	3	2.876	198
WT vs. E862K	0.9707	1.022	-0.05144	0.04788	3	3	1.074	198
WT vs. D868N	0.9707	1.019	-0.04853	0.04788	3	3	1.013	198
WT vs. S869N	0.9707	1.021	-0.05005	0.04788	3	3	1.045	198
WT vs. G870S	0.9707	1.038	-0.06691	0.04788	3	3	1.397	198
WT vs. I871T	0.9707	1.071	-0.1	0.04788	3	3	2.089	198
WT vs. V657A	0.9707	0.9937	-0.02303	0.04788	3	3	0.4808	198
WT vs. T962del	0.9707	1.026	-0.0549	0.04788	3	3	1.147	198
Row 3
WT vs. S444R	0.9301	0.9646	-0.03451	0.04788	3	3	0.7208	198
WT vs. E858K	0.9301	0.9686	-0.0385	0.04788	3	3	0.804	198
WT vs. L957P	0.9301	1.073	-0.1429	0.04788	3	3	2.983	198
WT vs. E862K	0.9301	0.9944	-0.06436	0.04788	3	3	1.344	198
WT vs. D868N	0.9301	1.026	-0.09604	0.04788	3	3	2.006	198
WT vs. S869N	0.9301	1.016	-0.0859	0.04788	3	3	1.794	198
WT vs. G870S	0.9301	1.04	-0.11	0.04788	3	3	2.298	198
WT vs. I871T	0.9301	1.075	-0.1449	0.04788	3	3	3.025	198
WT vs. V657A	0.9301	0.9634	-0.03338	0.04788	3	3	0.697	198
WT vs. T962del	0.9301	0.9815	-0.05146	0.04788	3	3	1.075	198
Row 4
WT vs. S444R	0.8959	0.9319	-0.03603	0.04788	3	3	0.7525	198
WT vs. E858K	0.8959	0.9333	-0.03744	0.04788	3	3	0.7818	198
WT vs. L957P	0.8959	1.01	-0.1139	0.04788	3	3	2.378	198
WT vs. E862K	0.8959	0.9539	-0.05806	0.04788	3	3	1.213	198
WT vs. D868N	0.8959	1.014	-0.1181	0.04788	3	3	2.467	198
WT vs. S869N	0.8959	1.014	-0.1178	0.04788	3	3	2.461	198
WT vs. G870S	0.8959	1.043	-0.1469	0.04788	3	3	3.067	198
WT vs. I871T	0.8959	1.062	-0.1666	0.04788	3	3	3.479	198
WT vs. V657A	0.8959	0.89	0.005878	0.04788	3	3	0.1228	198
WT vs. T962del	0.8959	0.9318	-0.03595	0.04788	3	3	0.7507	198
Row 5
WT vs. S444R	0.8476	0.8979	-0.05027	0.04788	3	3	1.05	198
WT vs. E858K	0.8476	0.8866	-0.03892	0.04788	3	3	0.8128	198
WT vs. L957P	0.8476	0.9548	-0.1072	0.04788	3	3	2.238	198
WT vs. E862K	0.8476	0.895	-0.04731	0.04788	3	3	0.988	198
WT vs. D868N	0.8476	0.9882	-0.1406	0.04788	3	3	2.936	198
WT vs. S869N	0.8476	0.9896	-0.1419	0.04788	3	3	2.964	198
WT vs. G870S	0.8476	1.018	-0.17	0.04788	3	3	3.549	198
WT vs. I871T	0.8476	1.037	-0.1892	0.04788	3	3	3.952	198
WT vs. V657A	0.8476	0.8283	0.01935	0.04788	3	3	0.404	198
WT vs. T962del	0.8476	0.886	-0.03832	0.04788	3	3	0.8003	198
Row 6
WT vs. S444R	0.8342	0.8928	-0.05867	0.04788	3	3	1.225	198
WT vs. E858K	0.8342	0.865	-0.03084	0.04788	3	3	0.6441	198
WT vs. L957P	0.8342	0.902	-0.06782	0.04788	3	3	1.416	198
WT vs. E862K	0.8342	0.8534	-0.01926	0.04788	3	3	0.4022	198
WT vs. D868N	0.8342	0.9691	-0.1349	0.04788	3	3	2.818	198
WT vs. S869N	0.8342	0.9754	-0.1412	0.04788	3	3	2.948	198
WT vs. G870S	0.8342	1.006	-0.1718	0.04788	3	3	3.587	198
WT vs. I871T	0.8342	1.012	-0.1775	0.04788	3	3	3.706	198
WT vs. V657A	0.8342	0.7982	0.03602	0.04788	3	3	0.7522	198
WT vs. T962del	0.8342	0.8502	-0.01605	0.04788	3	3	0.3352	198
Row 7
WT vs. S444R	0.8197	0.8879	-0.0682	0.04788	3	3	1.424	198
WT vs. E858K	0.8197	0.8597	-0.03999	0.04788	3	3	0.835	198
WT vs. L957P	0.8197	0.8654	-0.04562	0.04788	3	3	0.9528	198
WT vs. E862K	0.8197	0.8213	-0.001577	0.04788	3	3	0.03293	198
WT vs. D868N	0.8197	0.9507	-0.131	0.04788	3	3	2.735	198
WT vs. S869N	0.8197	0.9581	-0.1383	0.04788	3	3	2.889	198
WT vs. G870S	0.8197	0.9917	-0.172	0.04788	3	3	3.591	198
WT vs. I871T	0.8197	1.013	-0.1933	0.04788	3	3	4.037	198
WT vs. V657A	0.8197	0.7929	0.02683	0.04788	3	3	0.5603	198
WT vs. T962del	0.8197	0.8362	-0.0165	0.04788	3	3	0.3446	198
Row 8
WT vs. S444R	0.8185	0.9119	-0.09333	0.04788	3	3	1.949	198
WT vs. E858K	0.8185	0.8625	-0.04399	0.04788	3	3	0.9186	198
WT vs. L957P	0.8185	0.8142	0.004313	0.04788	3	3	0.09007	198
WT vs. E862K	0.8185	0.7807	0.03787	0.04788	3	3	0.7907	198
WT vs. D868N	0.8185	0.9324	-0.1139	0.04788	3	3	2.378	198
WT vs. S869N	0.8185	0.9422	-0.1236	0.04788	3	3	2.582	198
WT vs. G870S	0.8185	0.9733	-0.1548	0.04788	3	3	3.232	198
WT vs. I871T	0.8185	0.9852	-0.1667	0.04788	3	3	3.48	198
WT vs. V657A	0.8185	0.7742	0.04435	0.04788	3	3	0.9263	198
WT vs. T962del	0.8185	0.8037	0.01487	0.04788	3	3	0.3105	198
Row 9
WT vs. S444R	0.8313	0.9304	-0.09907	0.04788	3	3	2.069	198
WT vs. E858K	0.8313	0.8583	-0.02698	0.04788	3	3	0.5634	198
WT vs. L957P	0.8313	0.7957	0.03561	0.04788	3	3	0.7437	198
WT vs. E862K	0.8313	0.7625	0.06874	0.04788	3	3	1.436	198
WT vs. D868N	0.8313	0.923	-0.09171	0.04788	3	3	1.915	198
WT vs. S869N	0.8313	0.9415	-0.1102	0.04788	3	3	2.302	198
WT vs. G870S	0.8313	0.9713	-0.1401	0.04788	3	3	2.925	198
WT vs. I871T	0.8313	0.9778	-0.1466	0.04788	3	3	3.061	198
WT vs. V657A	0.8313	0.7628	0.06851	0.04788	3	3	1.431	198
WT vs. T962del	0.8313	0.7928	0.03851	0.04788	3	3	0.8041	198

## Sheet: SD4.2 forFig3b_S6-MG132
Source data for Figure 3b and Supp Fig 6
hours post treatment (Baf1A)	WT			S444R			E858K			L957P			E862K			D868N			S869N			G870S			I871T			V657A			T962del
0	1	0	3	1	0	3	1	0	3	1	0	3	1	0	3	1	0	3	1	0	3	1	0	3	1	0	3	1	0	3	1	0	3
3	1.44277	0.030345	3	1.38849	0.113614	3	1.44084	0.167528	3	1.40575	0.095906	3	1.50998	0.203421	3	1.45181	0.096837	3	1.33633	0.030508	3	1.31787	0.038361	3	1.49577	0.207286	3	1.57122	0.128899	3	1.52528	0.099952	3
6	1.83873	0.05154	3	1.66466	0.176189	3	1.77663	0.287167	3	1.82651	0.201781	3	2.00092	0.342961	3	1.83087	0.156985	3	1.645	0.063527	3	1.66896	0.102042	3	1.99855	0.337448	3	2.04387	0.136988	3	1.96233	0.124174	3
9	2.40482	0.034735	3	2.0165	0.205517	3	2.1788	0.362807	3	2.4913	0.357859	3	2.67897	0.392982	3	2.36343	0.236273	3	2.06173	0.151015	3	2.26377	0.306605	3	2.73088	0.444147	3	2.78528	0.053698	3	2.64582	0.153342	3
12	3.58043	0.122946	3	2.67876	0.32996	3	2.89168	0.521606	3	3.62277	0.542477	3	3.96213	0.589343	3	3.38092	0.475006	3	2.83065	0.379933	3	3.24466	0.645841	3	4.04953	0.664276	3	4.19949	0.099612	3	3.86913	0.313619	3
15	5.45264	0.413477	3	3.62809	0.605163	3	3.77816	0.691536	3	5.03149	0.643073	3	5.81326	0.776918	3	4.98685	0.952164	3	4.05843	0.863311	3	4.45752	1.13348	3	5.79612	0.913679	3	6.41507	0.462712	3	5.56316	0.621206	3
18	7.7946	0.813789	3	4.70514	1.09401	3	4.58678	1.11326	3	6.51058	0.660169	3	7.98092	1.11911	3	7.07021	1.57968	3	5.66733	1.47451	3	5.76847	1.65064	3	7.79525	1.29688	3	9.0752	0.828266	3	7.44785	0.895381	3
21	9.8142	0.921391	3	5.44474	1.46743	3	5.0046	1.51304	3	7.58773	0.677924	3	9.78437	1.56452	3	8.8465	1.85028	3	7.00068	1.77457	3	6.64244	1.77936	3	9.40233	1.72243	3	11.2678	0.996376	3	9.00927	1.21517	3
24	11.4353	0.906816	3	5.68294	1.75831	3	5.77377	1.75504	3	8.50721	0.843088	3	11.2625	1.89424	3	10.2481	1.90156	3	8.07054	1.92162	3	7.40336	1.8669	3	10.6523	1.97841	3	13.1323	1.33582	3	10.3645	1.68069	3
hours post treatment (DMSO)	WT			S444R			E858K			L957P			E862K			D868N			S869N			G870S			I871T			V657A			T962del
0	1	0	3	1	0	3	1	0	3	1	0	3	1	0	3	1	0	3	1	0	3	1	0	3	1	0	3	1	0	3	1	0	3
3	1.16668	0.085514	3	1.13193	0.067185	3	1.18583	0.042661	3	1.21422	0.023898	3	1.15458	0.049672	3	1.18742	0.06919	3	1.18922	0.023422	3	1.18892	0.083622	3	1.20138	0.044979	3	1.30486	0.117425	3	1.28721	0.005689	3
6	1.12686	0.129877	3	1.13566	0.090043	3	1.25845	0.056748	3	1.27698	0.057321	3	1.17381	0.086912	3	1.23959	0.113827	3	1.29381	0.066669	3	1.29519	0.151646	3	1.30048	0.130153	3	1.37094	0.219654	3	1.35879	0.040868	3
9	1.09125	0.141888	3	1.12884	0.098242	3	1.2847	0.079351	3	1.31736	0.086738	3	1.17887	0.118599	3	1.26163	0.143667	3	1.36609	0.110721	3	1.3628	0.205459	3	1.3601	0.189977	3	1.40159	0.289633	3	1.42558	0.078976	3
12	1.11986	0.159375	3	1.15329	0.117515	3	1.34873	0.093434	3	1.40212	0.111851	3	1.21464	0.145928	3	1.3371	0.187244	3	1.45663	0.13983	3	1.45352	0.262483	3	1.45089	0.244523	3	1.49942	0.342264	3	1.53165	0.092054	3
15	1.14242	0.151336	3	1.16194	0.109137	3	1.41195	0.085463	3	1.46924	0.127	3	1.25575	0.165878	3	1.39517	0.233899	3	1.52803	0.184021	3	1.51902	0.328121	3	1.5296	0.299033	3	1.57419	0.409079	3	1.58975	0.124424	3
18	1.24441	0.159214	3	1.2465	0.114068	3	1.55852	0.11027	3	1.60757	0.185762	3	1.37477	0.212116	3	1.56093	0.330687	3	1.69477	0.250585	3	1.64931	0.403761	3	1.69102	0.381808	3	1.73767	0.506631	3	1.72317	0.162629	3
21	1.32128	0.173415	3	1.30818	0.134711	3	1.6597	0.085555	3	1.70644	0.172837	3	1.46871	0.226677	3	1.6705	0.363891	3	1.79298	0.240034	3	1.71394	0.396375	3	1.78254	0.376868	3	1.83545	0.495554	3	1.8096	0.135613	3
24	1.40315	0.170759	3	1.37553	0.149309	3	1.76567	0.050266	3	1.81563	0.199208	3	1.56818	0.254406	3	1.79588	0.4176	3	1.90033	0.245334	3	1.81646	0.440838	3	1.92178	0.430231	3	1.96936	0.562831	3	1.91781	0.146848	3
Two-way ANOVA (MG132)	Ordinary
Alpha	0.05
Source of Variation	% of total variation	P value	P value summary	Significant?
Interaction	5.841	0.4449	ns	No
Row Factor	74.27	<0.0001	****	Yes
Column Factor	5.731	<0.0001	****	Yes
ANOVA table	SS	DF	MS	F (DFn, DFd)	P value
Interaction	197.1	80	2.463	F (80, 198) = 1.021	P=0.4449
Row Factor	2506	8	313.2	F (8, 198) = 129.8	P<0.0001
Column Factor	193.3	10	19.33	F (10, 198) = 8.015	P<0.0001
Residual	477.6	198	2.412
Data summary
Number of columns (Column Factor)	11
Number of rows (Row Factor)	9
Number of values	297
Within each row, compare columns (simple effects within rows)
Number of families	9
Number of comparisons per family	10
Alpha	0.05
Dunnett's multiple comparisons test	Mean Diff.	95.00% CI of diff.	Significant?	Summary	Adjusted P Value
Row 1
WT vs. S444R	0	-3.477 to 3.477	No	ns	>0.9999
WT vs. E858K	0	-3.477 to 3.477	No	ns	>0.9999
WT vs. L957P	0	-3.477 to 3.477	No	ns	>0.9999
WT vs. E862K	0	-3.477 to 3.477	No	ns	>0.9999
WT vs. D868N	0	-3.477 to 3.477	No	ns	>0.9999
WT vs. S869N	0	-3.477 to 3.477	No	ns	>0.9999
WT vs. G870S	0	-3.477 to 3.477	No	ns	>0.9999
WT vs. I871T	0	-3.477 to 3.477	No	ns	>0.9999
WT vs. V657A	0	-3.477 to 3.477	No	ns	>0.9999
WT vs. T962del	0	-3.477 to 3.477	No	ns	>0.9999
Row 2
WT vs. S444R	0.05428	-3.423 to 3.531	No	ns	>0.9999
WT vs. E858K	0.001928	-3.475 to 3.479	No	ns	>0.9999
WT vs. L957P	0.03702	-3.440 to 3.514	No	ns	>0.9999
WT vs. E862K	-0.06721	-3.544 to 3.410	No	ns	>0.9999
WT vs. D868N	-0.009036	-3.486 to 3.468	No	ns	>0.9999
WT vs. S869N	0.1064	-3.370 to 3.583	No	ns	0.9999
WT vs. G870S	0.1249	-3.352 to 3.602	No	ns	0.9999
WT vs. I871T	-0.053	-3.530 to 3.424	No	ns	>0.9999
WT vs. V657A	-0.1285	-3.605 to 3.348	No	ns	0.9999
WT vs. T962del	-0.08251	-3.559 to 3.394	No	ns	>0.9999
Row 3
WT vs. S444R	0.1741	-3.303 to 3.651	No	ns	0.9998
WT vs. E858K	0.0621	-3.415 to 3.539	No	ns	>0.9999
WT vs. L957P	0.01222	-3.465 to 3.489	No	ns	>0.9999
WT vs. E862K	-0.1622	-3.639 to 3.315	No	ns	0.9998
WT vs. D868N	0.007858	-3.469 to 3.485	No	ns	>0.9999
WT vs. S869N	0.1937	-3.283 to 3.671	No	ns	0.9998
WT vs. G870S	0.1698	-3.307 to 3.647	No	ns	0.9998
WT vs. I871T	-0.1598	-3.637 to 3.317	No	ns	0.9998
WT vs. V657A	-0.2051	-3.682 to 3.272	No	ns	0.9998
WT vs. T962del	-0.1236	-3.600 to 3.353	No	ns	0.9999
Row 4
WT vs. S444R	0.3883	-3.089 to 3.865	No	ns	0.9996
WT vs. E858K	0.226	-3.251 to 3.703	No	ns	0.9997
WT vs. L957P	-0.08649	-3.563 to 3.390	No	ns	>0.9999
WT vs. E862K	-0.2742	-3.751 to 3.203	No	ns	0.9997
WT vs. D868N	0.04139	-3.435 to 3.518	No	ns	>0.9999
WT vs. S869N	0.3431	-3.134 to 3.820	No	ns	0.9996
WT vs. G870S	0.141	-3.336 to 3.618	No	ns	0.9999
WT vs. I871T	-0.3261	-3.803 to 3.151	No	ns	0.9996
WT vs. V657A	-0.3805	-3.857 to 3.096	No	ns	0.9996
WT vs. T962del	-0.241	-3.718 to 3.236	No	ns	0.9997
Row 5
WT vs. S444R	0.9017	-2.575 to 4.378	No	ns	0.991
WT vs. E858K	0.6887	-2.788 to 4.166	No	ns	0.997
WT vs. L957P	-0.04235	-3.519 to 3.434	No	ns	>0.9999
WT vs. E862K	-0.3817	-3.859 to 3.095	No	ns	0.9996
WT vs. D868N	0.1995	-3.277 to 3.676	No	ns	0.9998
WT vs. S869N	0.7498	-2.727 to 4.227	No	ns	0.9965
WT vs. G870S	0.3358	-3.141 to 3.813	No	ns	0.9996
WT vs. I871T	-0.4691	-3.946 to 3.008	No	ns	0.9994
WT vs. V657A	-0.6191	-4.096 to 2.858	No	ns	0.9993
WT vs. T962del	-0.2887	-3.766 to 3.188	No	ns	0.9997
Row 6
WT vs. S444R	1.825	-1.652 to 5.301	No	ns	0.6465
WT vs. E858K	1.674	-1.802 to 5.151	No	ns	0.7353
WT vs. L957P	0.4211	-3.056 to 3.898	No	ns	0.9995
WT vs. E862K	-0.3606	-3.837 to 3.116	No	ns	0.9996
WT vs. D868N	0.4658	-3.011 to 3.943	No	ns	0.9995
WT vs. S869N	1.394	-2.083 to 4.871	No	ns	0.8782
WT vs. G870S	0.9951	-2.482 to 4.472	No	ns	0.9837
WT vs. I871T	-0.3435	-3.820 to 3.133	No	ns	0.9996
WT vs. V657A	-0.9624	-4.439 to 2.514	No	ns	0.9874
WT vs. T962del	-0.1105	-3.587 to 3.366	No	ns	0.9999
Row 7
WT vs. S444R	3.089	-0.3874 to 6.566	No	ns	0.1074
WT vs. E858K	3.208	-0.2690 to 6.685	No	ns	0.0859
WT vs. L957P	1.284	-2.193 to 4.761	No	ns	0.92
WT vs. E862K	-0.1863	-3.663 to 3.291	No	ns	0.9998
WT vs. D868N	0.7244	-2.752 to 4.201	No	ns	0.9967
WT vs. S869N	2.127	-1.350 to 5.604	No	ns	0.4683
WT vs. G870S	2.026	-1.451 to 5.503	No	ns	0.5261
WT vs. I871T	-0.000645	-3.477 to 3.476	No	ns	>0.9999
WT vs. V657A	-1.281	-4.757 to 2.196	No	ns	0.9211
WT vs. T962del	0.3468	-3.130 to 3.824	No	ns	0.9996
Row 8
WT vs. S444R	4.369	0.8926 to 7.846	Yes	**	0.006
WT vs. E858K	4.81	1.333 to 8.286	Yes	**	0.0018
WT vs. L957P	2.226	-1.250 to 5.703	No	ns	0.4146
WT vs. E862K	0.02983	-3.447 to 3.507	No	ns	>0.9999
WT vs. D868N	0.9677	-2.509 to 4.445	No	ns	0.9869
WT vs. S869N	2.814	-0.6633 to 6.290	No	ns	0.1746
WT vs. G870S	3.172	-0.3051 to 6.649	No	ns	0.092
WT vs. I871T	0.4119	-3.065 to 3.889	No	ns	0.9996
WT vs. V657A	-1.454	-4.930 to 2.023	No	ns	0.852
WT vs. T962del	0.8049	-2.672 to 4.282	No	ns	0.996
Row 9
WT vs. S444R	5.752	2.276 to 9.229	Yes	****	<0.0001
WT vs. E858K	5.662	2.185 to 9.138	Yes	***	0.0001
WT vs. L957P	2.928	-0.5487 to 6.405	No	ns	0.1436
WT vs. E862K	0.1728	-3.304 to 3.650	No	ns	0.9998
WT vs. D868N	1.187	-2.290 to 4.664	No	ns	0.9485
WT vs. S869N	3.365	-0.1120 to 6.842	No	ns	0.063
WT vs. G870S	4.032	0.5551 to 7.509	Yes	*	0.0142
WT vs. I871T	0.783	-2.694 to 4.260	No	ns	0.9962
WT vs. V657A	-1.697	-5.174 to 1.780	No	ns	0.7224
WT vs. T962del	1.071	-2.406 to 4.548	No	ns	0.9726
Test details	Mean 1	Mean 2	Mean Diff.	SE of diff.	N1	N2	q	DF
Row 1
WT vs. S444R	1	1	0	1.268	3	3	0	198
WT vs. E858K	1	1	0	1.268	3	3	0	198
WT vs. L957P	1	1	0	1.268	3	3	0	198
WT vs. E862K	1	1	0	1.268	3	3	0	198
WT vs. D868N	1	1	0	1.268	3	3	0	198
WT vs. S869N	1	1	0	1.268	3	3	0	198
WT vs. G870S	1	1	0	1.268	3	3	0	198
WT vs. I871T	1	1	0	1.268	3	3	0	198
WT vs. V657A	1	1	0	1.268	3	3	0	198
WT vs. T962del	1	1	0	1.268	3	3	0	198
Row 2
WT vs. S444R	1.443	1.388	0.05428	1.268	3	3	0.0428	198
WT vs. E858K	1.443	1.441	0.001928	1.268	3	3	0.00152	198
WT vs. L957P	1.443	1.406	0.03702	1.268	3	3	0.0292	198
WT vs. E862K	1.443	1.51	-0.06721	1.268	3	3	0.053	198
WT vs. D868N	1.443	1.452	-0.009036	1.268	3	3	0.007126	198
WT vs. S869N	1.443	1.336	0.1064	1.268	3	3	0.08394	198
WT vs. G870S	1.443	1.318	0.1249	1.268	3	3	0.09849	198
WT vs. I871T	1.443	1.496	-0.053	1.268	3	3	0.04179	198
WT vs. V657A	1.443	1.571	-0.1285	1.268	3	3	0.1013	198
WT vs. T962del	1.443	1.525	-0.08251	1.268	3	3	0.06506	198
Row 3
WT vs. S444R	1.839	1.665	0.1741	1.268	3	3	0.1373	198
WT vs. E858K	1.839	1.777	0.0621	1.268	3	3	0.04897	198
WT vs. L957P	1.839	1.827	0.01222	1.268	3	3	0.009639	198
WT vs. E862K	1.839	2.001	-0.1622	1.268	3	3	0.1279	198
WT vs. D868N	1.839	1.831	0.007858	1.268	3	3	0.006197	198
WT vs. S869N	1.839	1.645	0.1937	1.268	3	3	0.1528	198
WT vs. G870S	1.839	1.669	0.1698	1.268	3	3	0.1339	198
WT vs. I871T	1.839	1.999	-0.1598	1.268	3	3	0.126	198
WT vs. V657A	1.839	2.044	-0.2051	1.268	3	3	0.1618	198
WT vs. T962del	1.839	1.962	-0.1236	1.268	3	3	0.09747	198
Row 4
WT vs. S444R	2.405	2.017	0.3883	1.268	3	3	0.3062	198
WT vs. E858K	2.405	2.179	0.226	1.268	3	3	0.1782	198
WT vs. L957P	2.405	2.491	-0.08649	1.268	3	3	0.0682	198
WT vs. E862K	2.405	2.679	-0.2742	1.268	3	3	0.2162	198
WT vs. D868N	2.405	2.363	0.04139	1.268	3	3	0.03263	198
WT vs. S869N	2.405	2.062	0.3431	1.268	3	3	0.2705	198
WT vs. G870S	2.405	2.264	0.141	1.268	3	3	0.1112	198
WT vs. I871T	2.405	2.731	-0.3261	1.268	3	3	0.2571	198
WT vs. V657A	2.405	2.785	-0.3805	1.268	3	3	0.3	198
WT vs. T962del	2.405	2.646	-0.241	1.268	3	3	0.19	198
Row 5
WT vs. S444R	3.58	2.679	0.9017	1.268	3	3	0.711	198
WT vs. E858K	3.58	2.892	0.6887	1.268	3	3	0.5431	198
WT vs. L957P	3.58	3.623	-0.04235	1.268	3	3	0.03339	198
WT vs. E862K	3.58	3.962	-0.3817	1.268	3	3	0.301	198
WT vs. D868N	3.58	3.381	0.1995	1.268	3	3	0.1573	198
WT vs. S869N	3.58	2.831	0.7498	1.268	3	3	0.5912	198
WT vs. G870S	3.58	3.245	0.3358	1.268	3	3	0.2648	198
WT vs. I871T	3.58	4.05	-0.4691	1.268	3	3	0.3699	198
WT vs. V657A	3.58	4.199	-0.6191	1.268	3	3	0.4882	198
WT vs. T962del	3.58	3.869	-0.2887	1.268	3	3	0.2277	198
Row 6
WT vs. S444R	5.453	3.628	1.825	1.268	3	3	1.439	198
WT vs. E858K	5.453	3.778	1.674	1.268	3	3	1.32	198
WT vs. L957P	5.453	5.031	0.4211	1.268	3	3	0.3321	198
WT vs. E862K	5.453	5.813	-0.3606	1.268	3	3	0.2844	198
WT vs. D868N	5.453	4.987	0.4658	1.268	3	3	0.3673	198
WT vs. S869N	5.453	4.058	1.394	1.268	3	3	1.099	198
WT vs. G870S	5.453	4.458	0.9951	1.268	3	3	0.7847	198
WT vs. I871T	5.453	5.796	-0.3435	1.268	3	3	0.2709	198
WT vs. V657A	5.453	6.415	-0.9624	1.268	3	3	0.7589	198
WT vs. T962del	5.453	5.563	-0.1105	1.268	3	3	0.08715	198
Row 7
WT vs. S444R	7.795	4.705	3.089	1.268	3	3	2.436	198
WT vs. E858K	7.795	4.587	3.208	1.268	3	3	2.53	198
WT vs. L957P	7.795	6.511	1.284	1.268	3	3	1.013	198
WT vs. E862K	7.795	7.981	-0.1863	1.268	3	3	0.1469	198
WT vs. D868N	7.795	7.07	0.7244	1.268	3	3	0.5712	198
WT vs. S869N	7.795	5.667	2.127	1.268	3	3	1.678	198
WT vs. G870S	7.795	5.768	2.026	1.268	3	3	1.598	198
WT vs. I871T	7.795	7.795	-0.000645	1.268	3	3	0.0005086	198
WT vs. V657A	7.795	9.075	-1.281	1.268	3	3	1.01	198
WT vs. T962del	7.795	7.448	0.3468	1.268	3	3	0.2734	198
Row 8
WT vs. S444R	9.814	5.445	4.369	1.268	3	3	3.446	198
WT vs. E858K	9.814	5.005	4.81	1.268	3	3	3.793	198
WT vs. L957P	9.814	7.588	2.226	1.268	3	3	1.756	198
WT vs. E862K	9.814	9.784	0.02983	1.268	3	3	0.02352	198
WT vs. D868N	9.814	8.846	0.9677	1.268	3	3	0.7631	198
WT vs. S869N	9.814	7.001	2.814	1.268	3	3	2.219	198
WT vs. G870S	9.814	6.642	3.172	1.268	3	3	2.501	198
WT vs. I871T	9.814	9.402	0.4119	1.268	3	3	0.3248	198
WT vs. V657A	9.814	11.27	-1.454	1.268	3	3	1.146	198
WT vs. T962del	9.814	9.009	0.8049	1.268	3	3	0.6347	198
Row 9
WT vs. S444R	11.44	5.683	5.752	1.268	3	3	4.536	198
WT vs. E858K	11.44	5.774	5.662	1.268	3	3	4.465	198
WT vs. L957P	11.44	8.507	2.928	1.268	3	3	2.309	198
WT vs. E862K	11.44	11.26	0.1728	1.268	3	3	0.1362	198
WT vs. D868N	11.44	10.25	1.187	1.268	3	3	0.9362	198
WT vs. S869N	11.44	8.071	3.365	1.268	3	3	2.653	198
WT vs. G870S	11.44	7.403	4.032	1.268	3	3	3.179	198
WT vs. I871T	11.44	10.65	0.783	1.268	3	3	0.6175	198
WT vs. V657A	11.44	13.13	-1.697	1.268	3	3	1.338	198
WT vs. T962del	11.44	10.36	1.071	1.268	3	3	0.8444	198

## Sheet: SD4.3 forFig3b_S7-Baf1A
Source data for Figure 3b and Supp Fig 7
hours post treatment (Baf1A)	WT			S444R			E858K			L957P			E862K			D868N			S869N			G870S			I871T			V657A			T962del
0	1	1	1	1	1	1	1	1	1	1	1	1	1	1	1	1	1	1	1	1	1	1	1	1	1	1	1	1	1	1	1	1	1
3	1.28332	1.51277	1.6112	1.32942	1.47244	1.48892	1.28942	1.36817	1.73684	1.22506	1.34443	1.47974	1.19923	1.46226	1.42442	1.27896	1.37918	1.32078	1.24348	1.32075	1.39366	1.14579	1.18353	1.23005	1.13186	1.25767	1.31501	1.32035	1.80221	1.51507	1.23131	1.56768	1.6221
6	1.48036	1.74412	1.9408	1.50483	1.65984	1.7356	1.48563	1.5507	2.20547	1.35325	1.49011	1.5074	1.40295	1.67453	1.62162	1.49469	1.61913	1.55858	1.42318	1.5295	1.69491	1.2779	1.33173	1.37141	1.24733	1.31288	1.27614	1.60997	2.06478	1.71781	1.44591	1.72485	1.67083
9	1.62782	1.74412	2.0232	1.62638	1.74121	1.79838	1.60056	1.66303	2.36235	1.46868	1.53739	1.46367	1.55477	1.87441	1.62563	1.63658	1.77021	1.67224	1.55716	1.68718	1.80481	1.38393	1.41372	1.40845	1.3799	1.45808	1.22654	1.81353	2.27981	1.70411	1.65523	1.94453	1.57279
12	1.81906	2.03255	2.2416	1.76934	1.81102	1.95716	1.74842	1.72283	2.71559	1.70244	1.726	1.61158	1.78027	2.10377	1.85886	1.81371	1.9251	1.88842	1.72242	1.79981	2.06342	1.5062	1.54202	1.52791	1.57306	1.69461	1.36059	2.08675	2.58236	2.00548	1.90677	2.14127	1.80868
15	2.07534	2.37005	2.5744	1.93163	1.97795	2.08567	1.90049	1.83463	3.03036	2.07773	2.16015	1.86752	2.0852	2.60141	2.16116	2.04247	2.21794	2.053	1.89932	2.01015	2.2854	1.67593	1.8422	1.65884	1.86529	2.13701	1.56032	2.48087	3.22881	2.40365	2.2445	2.45081	2.22519
18	2.43142	2.61542	3.2856	2.13536	2.06089	2.36411	2.06798	1.91732	3.65992	2.82135	3.06512	2.48875	2.61819	2.77064	2.97598	2.36486	2.26661	2.45049	2.15002	2.05965	2.77146	1.9876	2.44254	2.02817	2.3913	2.64417	2.24263	3.15369	3.14197	3.28858	2.77529	2.45155	3.17172
21	2.9369	3.78117	4.3688	2.36878	2.51496	2.72083	2.2719	2.20957	4.39575	3.96404	5.14134	3.98457	3.38885	4.72642	4.29029	2.79778	3.29369	3.04045	2.50181	2.66402	3.4363	2.5156	3.47238	2.91289	3.15895	4.53783	3.90751	4.01025	6.00551	4.53333	3.38435	3.82951	4.49317
24	3.38442	4.61592	5.6664	2.50414	2.70551	3.0901	2.37561	2.31305	5.20951	4.82483	6.80656	5.76206	3.99167	5.79422	5.68769	3.16264	3.75582	3.74895	2.73726	2.908	4.20831	2.96366	4.42916	3.88785	3.81682	5.88071	5.92895	4.78552	7.06134	5.8831	3.77617	4.3088	5.69935
hours post treatment (DMSO)	WT			S444R			E858K			L957P			E862K			D868N			S869N			G870S			I871T			V657A			T962del
0	1	1	1	1	1	1	1	1	1	1	1	1	1	1	1	1	1	1	1	1	1	1	1	1	1	1	1	1	1	1	1	1	1
3	1.08154	1.51277	1.22451	1.06017	1.47244	1.195	1.13421	1.36817	1.3125	1.1645	1.34443	1.3292	1.06106	1.46226	1.23216	1.09773	1.37918	1.18044	1.1382	1.32075	1.28462	1.11951	1.18353	1.1915	1.10759	1.25767	1.18977	1.25239	1.80221	1.33938	1.20343	1.56768	1.449
6	1.06066	1.74412	1.05987	1.0266	1.65984	1.03451	1.16776	1.5507	1.29234	1.16923	1.49011	1.28553	1.05532	1.67453	1.14609	1.11285	1.61913	1.16693	1.23487	1.5295	1.37559	1.17507	1.33173	1.25982	1.12229	1.31288	1.17362	1.29959	2.06478	1.36355	1.24959	1.72485	1.50453
9	1.07241	1.8678	0.956034	1.02723	1.74121	0.935289	1.22828	1.66303	1.22379	1.19586	1.53739	1.2236	1.06825	1.87441	1.05662	1.13854	1.77021	1.13275	1.31686	1.68718	1.41197	1.23109	1.41372	1.26412	1.14706	1.45808	1.13728	1.35294	2.27981	1.40483	1.31904	1.94453	1.54677
12	1.09459	2.03255	0.937325	1.0456	1.81102	0.922347	1.26303	1.72283	1.25403	1.26391	1.726	1.23859	1.07615	2.10377	1.02492	1.16322	1.9251	1.10652	1.38883	1.79981	1.44836	1.27918	1.54202	1.28295	1.16331	1.69461	1.12248	1.41108	2.58236	1.39879	1.37786	2.14127	1.64092
15	1.09785	2.37005	0.933583	1.03673	1.97795	0.92321	1.26603	1.83463	1.27319	1.28935	2.16015	1.26467	1.06681	2.60141	1.01699	1.14761	2.21794	1.10175	1.41604	2.01015	1.48592	1.3198	1.8422	1.28402	1.17183	2.13701	1.12786	1.41587	3.22881	1.40886	1.39216	2.45081	1.70368
18	1.12394	2.61542	0.978485	1.08296	2.06089	0.969802	1.28999	1.91732	1.41431	1.35089	3.06512	1.33051	1.10201	2.77064	1.04303	1.17935	2.26661	1.13434	1.44683	2.05965	1.63322	1.38049	2.44254	1.34373	1.21517	2.64417	1.18573	1.43707	3.14197	1.51057	1.38235	2.45155	1.81955
21	1.17156	3.78117	1.02526	1.14693	2.51496	1.00777	1.32654	2.20957	1.54234	1.45089	5.14134	1.42438	1.15374	4.72642	1.08041	1.20605	3.29369	1.17011	1.4898	2.66402	1.74589	1.44211	3.47238	1.41958	1.2856	4.53783	1.23688	1.51642	6.00551	1.66566	1.39788	3.82951	1.95232
24	1.19243	4.61592	1.07296	1.17416	2.70551	1.07593	1.36908	2.31305	1.71169	1.47751	6.80656	1.52999	1.15805	5.79422	1.12231	1.22015	3.75582	1.22258	1.5392	2.908	1.94014	1.46779	4.42916	1.50134	1.3065	5.88071	1.32436	1.61902	7.06134	1.88721	1.42606	4.3088	2.13518
Two-way ANOVA (Baf1A)	Ordinary
Alpha	0.05
Source of Variation	% of total variation	P value	P value summary	Significant?
Interaction	9.502	<0.0001	****	Yes
Row Factor	75.52	<0.0001	****	Yes
Column Factor	4.948	<0.0001	****	Yes
ANOVA table	SS	DF	MS	F (DFn, DFd)	P value
Interaction	39.58	80	0.4948	F (80, 198) = 2.344	P<0.0001
Row Factor	314.6	8	39.32	F (8, 198) = 186.3	P<0.0001
Column Factor	20.61	10	2.061	F (10, 198) = 9.767	P<0.0001
Residual	41.79	198	0.211
Data summary
Number of columns (Column Factor)	11
Number of rows (Row Factor)	9
Number of values	297
Within each row, compare columns (simple effects within rows)
Number of families	9
Number of comparisons per family	10
Alpha	0.05
Dunnett's multiple comparisons test	Mean Diff.	95.00% CI of diff.	Significant?	Summary	Adjusted P Value
Row 1
WT vs. S444R	0	-1.028 to 1.028	No	ns	>0.9999
WT vs. E858K	0	-1.028 to 1.028	No	ns	>0.9999
WT vs. L957P	0	-1.028 to 1.028	No	ns	>0.9999
WT vs. E862K	0	-1.028 to 1.028	No	ns	>0.9999
WT vs. D868N	0	-1.028 to 1.028	No	ns	>0.9999
WT vs. S869N	0	-1.028 to 1.028	No	ns	>0.9999
WT vs. G870S	0	-1.028 to 1.028	No	ns	>0.9999
WT vs. I871T	0	-1.028 to 1.028	No	ns	>0.9999
WT vs. V657A	0	-1.028 to 1.028	No	ns	>0.9999
WT vs. T962del	0	-1.028 to 1.028	No	ns	>0.9999
Row 2
WT vs. S444R	0.03884	-0.9896 to 1.067	No	ns	0.9999
WT vs. E858K	0.004286	-1.024 to 1.033	No	ns	>0.9999
WT vs. L957P	0.1194	-0.9091 to 1.148	No	ns	0.9996
WT vs. E862K	0.1071	-0.9213 to 1.136	No	ns	0.9996
WT vs. D868N	0.1428	-0.8856 to 1.171	No	ns	0.9994
WT vs. S869N	0.1498	-0.8786 to 1.178	No	ns	0.9994
WT vs. G870S	0.2826	-0.7458 to 1.311	No	ns	0.988
WT vs. I871T	0.2343	-0.7942 to 1.263	No	ns	0.9961
WT vs. V657A	-0.07678	-1.105 to 0.9516	No	ns	0.9997
WT vs. T962del	-0.0046	-1.033 to 1.024	No	ns	>0.9999
Row 3
WT vs. S444R	0.08833	-0.9401 to 1.117	No	ns	0.9997
WT vs. E858K	-0.02551	-1.054 to 1.003	No	ns	>0.9999
WT vs. L957P	0.2715	-0.7569 to 1.300	No	ns	0.9904
WT vs. E862K	0.1554	-0.8730 to 1.184	No	ns	0.9994
WT vs. D868N	0.1643	-0.8641 to 1.193	No	ns	0.9994
WT vs. S869N	0.1726	-0.8559 to 1.201	No	ns	0.9993
WT vs. G870S	0.3947	-0.6337 to 1.423	No	ns	0.902
WT vs. I871T	0.443	-0.5854 to 1.471	No	ns	0.831
WT vs. V657A	-0.07576	-1.104 to 0.9526	No	ns	0.9997
WT vs. T962del	0.1079	-0.9205 to 1.136	No	ns	0.9996
Row 4
WT vs. S444R	0.1176	-0.9108 to 1.146	No	ns	0.9996
WT vs. E858K	-0.03571	-1.064 to 0.9927	No	ns	0.9999
WT vs. L957P	0.3497	-0.6787 to 1.378	No	ns	0.9497
WT vs. E862K	0.1547	-0.8737 to 1.183	No	ns	0.9994
WT vs. D868N	0.1466	-0.8818 to 1.175	No	ns	0.9994
WT vs. S869N	0.1566	-0.8719 to 1.185	No	ns	0.9994
WT vs. G870S	0.4376	-0.5908 to 1.466	No	ns	0.8399
WT vs. I871T	0.4848	-0.5436 to 1.513	No	ns	0.7556
WT vs. V657A	-0.09287	-1.121 to 0.9355	No	ns	0.9997
WT vs. T962del	0.1154	-0.9130 to 1.144	No	ns	0.9996
Row 5
WT vs. S444R	0.1852	-0.8432 to 1.214	No	ns	0.9993
WT vs. E858K	-0.03121	-1.060 to 0.9972	No	ns	0.9999
WT vs. L957P	0.3511	-0.6773 to 1.379	No	ns	0.9486
WT vs. E862K	0.1168	-0.9116 to 1.145	No	ns	0.9996
WT vs. D868N	0.1553	-0.8731 to 1.184	No	ns	0.9994
WT vs. S869N	0.1692	-0.8592 to 1.198	No	ns	0.9993
WT vs. G870S	0.5057	-0.5227 to 1.534	No	ns	0.7149
WT vs. I871T	0.4883	-0.5401 to 1.517	No	ns	0.7489
WT vs. V657A	-0.1938	-1.222 to 0.8346	No	ns	0.9992
WT vs. T962del	0.07883	-0.9496 to 1.107	No	ns	0.9997
Row 6
WT vs. S444R	0.3415	-0.6869 to 1.370	No	ns	0.9563
WT vs. E858K	0.08477	-0.9436 to 1.113	No	ns	0.9997
WT vs. L957P	0.3048	-0.7236 to 1.333	No	ns	0.9789
WT vs. E862K	0.05734	-0.9711 to 1.086	No	ns	0.9998
WT vs. D868N	0.2355	-0.7929 to 1.264	No	ns	0.9961
WT vs. S869N	0.275	-0.7534 to 1.303	No	ns	0.9896
WT vs. G870S	0.6143	-0.4141 to 1.643	No	ns	0.4968
WT vs. I871T	0.4857	-0.5427 to 1.514	No	ns	0.7539
WT vs. V657A	-0.3645	-1.393 to 0.6639	No	ns	0.9361
WT vs. T962del	0.03309	-0.9953 to 1.062	No	ns	0.9999
Row 7
WT vs. S444R	0.5907	-0.4377 to 1.619	No	ns	0.5431
WT vs. E858K	0.2291	-0.7993 to 1.257	No	ns	0.9963
WT vs. L957P	-0.01426	-1.043 to 1.014	No	ns	>0.9999
WT vs. E862K	-0.01079	-1.039 to 1.018	No	ns	>0.9999
WT vs. D868N	0.4168	-0.6116 to 1.445	No	ns	0.8718
WT vs. S869N	0.4504	-0.5780 to 1.479	No	ns	0.8183
WT vs. G870S	0.6247	-0.4037 to 1.653	No	ns	0.4768
WT vs. I871T	0.3514	-0.6770 to 1.380	No	ns	0.9483
WT vs. V657A	-0.4173	-1.446 to 0.6111	No	ns	0.8711
WT vs. T962del	-0.02204	-1.050 to 1.006	No	ns	>0.9999
Row 8
WT vs. S444R	1.161	0.1324 to 2.189	Yes	*	0.0184
WT vs. E858K	0.7366	-0.2919 to 1.765	No	ns	0.2896
WT vs. L957P	-0.6677	-1.696 to 0.3607	No	ns	0.3987
WT vs. E862K	-0.4396	-1.468 to 0.5888	No	ns	0.8366
WT vs. D868N	0.6516	-0.3768 to 1.680	No	ns	0.427
WT vs. S869N	0.8282	-0.2002 to 1.857	No	ns	0.1785
WT vs. G870S	0.7287	-0.2997 to 1.757	No	ns	0.3011
WT vs. I871T	-0.1725	-1.201 to 0.8559	No	ns	0.9993
WT vs. V657A	-1.154	-2.182 to -0.1257	Yes	*	0.0194
WT vs. T962del	-0.2067	-1.235 to 0.8217	No	ns	0.9969
Row 9
WT vs. S444R	1.789	0.7606 to 2.817	Yes	****	<0.0001
WT vs. E858K	1.256	0.2278 to 2.285	Yes	**	0.0083
WT vs. L957P	-1.242	-2.271 to -0.2138	Yes	**	0.0094
WT vs. E862K	-0.6023	-1.631 to 0.4261	No	ns	0.5203
WT vs. D868N	0.9998	-0.02864 to 2.028	No	ns	0.0611
WT vs. S869N	1.271	0.2426 to 2.299	Yes	**	0.0073
WT vs. G870S	0.7954	-0.2331 to 1.824	No	ns	0.2139
WT vs. I871T	-0.6532	-1.682 to 0.3752	No	ns	0.4241
WT vs. V657A	-1.354	-2.383 to -0.3260	Yes	**	0.0034
WT vs. T962del	-0.03919	-1.068 to 0.9892	No	ns	0.9999
Test details	Mean 1	Mean 2	Mean Diff.	SE of diff.	N1	N2	q	DF
Row 1
WT vs. S444R	1	1	0	0.3751	3	3	0	198
WT vs. E858K	1	1	0	0.3751	3	3	0	198
WT vs. L957P	1	1	0	0.3751	3	3	0	198
WT vs. E862K	1	1	0	0.3751	3	3	0	198
WT vs. D868N	1	1	0	0.3751	3	3	0	198
WT vs. S869N	1	1	0	0.3751	3	3	0	198
WT vs. G870S	1	1	0	0.3751	3	3	0	198
WT vs. I871T	1	1	0	0.3751	3	3	0	198
WT vs. V657A	1	1	0	0.3751	3	3	0	198
WT vs. T962del	1	1	0	0.3751	3	3	0	198
Row 2
WT vs. S444R	1.469	1.43	0.03884	0.3751	3	3	0.1035	198
WT vs. E858K	1.469	1.465	0.004286	0.3751	3	3	0.01143	198
WT vs. L957P	1.469	1.35	0.1194	0.3751	3	3	0.3182	198
WT vs. E862K	1.469	1.362	0.1071	0.3751	3	3	0.2856	198
WT vs. D868N	1.469	1.326	0.1428	0.3751	3	3	0.3807	198
WT vs. S869N	1.469	1.319	0.1498	0.3751	3	3	0.3994	198
WT vs. G870S	1.469	1.186	0.2826	0.3751	3	3	0.7535	198
WT vs. I871T	1.469	1.235	0.2343	0.3751	3	3	0.6245	198
WT vs. V657A	1.469	1.546	-0.07678	0.3751	3	3	0.2047	198
WT vs. T962del	1.469	1.474	-0.0046	0.3751	3	3	0.01226	198
Row 3
WT vs. S444R	1.722	1.633	0.08833	0.3751	3	3	0.2355	198
WT vs. E858K	1.722	1.747	-0.02551	0.3751	3	3	0.068	198
WT vs. L957P	1.722	1.45	0.2715	0.3751	3	3	0.7238	198
WT vs. E862K	1.722	1.566	0.1554	0.3751	3	3	0.4143	198
WT vs. D868N	1.722	1.557	0.1643	0.3751	3	3	0.438	198
WT vs. S869N	1.722	1.549	0.1726	0.3751	3	3	0.46	198
WT vs. G870S	1.722	1.327	0.3947	0.3751	3	3	1.052	198
WT vs. I871T	1.722	1.279	0.443	0.3751	3	3	1.181	198
WT vs. V657A	1.722	1.798	-0.07576	0.3751	3	3	0.202	198
WT vs. T962del	1.722	1.614	0.1079	0.3751	3	3	0.2876	198
Row 4
WT vs. S444R	1.84	1.722	0.1176	0.3751	3	3	0.3136	198
WT vs. E858K	1.84	1.875	-0.03571	0.3751	3	3	0.09519	198
WT vs. L957P	1.84	1.49	0.3497	0.3751	3	3	0.9323	198
WT vs. E862K	1.84	1.685	0.1547	0.3751	3	3	0.4123	198
WT vs. D868N	1.84	1.693	0.1466	0.3751	3	3	0.3908	198
WT vs. S869N	1.84	1.683	0.1566	0.3751	3	3	0.4174	198
WT vs. G870S	1.84	1.402	0.4376	0.3751	3	3	1.167	198
WT vs. I871T	1.84	1.355	0.4848	0.3751	3	3	1.292	198
WT vs. V657A	1.84	1.932	-0.09287	0.3751	3	3	0.2476	198
WT vs. T962del	1.84	1.724	0.1154	0.3751	3	3	0.3077	198
Row 5
WT vs. S444R	2.031	1.846	0.1852	0.3751	3	3	0.4938	198
WT vs. E858K	2.031	2.062	-0.03121	0.3751	3	3	0.08321	198
WT vs. L957P	2.031	1.68	0.3511	0.3751	3	3	0.9359	198
WT vs. E862K	2.031	1.914	0.1168	0.3751	3	3	0.3113	198
WT vs. D868N	2.031	1.876	0.1553	0.3751	3	3	0.4141	198
WT vs. S869N	2.031	1.862	0.1692	0.3751	3	3	0.451	198
WT vs. G870S	2.031	1.525	0.5057	0.3751	3	3	1.348	198
WT vs. I871T	2.031	1.543	0.4883	0.3751	3	3	1.302	198
WT vs. V657A	2.031	2.225	-0.1938	0.3751	3	3	0.5166	198
WT vs. T962del	2.031	1.952	0.07883	0.3751	3	3	0.2102	198
Row 6
WT vs. S444R	2.34	1.998	0.3415	0.3751	3	3	0.9105	198
WT vs. E858K	2.34	2.255	0.08477	0.3751	3	3	0.226	198
WT vs. L957P	2.34	2.035	0.3048	0.3751	3	3	0.8126	198
WT vs. E862K	2.34	2.283	0.05734	0.3751	3	3	0.1529	198
WT vs. D868N	2.34	2.104	0.2355	0.3751	3	3	0.6277	198
WT vs. S869N	2.34	2.065	0.275	0.3751	3	3	0.7331	198
WT vs. G870S	2.34	1.726	0.6143	0.3751	3	3	1.638	198
WT vs. I871T	2.34	1.854	0.4857	0.3751	3	3	1.295	198
WT vs. V657A	2.34	2.704	-0.3645	0.3751	3	3	0.9718	198
WT vs. T962del	2.34	2.307	0.03309	0.3751	3	3	0.08823	198
Row 7
WT vs. S444R	2.777	2.187	0.5907	0.3751	3	3	1.575	198
WT vs. E858K	2.777	2.548	0.2291	0.3751	3	3	0.6107	198
WT vs. L957P	2.777	2.792	-0.01426	0.3751	3	3	0.03801	198
WT vs. E862K	2.777	2.788	-0.01079	0.3751	3	3	0.02876	198
WT vs. D868N	2.777	2.361	0.4168	0.3751	3	3	1.111	198
WT vs. S869N	2.777	2.327	0.4504	0.3751	3	3	1.201	198
WT vs. G870S	2.777	2.153	0.6247	0.3751	3	3	1.665	198
WT vs. I871T	2.777	2.426	0.3514	0.3751	3	3	0.937	198
WT vs. V657A	2.777	3.195	-0.4173	0.3751	3	3	1.112	198
WT vs. T962del	2.777	2.8	-0.02204	0.3751	3	3	0.05875	198
Row 8
WT vs. S444R	3.696	2.535	1.161	0.3751	3	3	3.095	198
WT vs. E858K	3.696	2.959	0.7366	0.3751	3	3	1.964	198
WT vs. L957P	3.696	4.363	-0.6677	0.3751	3	3	1.78	198
WT vs. E862K	3.696	4.135	-0.4396	0.3751	3	3	1.172	198
WT vs. D868N	3.696	3.044	0.6516	0.3751	3	3	1.737	198
WT vs. S869N	3.696	2.867	0.8282	0.3751	3	3	2.208	198
WT vs. G870S	3.696	2.967	0.7287	0.3751	3	3	1.943	198
WT vs. I871T	3.696	3.868	-0.1725	0.3751	3	3	0.4598	198
WT vs. V657A	3.696	4.85	-1.154	0.3751	3	3	3.077	198
WT vs. T962del	3.696	3.902	-0.2067	0.3751	3	3	0.5511	198
Row 9
WT vs. S444R	4.556	2.767	1.789	0.3751	3	3	4.769	198
WT vs. E858K	4.556	3.299	1.256	0.3751	3	3	3.349	198
WT vs. L957P	4.556	5.798	-1.242	0.3751	3	3	3.312	198
WT vs. E862K	4.556	5.158	-0.6023	0.3751	3	3	1.606	198
WT vs. D868N	4.556	3.556	0.9998	0.3751	3	3	2.665	198
WT vs. S869N	4.556	3.285	1.271	0.3751	3	3	3.389	198
WT vs. G870S	4.556	3.76	0.7954	0.3751	3	3	2.12	198
WT vs. I871T	4.556	5.209	-0.6532	0.3751	3	3	1.742	198
WT vs. V657A	4.556	5.91	-1.354	0.3751	3	3	3.611	198
WT vs. T962del	4.556	4.595	-0.03919	0.3751	3	3	0.1045	198

## Sheet: SD4.4 forFig3d
Source data for Figure 3d
IP SETBP1											IP Ubiquitin											IP Ubiquitin/SETBP1															IP SETBP1											IP Ubiquitin
WT	S444R	V657A	G870S								WT	S444R	V657A	G870S								WT	S444R	V657A	G870S												WT	E858K	L957P	T962del								WT	E858K
88	127	120	114								95	106	104	95								1.08	0.83	0.87	0.84												113	189	221	238								131	119
164	211	231	253								171	148	144	201								1.04	0.7	0.62	0.8												59	113	216	164								160	157
183	242	232	248								184	215	202	219								1.01	0.89	0.87	0.88												102	101	134	102								168	161
																																					ANOVA summary
ANOVA summary											ANOVA summary											ANOVA summary															F	0.9364										ANOVA summary
F	0.5247										F	0.1024										F	5.063														P value	0.4668										F	0.9359
P value	0.6774										P value	0.9564										P value	0.0296														P value summary	ns										P value	0.4671
P value summary	ns										P value summary	ns										P value summary	*														Significant diff. among means (P < 0.05)?	No										P value summary	ns
Significant diff. among means (P < 0.05)?	No										Significant diff. among means (P < 0.05)?	No										Significant diff. among means (P < 0.05)?	Yes														R squared	0.2599										Significant diff. among means (P < 0.05)?	No
R squared	0.1644										R squared	0.03697										R squared	0.655																									R squared	0.2598
																																					Brown-Forsythe test
Brown-Forsythe test											Brown-Forsythe test											Brown-Forsythe test															F (DFn, DFd)	0.08722 (3, 8)										Brown-Forsythe test
F (DFn, DFd)	0.03313 (3, 8)										F (DFn, DFd)	0.04395 (3, 8)										F (DFn, DFd)	0.3905 (3, 8)														P value	0.9651										F (DFn, DFd)	0.8640 (3, 8)
P value	0.9913										P value	0.9868										P value	0.7632														P value summary	ns										P value	0.4982
P value summary	ns										P value summary	ns										P value summary	ns														Are SDs significantly different (P < 0.05)?	No										P value summary	ns
Are SDs significantly different (P < 0.05)?	No										Are SDs significantly different (P < 0.05)?	No										Are SDs significantly different (P < 0.05)?	No																									Are SDs significantly different (P < 0.05)?	No
																																					Bartlett's test
Bartlett's test											Bartlett's test											Bartlett's test															Bartlett's statistic (corrected)											Bartlett's test
Bartlett's statistic (corrected)											Bartlett's statistic (corrected)											Bartlett's statistic (corrected)															P value											Bartlett's statistic (corrected)
P value											P value											P value															P value summary											P value
P value summary											P value summary											P value summary															Are SDs significantly different (P < 0.05)?											P value summary
Are SDs significantly different (P < 0.05)?											Are SDs significantly different (P < 0.05)?											Are SDs significantly different (P < 0.05)?																										Are SDs significantly different (P < 0.05)?
																																					ANOVA table	SS	DF	MS	F (DFn, DFd)	P value
ANOVA table	SS	DF	MS	F (DFn, DFd)	P value						ANOVA table	SS	DF	MS	F (DFn, DFd)	P value						ANOVA table	SS	DF	MS	F (DFn, DFd)	P value										Treatment (between columns)	1.157	3	0.3858	F (3, 8) = 0.9364	P=0.4668						ANOVA table	SS
Treatment (between columns)	6466	3	2155	F (3, 8) = 0.5247	P=0.6774						Treatment (between columns)	940.7	3	313.6	F (3, 8) = 0.1024	P=0.9564						Treatment (between columns)	0.1257	3	0.0419	F (3, 8) = 5.063	P=0.0296										Residual (within columns)	3.296	8	0.412								Treatment (between columns)	2814
Residual (within columns)	32857	8	4107								Residual (within columns)	24501	8	3063								Residual (within columns)	0.0662	8	0.008275												Total	4.453	11									Residual (within columns)	8019
Total	39323	11									Total	25442	11									Total	0.1919	11																								Total	10833
																																					Data summary
Data summary											Data summary											Data summary															Number of treatments (columns)	4										Data summary
Number of treatments (columns)	4										Number of treatments (columns)	4										Number of treatments (columns)	4														Number of values (total)	12										Number of treatments (columns)	4
Number of values (total)	12										Number of values (total)	12										Number of values (total)	12																									Number of values (total)	12
																																					Number of families	1
																																					Number of comparisons per family	3
Number of families	1										Number of families	1										Number of families	1														Alpha	0.05
Number of comparisons per family	3										Number of comparisons per family	3										Number of comparisons per family	3																									Number of families	1
Alpha	0.05										Alpha	0.05										Alpha	0.05														Dunnett's multiple comparisons test	Mean Diff.	95.00% CI of diff.	Significant?	Summary	Adjusted P Value	A-?					Number of comparisons per family	3
																																					WT vs. E858K	0.6387	-0.8705 to 2.148	No	ns	0.5107	B	E858K				Alpha	0.05
Dunnett's multiple comparisons test	Mean Diff.	95.00% CI of diff.	Significant?	Summary	Adjusted P Value	A-?					Dunnett's multiple comparisons test	Mean Diff.	95.00% CI of diff.	Significant?	Summary	Adjusted P Value	A-?					Dunnett's multiple comparisons test	Mean Diff.	95.00% CI of diff.	Significant?	Summary	Adjusted P Value	A-?									WT vs. L957P	0.8318	-0.6773 to 2.341	No	ns	0.3238	C	L957P
WT vs. S444R	-48.33	-199.0 to 102.4	No	ns	0.6917	B	S444R				WT vs. S444R	-6.333	-136.5 to 123.8	No	ns	0.9979	B	S444R				WT vs. S444R	0.2367	0.02278 to 0.4506	Yes	*	0.0319	B	S444R								WT vs. T962del	0.5849	-0.9242 to 2.094	No	ns	0.5719	D	T962del				Dunnett's multiple comparisons test	Mean Diff.
WT vs. V657A	-49.33	-200.0 to 101.4	No	ns	0.6798	C	V657A				WT vs. V657A	0	-130.1 to 130.1	No	ns	>0.9999	C	V657A				WT vs. V657A	0.2567	0.04278 to 0.4706	Yes	*	0.0216	C	V657A																			WT vs. E858K	7.333
WT vs. G870S	-60	-210.7 to 90.69	No	ns	0.5533	D	G870S				WT vs. G870S	-21.67	-151.8 to 108.5	No	ns	0.9307	D	G870S				WT vs. G870S	0.2033	-0.01056 to 0.4172	No	ns	0.0617	D	G870S								Test details	Mean 1	Mean 2	Mean Diff.	SE of diff.	n1	n2	q	DF			WT vs. L957P	-20
																																					WT vs. E858K	1.842	1.204	0.6387	0.5241	3	3	1.219	8			WT vs. T962del	-31
Test details	Mean 1	Mean 2	Mean Diff.	SE of diff.	n1	n2	q	DF			Test details	Mean 1	Mean 2	Mean Diff.	SE of diff.	n1	n2	q	DF			Test details	Mean 1	Mean 2	Mean Diff.	SE of diff.	n1	n2	q	DF							WT vs. L957P	1.842	1.011	0.8318	0.5241	3	3	1.587	8
WT vs. S444R	145	193.3	-48.33	52.33	3	3	0.9237	8			WT vs. S444R	150	156.3	-6.333	45.19	3	3	0.1402	8			WT vs. S444R	1.043	0.8067	0.2367	0.07427	3	3	3.186	8							WT vs. T962del	1.842	1.258	0.5849	0.5241	3	3	1.116	8			Test details	Mean 1
WT vs. V657A	145	194.3	-49.33	52.33	3	3	0.9428	8			WT vs. V657A	150	150	0	45.19	3	3	0	8			WT vs. V657A	1.043	0.7867	0.2567	0.07427	3	3	3.456	8																		WT vs. E858K	153
WT vs. G870S	145	205	-60	52.33	3	3	1.147	8			WT vs. G870S	150	171.7	-21.67	45.19	3	3	0.4795	8			WT vs. G870S	1.043	0.84	0.2033	0.07427	3	3	2.738	8																		WT vs. L957P	153
																																																WT vs. T962del	153
[truncated: 16 more columns]
