# Supplementary material for: SETBP1 variants outside the degron disrupt DNA-binding, transcription and neuronal differentiation capacity to cause a heterogeneous neurodevelopmental disorder
Source: Nat Commun. 2025 Oct 10;16:9021. doi: 10.1038/s41467-025-64074-x (PMC12514306; doi:10.1038/s41467-025-64074-x)
Supplement: Supplementary file 14 — Source Data [file 41467_2025_64074_MOESM14_ESM.zip › SourceData/SourceData5_forFig4_SuppFig8_ok.xlsx]

## Sheet: SD5.1 forFig4A-FigS8
Source data for Fig 4A and Supp Fig 8
AAAATAA (left)														AAAATAT (right)
Control	WT	D868N	S869N	G870S	I871T	S444R	E858K	L957P	E862K	V657A	T962del			Control	WT	D868N	S869N	G870S	I871T	S444R	E858K	L957P	E862K	V657A	T962del
1	2.91484	2.76212	2.65821	2.97872	2.51077	2.61062	2.86192	2.73298	2.4839	1.50855	0.400069			1	2.20423	2.209	1.9851	2.17225	2.17518	2.67596	2.44917	2.73289	2.4352	1.59627	0.370729
1	2.90297	2.09641	2.86214	2.83303	2.81094	2.66135	2.81367	2.56567	2.64978	1.66878	0.424519			1	2.69267	2.56646	2.63809	2.89236	2.65713	2.75824	2.89234	2.85548	2.85732	1.91513	0.405451
1	2.63257	2.38776	2.54235	2.41033	2.18549	2.37843	2.45488	2.41473	2.43655	1.19726	0.316779			1	2.31492	1.984	2.3877	2.50456	2.33931	2.64471	2.5563	2.37241	2.49308	1.26335	0.338611
ANOVA summary														ANOVA summary
F	43.99													F	27.23
P value	<0.0001													P value	<0.0001
P value summary	****													P value summary	****
Significant diff. among means (P < 0.05)?	Yes													Significant diff. among means (P < 0.05)?	Yes
R squared	0.9527													R squared	0.9258
Brown-Forsythe test														Brown-Forsythe test
F (DFn, DFd)	0.6679 (11, 24)													F (DFn, DFd)	0.7187 (11, 24)
P value	0.754													P value	0.7101
P value summary	ns													P value summary	ns
Are SDs significantly different (P < 0.05)?	No													Are SDs significantly different (P < 0.05)?	No
Bartlett's test														Bartlett's test
Bartlett's statistic (corrected)														Bartlett's statistic (corrected)
P value														P value
P value summary														P value summary
Are SDs significantly different (P < 0.05)?														Are SDs significantly different (P < 0.05)?
ANOVA table	SS	DF	MS	F (DFn, DFd)	P value									ANOVA table	SS	DF	MS	F (DFn, DFd)	P value
Treatment (between columns)	20.92	11	1.902	F (11, 24) = 43.99	P<0.0001									Treatment (between columns)	18.22	11	1.656	F (11, 24) = 27.23	P<0.0001
Residual (within columns)	1.038	24	0.04324											Residual (within columns)	1.46	24	0.06083
Total	21.96	35												Total	19.68	35
Number of families	1													Data summary
Number of comparisons per family	11													Number of treatments (columns)	12
Alpha	0.05													Number of values (total)	36
Dunnett's multiple comparisons test	Mean Diff.	95.00% CI of diff.	Significant?	Summary	Adjusted P Value	B-?
WT vs. Control	1.817	1.313 to 2.321	Yes	****	<0.0001	A	Control							Number of families	1
WT vs. D868N	0.4014	-0.1025 to 0.9052	No	ns	0.1691	C	D868N							Number of comparisons per family	11
WT vs. S869N	0.1292	-0.3746 to 0.6331	No	ns	0.9881	D	S869N							Alpha	0.05
WT vs. G870S	0.0761	-0.4278 to 0.5800	No	ns	0.9993	E	G870S
WT vs. I871T	0.3144	-0.1895 to 0.8183	No	ns	0.4002	F	I871T							Dunnett's multiple comparisons test	Mean Diff.	95.00% CI of diff.	Significant?	Summary	Adjusted P Value	B-?
WT vs. S444R	0.2667	-0.2372 to 0.7705	No	ns	0.584	G	S444R							WT vs. Control	1.404	0.8063 to 2.002	Yes	****	<0.0001	A	Control
WT vs. E858K	0.1066	-0.3972 to 0.6105	No	ns	0.9962	H	E858K							WT vs. D868N	0.1508	-0.4469 to 0.7484	No	ns	0.9892	C	D868N
WT vs. L957P	0.2457	-0.2582 to 0.7495	No	ns	0.6712	I	L957P							WT vs. S869N	0.06697	-0.5307 to 0.6646	No	ns	0.9996	D	S869N
WT vs. E862K	0.2934	-0.2105 to 0.7972	No	ns	0.4773	J	E862K							WT vs. G870S	-0.1191	-0.7168 to 0.4785	No	ns	0.9966	E	G870S
WT vs. V657A	1.359	0.8547 to 1.862	Yes	****	<0.0001	K	V657A							WT vs. I871T	0.0134	-0.5843 to 0.6111	No	ns	>0.9999	F	I871T
WT vs. T962del	2.436	1.932 to 2.940	Yes	****	<0.0001	L	T962del							WT vs. S444R	-0.289	-0.8867 to 0.3086	No	ns	0.6794	G	S444R
														WT vs. E858K	-0.2287	-0.8263 to 0.3690	No	ns	0.8699	H	E858K
Test details	Mean 1	Mean 2	Mean Diff.	SE of diff.	n1	n2	q	DF						WT vs. L957P	-0.2497	-0.8473 to 0.3480	No	ns	0.8104	I	L957P
WT vs. Control	2.817	1	1.817	0.1698	3	3	10.7	24						WT vs. E862K	-0.1913	-0.7889 to 0.4064	No	ns	0.948	J	E862K
WT vs. D868N	2.817	2.415	0.4014	0.1698	3	3	2.364	24						WT vs. V657A	0.8124	0.2147 to 1.410	Yes	**	0.0042	K	V657A
WT vs. S869N	2.817	2.688	0.1292	0.1698	3	3	0.7611	24						WT vs. T962del	2.032	1.435 to 2.630	Yes	****	<0.0001	L	T962del
WT vs. G870S	2.817	2.741	0.0761	0.1698	3	3	0.4482	24
WT vs. I871T	2.817	2.502	0.3144	0.1698	3	3	1.852	24						Test details	Mean 1	Mean 2	Mean Diff.	SE of diff.	n1	n2	q	DF
WT vs. S444R	2.817	2.55	0.2667	0.1698	3	3	1.571	24						WT vs. Control	2.404	1	1.404	0.2014	3	3	6.971	24
WT vs. E858K	2.817	2.71	0.1066	0.1698	3	3	0.6281	24						WT vs. D868N	2.404	2.253	0.1508	0.2014	3	3	0.7488	24
WT vs. L957P	2.817	2.571	0.2457	0.1698	3	3	1.447	24						WT vs. S869N	2.404	2.337	0.06697	0.2014	3	3	0.3326	24
WT vs. E862K	2.817	2.523	0.2934	0.1698	3	3	1.728	24						WT vs. G870S	2.404	2.523	-0.1191	0.2014	3	3	0.5915	24
WT vs. V657A	2.817	1.458	1.359	0.1698	3	3	8.002	24						WT vs. I871T	2.404	2.391	0.0134	0.2014	3	3	0.06653	24
WT vs. T962del	2.817	0.3805	2.436	0.1698	3	3	14.35	24						WT vs. S444R	2.404	2.693	-0.289	0.2014	3	3	1.435	24
WT vs. E858K	2.737	2.596	0.1409	0.1573	4	4	0.896	36						WT vs. E858K	2.404	2.633	-0.2287	0.2014	3	3	1.135	24
WT vs. L957P	2.737	2.462	0.2746	0.1573	4	4	1.746	36						WT vs. L957P	2.404	2.654	-0.2497	0.2014	3	3	1.24	24
WT vs. E862K	2.737	2.442	0.2947	0.1573	4	4	1.874	36						WT vs. E862K	2.404	2.595	-0.1913	0.2014	3	3	0.9497	24
WT vs. V657A	2.737	1.421	1.316	0.1573	4	4	8.371	36						WT vs. V657A	2.404	1.592	0.8124	0.2014	3	3	4.034	24
WT vs. T962del	2.737	0.3646	2.372	0.1573	4	4	15.09	36						WT vs. T962del	2.404	0.3716	2.032	0.2014	3	3	10.09	24

## Sheet: SD5.2 forFig4B
Source data for Fig 4B
	empty			WT			D868N			I871T			S869N			G870S			S444R			V657A			E858K			E862K			L957P			T962del
control	0.81711	1.10853	1.07436	2.67044	2.92441	2.3507	2.38848	2.91761	2.72759	4.36032	2.51315	2.34127	2.8464	2.81105	2.36482	2.53685	2.48251	3.02114	2.08813	2.06227	2.26103	2.64374	2.7131	3.36222	2.97049	2.73774	2.66834	2.76913	2.75172	2.54151	2.24223	4.3845	1.66022	1.2006	0.892121	0.802119
reporter	0.906701	1.10236	0.990936	6.86875	6.81037	7.01867	9.40869	11.1547	9.88593	8.16925	7.37535	10.3463	8.88572	8.06424	13.8136	6.7391	7.45601	8.77027	5.001	2.895	3.255	7.64042	8.26333	9.16895	11.0748	9.64011	8.50617	11.6671	14.4993	8.20621	7.94442	9.50626	13.1592	1.92706	3.24262	2.02368
For significance marked with hashtags #									For significance marked with asterisks *
Two-way ANOVA	Ordinary								Two-way ANOVA	Ordinary
Alpha	0.05								Alpha	0.05
Source of Variation	% of total variation	P value	P value summary	Significant?					Source of Variation	% of total variation	P value	P value summary	Significant?
Interaction	13.76	<0.0001	****	Yes					Interaction	13.76	<0.0001	****	Yes
GAL4 binding site	49.74	<0.0001	****	Yes					Row Factor	49.74	<0.0001	****	Yes
variants	28.29	<0.0001	****	Yes					Column Factor	28.29	<0.0001	****	Yes
ANOVA table	SS	DF	MS	F (DFn, DFd)	P value				ANOVA table	SS	DF	MS	F (DFn, DFd)	P value
Interaction	130.6	11	11.87	F (11, 48) = 7.308	P<0.0001				Interaction	130.6	11	11.87	F (11, 48) = 7.308	P<0.0001
GAL4 binding site	472.2	1	472.2	F (1, 48) = 290.7	P<0.0001				Row Factor	472.2	1	472.2	F (1, 48) = 290.7	P<0.0001
variants	268.5	11	24.41	F (11, 48) = 15.03	P<0.0001				Column Factor	268.5	11	24.41	F (11, 48) = 15.03	P<0.0001
Residual	77.97	48	1.624						Residual	77.97	48	1.624
Difference between row means									Difference between row means
Mean of control	2.417								Mean of control	2.417
Mean of reporter	7.539								Mean of reporter	7.539
Difference between means	-5.122								Difference between means	-5.122
SE of difference	0.3004								SE of difference	0.3004
95% CI of difference	-5.726 to -4.518								95% CI of difference	-5.726 to -4.518
Data summary									Data summary
Number of columns (variants)	12								Number of columns (Column Factor)	12
Number of rows (GAL4 binding site)	2								Number of rows (Row Factor)	2
Number of values	72								Number of values	72
Within each row, compare columns (simple effects within rows)									Compare each cell mean with the other cell mean in that column
Number of families	2								Number of families	1
Number of comparisons per family	11								Number of comparisons per family	12
Alpha	0.05								Alpha	0.05
Dunnett's multiple comparisons test	Mean Diff.	95.00% CI of diff.	Significant?	Summary	Adjusted P Value				Sidak's multiple comparisons test	Mean Diff.	95.00% CI of diff.	Significant?	Summary	Adjusted P Value
control									control - reporter
WT vs. empty	1.649	-1.320 to 4.617	No	ns	0.5669				empty	0	-3.123 to 3.123	No	ns	>0.9999
WT vs. D868N	-0.02938	-2.998 to 2.939	No	ns	>0.9999				WT	-4.251	-7.373 to -1.128	Yes	**	0.002
WT vs. I871T	-0.4231	-3.391 to 2.545	No	ns	0.9994				D868N	-7.472	-10.59 to -4.349	Yes	****	<0.0001
WT vs. S869N	-0.02557	-2.994 to 2.943	No	ns	>0.9999				I871T	-5.559	-8.681 to -2.436	Yes	****	<0.0001
WT vs. G870S	-0.03165	-3.000 to 2.937	No	ns	>0.9999				S869N	-7.58	-10.70 to -4.458	Yes	****	<0.0001
WT vs. S444R	0.5114	-2.457 to 3.480	No	ns	0.9993				G870S	-4.975	-8.097 to -1.852	Yes	***	0.0002
WT vs. V657A	-0.2578	-3.226 to 2.710	No	ns	0.9997				S444R	-1.58	-4.702 to 1.543	No	ns	0.8258
WT vs. E858K	-0.1437	-3.112 to 2.825	No	ns	0.9998				V657A	-5.451	-8.574 to -2.329	Yes	****	<0.0001
WT vs. E862K	-0.03894	-3.007 to 2.929	No	ns	>0.9999				E858K	-6.948	-10.07 to -3.826	Yes	****	<0.0001
WT vs. L957P	-0.1138	-3.082 to 2.854	No	ns	0.9999				E862K	-8.77	-11.89 to -5.648	Yes	****	<0.0001
WT vs. T962del	1.684	-1.285 to 4.652	No	ns	0.5425				L957P	-7.441	-10.56 to -4.318	Yes	****	<0.0001
									T962del	-1.433	-4.555 to 1.690	No	ns	0.9005
reporter
WT vs. empty	5.899	2.931 to 8.867	Yes	****	<0.0001
WT vs. D868N	-3.25	-6.219 to -0.2823	Yes	*	0.0252				Test details	Mean 1	Mean 2	Mean Diff.	SE of diff.	N1	N2	t	DF
WT vs. I871T	-1.731	-4.699 to 1.237	No	ns	0.51
WT vs. S869N	-3.355	-6.323 to -0.3870	Yes	*	0.0193				control - reporter
WT vs. G870S	-0.7559	-3.724 to 2.212	No	ns	0.9912				empty	1	1	0	1.041	3	3	0	48
WT vs. S444R	3.182	0.2140 to 6.150	Yes	*	0.0299				WT	2.649	6.899	-4.251	1.041	3	3	4.085	48
WT vs. V657A	-1.458	-4.427 to 1.510	No	ns	0.7016				D868N	2.678	10.15	-7.472	1.041	3	3	7.18	48
WT vs. E858K	-2.841	-5.809 to 0.1271	No	ns	0.067				I871T	3.072	8.63	-5.559	1.041	3	3	5.342	48
WT vs. E862K	-4.558	-7.526 to -1.590	Yes	***	0.0007				S869N	2.674	10.25	-7.58	1.041	3	3	7.284	48
WT vs. L957P	-3.304	-6.272 to -0.3358	Yes	*	0.022				G870S	2.68	7.655	-4.975	1.041	3	3	4.781	48
WT vs. T962del	4.501	1.533 to 7.470	Yes	***	0.0008				S444R	2.137	3.717	-1.58	1.041	3	3	1.518	48
									V657A	2.906	8.358	-5.451	1.041	3	3	5.238	48
									E858K	2.792	9.74	-6.948	1.041	3	3	6.677	48
Test details	Mean 1	Mean 2	Mean Diff.	SE of diff.	N1	N2	q	DF	E862K	2.687	11.46	-8.77	1.041	3	3	8.427	48
									L957P	2.762	10.2	-7.441	1.041	3	3	7.15	48
control									T962del	0.9649	2.398	-1.433	1.041	3	3	1.377	48
WT vs. empty	2.649	1	1.649	1.041	3	3	1.584	48
WT vs. D868N	2.649	2.678	-0.02938	1.041	3	3	0.02823	48
WT vs. I871T	2.649	3.072	-0.4231	1.041	3	3	0.4065	48
WT vs. S869N	2.649	2.674	-0.02557	1.041	3	3	0.02458	48
WT vs. G870S	2.649	2.68	-0.03165	1.041	3	3	0.03042	48
WT vs. S444R	2.649	2.137	0.5114	1.041	3	3	0.4914	48
WT vs. V657A	2.649	2.906	-0.2578	1.041	3	3	0.2478	48
WT vs. E858K	2.649	2.792	-0.1437	1.041	3	3	0.1381	48
WT vs. E862K	2.649	2.687	-0.03894	1.041	3	3	0.03742	48
WT vs. L957P	2.649	2.762	-0.1138	1.041	3	3	0.1094	48
WT vs. T962del	2.649	0.9649	1.684	1.041	3	3	1.618	48
reporter
WT vs. empty	6.899	1	5.899	1.041	3	3	5.669	48
WT vs. D868N	6.899	10.15	-3.25	1.041	3	3	3.123	48
WT vs. I871T	6.899	8.63	-1.731	1.041	3	3	1.663	48
WT vs. S869N	6.899	10.25	-3.355	1.041	3	3	3.224	48
WT vs. G870S	6.899	7.655	-0.7559	1.041	3	3	0.7263	48
WT vs. S444R	6.899	3.717	3.182	1.041	3	3	3.058	48
WT vs. V657A	6.899	8.358	-1.458	1.041	3	3	1.401	48
WT vs. E858K	6.899	9.74	-2.841	1.041	3	3	2.73	48
WT vs. E862K	6.899	11.46	-4.558	1.041	3	3	4.38	48
WT vs. L957P	6.899	10.2	-3.304	1.041	3	3	3.175	48
WT vs. T962del	6.899	2.398	4.501	1.041	3	3	4.326	48

## Sheet: SD5.3 forFig4C
Source data for Fig 4C
For TSS1														For TSS2
Control	WT	D868N	S869N	G870S	I871T	S444R	E858K	L957P	E862K	V657A	T962del			Control	WT	D868N	S869N	G870S	I871T	S444R	E858K	L957P	E862K	V657A	T962del
0.826297	1.59519	1.4471	1.40171	1.62733	1.62258	1.40346	1.40128	1.31675	1.71463	1.55563	0.536456			0.98489	2.15462	1.90655	1.93849	2.22508	2.43494	2.20888	2.36129	2.22976	1.58404	1.11787	0.251447
1.07598	1.86996	1.48782	1.4143	1.6565	1.66141	1.47828	1.45968	1.2602	1.67237	1.55577	0.562319			1.20258	2.34553	2.12517	2.04988	2.14911	2.63765	2.23092	2.16977	2.0604	2.07198	1.47579	0.318957
0.985528	1.87706	1.64141	1.51562	1.79441	1.73726	1.55393	1.58072	1.45896	1.81147	1.7978	0.605057			0.812533	1.80819	1.77714	1.7254	1.91335	2.03167	1.92124	2.00717	2.05442	1.65005	1.16372	0.28373
ANOVA summary														ANOVA summary
F	37.93													F	28.37
P value	<0.0001													P value	<0.0001
P value summary	****													P value summary	****
Significant diff. among means (P < 0.05)?	Yes													Significant diff. among means (P < 0.05)?	Yes
R squared	0.9456													R squared	0.9286
Brown-Forsythe test														Brown-Forsythe test
F (DFn, DFd)	0.1959 (11, 24)													F (DFn, DFd)	0.3450 (11, 24)
P value	0.9963													P value	0.9653
P value summary	ns													P value summary	ns
Are SDs significantly different (P < 0.05)?	No													Are SDs significantly different (P < 0.05)?	No
Bartlett's test														Bartlett's test
Bartlett's statistic (corrected)														Bartlett's statistic (corrected)
P value														P value
P value summary														P value summary
Are SDs significantly different (P < 0.05)?														Are SDs significantly different (P < 0.05)?
ANOVA table	SS	DF	MS	F (DFn, DFd)	P value									ANOVA table	SS	DF	MS	F (DFn, DFd)	P value
Treatment (between columns)	4.1	11	0.3727	F (11, 24) = 37.93	P<0.0001									Treatment (between columns)	12.29	11	1.117	F (11, 24) = 28.37	P<0.0001
Residual (within columns)	0.2359	24	0.009827											Residual (within columns)	0.9449	24	0.03937
Total	4.336	35												Total	13.23	35
Data summary														Data summary
Number of treatments (columns)	12													Number of treatments (columns)	12
Number of values (total)	36													Number of values (total)	36
Number of families	1													Number of families	1
Number of comparisons per family	11													Number of comparisons per family	11
Alpha	0.05													Alpha	0.05
Dunnett's multiple comparisons test	Mean Diff.	95.00% CI of diff.	Significant?	Summary	Adjusted P Value	B-?								Dunnett's multiple comparisons test	Mean Diff.	95.00% CI of diff.	Significant?	Summary	Adjusted P Value	B-?
WT vs. Control	0.8181	0.5779 to 1.058	Yes	****	<0.0001	A	Control							WT vs. Control	1.103	0.6220 to 1.584	Yes	****	<0.0001	A	Control
WT vs. D868N	0.2553	0.01508 to 0.4955	Yes	*	0.0332	C	D868N							WT vs. D868N	0.1665	-0.3143 to 0.6473	No	ns	0.9201	C	D868N
WT vs. S869N	0.3369	0.09664 to 0.5771	Yes	**	0.0031	D	S869N							WT vs. S869N	0.1982	-0.2826 to 0.6790	No	ns	0.8204	D	S869N
WT vs. G870S	0.08799	-0.1522 to 0.3282	No	ns	0.8942	E	G870S							WT vs. G870S	0.006933	-0.4739 to 0.4877	No	ns	>0.9999	E	G870S
WT vs. I871T	0.107	-0.1332 to 0.3472	No	ns	0.7574	F	I871T							WT vs. I871T	-0.2653	-0.7461 to 0.2155	No	ns	0.5376	F	I871T
WT vs. S444R	0.3022	0.06196 to 0.5424	Yes	**	0.0087	G	S444R							WT vs. S444R	-0.01756	-0.4984 to 0.4632	No	ns	0.9999	G	S444R
WT vs. E858K	0.3002	0.05996 to 0.5404	Yes	**	0.0093	H	E858K							WT vs. V657A	-0.07663	-0.5574 to 0.4042	No	ns	0.9993	H	V657A
WT vs. L957P	0.4354	0.1952 to 0.6756	Yes	***	0.0002	I	L957P							WT vs. E858K	-0.01208	-0.4929 to 0.4687	No	ns	>0.9999	I	E858K
WT vs. E862K	0.04791	-0.1923 to 0.2881	No	ns	0.9966	J	E862K							WT vs. E862K	0.3341	-0.1467 to 0.8149	No	ns	0.2876	J	E862K
WT vs. V657A	0.1443	-0.09588 to 0.3846	No	ns	0.4422	K	V657A							WT vs. L957P	0.8503	0.3695 to 1.331	Yes	***	0.0002	K	L957P
WT vs. T962del	1.213	0.9726 to 1.453	Yes	****	<0.0001	L	T962del							WT vs. T962del	1.818	1.337 to 2.299	Yes	****	<0.0001	L	T962del
Test details	Mean 1	Mean 2	Mean Diff.	SE of diff.	n1	n2	q	DF						Test details	Mean 1	Mean 2	Mean Diff.	SE of diff.	n1	n2	q	DF
WT vs. Control	1.781	0.9626	0.8181	0.08094	3	3	10.11	24						WT vs. Control	2.103	1	1.103	0.162	3	3	6.807	24
WT vs. D868N	1.781	1.525	0.2553	0.08094	3	3	3.154	24						WT vs. D868N	2.103	1.936	0.1665	0.162	3	3	1.028	24
WT vs. S869N	1.781	1.444	0.3369	0.08094	3	3	4.162	24						WT vs. S869N	2.103	1.905	0.1982	0.162	3	3	1.223	24
WT vs. G870S	1.781	1.693	0.08799	0.08094	3	3	1.087	24						WT vs. G870S	2.103	2.096	0.006933	0.162	3	3	0.04279	24
WT vs. I871T	1.781	1.674	0.107	0.08094	3	3	1.322	24						WT vs. I871T	2.103	2.368	-0.2653	0.162	3	3	1.638	24
WT vs. S444R	1.781	1.479	0.3022	0.08094	3	3	3.733	24						WT vs. S444R	2.103	2.12	-0.01756	0.162	3	3	0.1084	24
WT vs. E858K	1.781	1.481	0.3002	0.08094	3	3	3.709	24						WT vs. V657A	2.103	2.179	-0.07663	0.162	3	3	0.473	24
WT vs. L957P	1.781	1.345	0.4354	0.08094	3	3	5.38	24						WT vs. E858K	2.103	2.115	-0.01208	0.162	3	3	0.07457	24
WT vs. E862K	1.781	1.733	0.04791	0.08094	3	3	0.5919	24						WT vs. E862K	2.103	1.769	0.3341	0.162	3	3	2.062	24
WT vs. V657A	1.781	1.636	0.1443	0.08094	3	3	1.783	24						WT vs. L957P	2.103	1.252	0.8503	0.162	3	3	5.249	24
WT vs. T962del	1.781	0.5679	1.213	0.08094	3	3	14.98	24						WT vs. T962del	2.103	0.2847	1.818	0.162	3	3	11.22	24
