# Supplementary material for: SETBP1 variants outside the degron disrupt DNA-binding, transcription and neuronal differentiation capacity to cause a heterogeneous neurodevelopmental disorder
Source: Nat Commun. 2025 Oct 10;16:9021. doi: 10.1038/s41467-025-64074-x (PMC12514306; doi:10.1038/s41467-025-64074-x)
Supplement: Supplementary file 14 — Source Data [file 41467_2025_64074_MOESM14_ESM.zip › SourceData/SourceData6_forFIg5c_DEG.xlsx]

## Sheet: SD6.1
Source data for Fig 5c: Significant differentially expressed genes in fibroblasts carrying SETBP1 variants within the degron/SGS compared to healthy controls (adjusted p-value <0.1 after multiple testing correction with FDR/Benjamini-Hochberg method, log2 fold change ≤ -1 or ≥ 1).
ensemblID	baseMean	log2FoldChange	lfcSE	stat	pvalue	padj	symbol
ENSG00000188290	175.848	-2.04639	0.314914	-5.64902	1.61365e-08	1.92405e-06	HES4
ENSG00000169885	37.047	-1.21786	0.240251	-5.0843	3.68992e-07	2.41985e-05	CALML6
ENSG00000162591	3594.76	-1.47456	0.272239	-4.63385	3.58936e-06	0.000151376	MEGF6
ENSG00000142657	2966.25	1.13986	0.200265	5.62554	1.84933e-08	2.14653e-06	PGD
ENSG00000028137	277.947	1.29011	0.18819	6.80984	9.7708e-12	4.57692e-09	TNFRSF1B
ENSG00000162493	607.694	-1.00553	0.315421	-3.91353	9.09551e-05	0.00181478	PDPN
ENSG00000117632	3551.92	1.13784	0.25488	4.27636	1.89971e-05	0.000553703	STMN1
ENSG00000092853	110.035	1.04207	0.295313	3.30179	0.000960704	0.00999254	CLSPN
ENSG00000134690	365.332	1.07183	0.300847	3.19696	0.00138885	0.0131248	CDCA8
ENSG00000237624	82.1629	1.34494	0.205032	6.44128	1.18473e-10	3.69974e-08	OXCT2P1
ENSG00000198754	58.2463	1.07996	0.215751	4.84077	1.29336e-06	6.60068e-05	OXCT2
ENSG00000179862	56.7486	-1.09527	0.298923	-3.73975	0.000184204	0.00307957	CITED4
ENSG00000117399	943.12	1.13002	0.298899	3.36905	0.000754281	0.0084399	CDC20
ENSG00000142945	444.035	1.00595	0.290432	3.13836	0.00169894	0.0150664	KIF2C
ENSG00000174348	3510.1	-1.46149	0.27976	-4.74174	2.11893e-06	9.95128e-05	PODN
ENSG00000162383	155.952	-1.63969	0.288676	-5.00864	5.48159e-07	3.35965e-05	SLC1A7
ENSG00000174332	268.425	-1.41877	0.284948	-5.39105	7.0046e-08	6.46988e-06	GLIS1
ENSG00000162433	384.173	-1.59974	0.294869	-4.77863	1.76492e-06	8.41771e-05	AK4
ENSG00000024526	261.169	1.05583	0.29499	3.32671	0.000878767	0.00942429	DEPDC1
ENSG00000162618	252.056	1.09612	0.245872	4.37706	1.20292e-05	0.000391185	ADGRL4
ENSG00000117226	549.142	-1.76509	0.243719	-7.08993	1.34178e-12	7.33282e-10	GBP3
ENSG00000162645	543.462	1.01689	0.231732	4.19735	2.70058e-05	0.000726664	GBP2
ENSG00000171488	172.361	1.25888	0.209952	5.8939	3.7719e-09	5.72582e-07	LRRC8C
ENSG00000181754	53.082	-1.13211	0.212592	-5.08716	3.63456e-07	2.39552e-05	AMIGO1
ENSG00000134201	414.206	1.43987	0.291926	4.525	6.03964e-06	0.000226331	GSTM5
ENSG00000184371	2925.48	1.25284	0.21875	5.51499	3.48803e-08	3.63087e-06	CSF1
ENSG00000134247	1282.21	-1.82799	0.24583	-7.21058	5.57128e-13	3.47966e-10	PTGFRN
ENSG00000188610	75.0232	1.20742	0.251878	4.61876	3.86032e-06	0.000156979	FAM72B
ENSG00000263513	64.9991	1.5138	0.241131	6.04988	1.44953e-09	2.60439e-07	FAM72C
ENSG00000215784	65.4768	1.52334	0.240969	6.08273	1.18157e-09	2.24601e-07	FAM72D
ENSG00000265972	1511.48	-1.17471	0.281147	-3.6844	0.00022924	0.00358797	TXNIP
ENSG00000184260	19.974	1.16543	0.267209	4.11338	3.89903e-05	0.000950552	H2AC20
ENSG00000163131	81.4744	-1.205	0.261691	-4.41708	1.00043e-05	0.000338185	CTSS
ENSG00000143320	3780.12	1.07419	0.253089	3.85361	0.00011639	0.0021902	CRABP2
ENSG00000224259	393.51	-1.06312	0.313782	-2.5722	0.0101053	0.052306	LINC01133
ENSG00000158887	32.3334	1.03382	0.209353	4.78789	1.6854e-06	8.18731e-05	MPZ
ENSG00000076258	76.3651	-1.40786	0.261967	-5.40572	6.45481e-08	6.13487e-06	FMO4
ENSG00000066279	520.376	1.03899	0.297915	3.32734	0.000876805	0.00941866	ASPM
ENSG00000163431	631.346	-1.47777	0.281191	-4.86497	1.14472e-06	5.95801e-05	LMOD1
ENSG00000228288	50.239	-1.08175	0.227809	-4.84557	1.26249e-06	6.46828e-05	PCAT6
ENSG00000143847	244.826	-1.30823	0.284706	-4.7392	2.14564e-06	9.97949e-05	PPFIA4
ENSG00000122176	1002.04	-2.31011	0.300401	-8.24346	1.67299e-16	2.4381e-13	FMOD
ENSG00000196550	76.0918	1.28583	0.249792	4.94655	7.55404e-07	4.32658e-05	FAM72A
ENSG00000162894	54.2247	1.23032	0.295955	3.67781	0.000235248	0.00365451	FCMR
ENSG00000076356	233.859	1.26278	0.232586	5.39981	6.671e-08	6.29474e-06	PLXNA2
ENSG00000196878	166.93	1.0496	0.24559	4.39223	1.12192e-05	0.0003688	LAMB3
ENSG00000117650	175.113	1.00149	0.297672	3.06732	0.00215987	0.0176724	NEK2
ENSG00000117724	981.576	1.0626	0.292359	3.41325	0.000641922	0.00749728	CENPF
ENSG00000119280	2237.47	-1.01127	0.222465	-4.32358	1.53518e-05	0.000468445	C1orf198
ENSG00000174371	108.815	1.01125	0.288649	3.25305	0.00114175	0.0114227	EXO1
ENSG00000151692	203.53	-1.15588	0.255377	-4.74059	2.13097e-06	9.95128e-05	RNF144A
ENSG00000172059	198.401	-1.00034	0.21213	-4.61026	4.02159e-06	0.000161801	KLF11
ENSG00000071575	605.621	-1.09477	0.25836	-4.19627	2.7135e-05	0.000727008	TRIB2
ENSG00000143878	2083.02	-1.23627	0.229011	-5.36554	8.07057e-08	7.15227e-06	RHOB
ENSG00000162878	660.843	1.23661	0.272411	4.26515	1.9977e-05	0.000574756	PKDCC
ENSG00000152527	356.256	-1.23764	0.257054	-4.87645	1.0801e-06	5.73546e-05	PLEKHH2
ENSG00000186281	180.068	1.37964	0.296699	4.85394	1.21033e-06	6.22539e-05	GPAT2
ENSG00000169607	227.636	1.14585	0.294102	3.64873	0.000263536	0.00395938	CKAP2L
ENSG00000163064	347.337	1.17138	0.206304	5.56606	2.6056e-08	2.87452e-06	EN1
ENSG00000072163	735.819	-1.82113	0.287912	-5.69235	1.25299e-08	1.58022e-06	LIMS2
ENSG00000136002	169.639	-1.50992	0.247503	-5.93827	2.88041e-09	4.7822e-07	ARHGEF4
ENSG00000197927	92.9435	-1.19032	0.239856	-4.82268	1.41643e-06	7.12484e-05	NBEAP2
ENSG00000123610	220.034	-1.16219	0.293982	-4.23223	2.31383e-05	0.0006349	TNFAIP6
ENSG00000091409	581.876	1.39216	0.261483	5.14017	2.74483e-07	1.85573e-05	ITGA6
ENSG00000128656	845.797	1.40555	0.206283	6.60583	3.95309e-11	1.44024e-08	CHN1
ENSG00000175879	229.148	2.85459	0.224764	12.5951	2.24783e-36	2.94826e-32	HOXD8
ENSG00000168497	95.5801	1.32017	0.249016	5.36424	8.12914e-08	7.15582e-06	CAVIN2
ENSG00000138395	206.958	1.68719	0.27725	5.71228	1.11476e-08	1.43344e-06	CDK15
ENSG00000115414	310170	-1.14535	0.257241	-4.18721	2.82407e-05	0.000740054	FN1
ENSG00000175084	213.895	-1.12702	0.313466	-3.7015	0.000214327	0.00342318	DES
ENSG00000152049	802.287	-1.75062	0.286843	-5.53802	3.05909e-08	3.23573e-06	KCNE4
ENSG00000188042	2088.61	-1.08884	0.276954	-3.61272	0.000302999	0.00440592	ARL4C
ENSG00000144476	445.846	-1.68981	0.30923	-6.76305	1.35115e-11	5.90722e-09	ACKR3
ENSG00000132329	47.4375	-1.01831	0.311798	-2.93538	0.00333139	0.0239553	RAMP1
ENSG00000071282	1174.14	-1.59911	0.292604	-5.20151	1.97679e-07	1.40149e-05	LMCD1
ENSG00000157150	43.7562	1.62388	0.306244	4.4685	7.87714e-06	0.000281517	TIMP4
ENSG00000132170	194.995	1.19181	0.313838	3.12841	0.00175754	0.0155018	PPARG
ENSG00000163520	15007.8	-1.51822	0.224114	-6.59514	4.24863e-11	1.50608e-08	FBLN2
ENSG00000182568	332.782	-1.18208	0.240322	-4.86728	1.13144e-06	5.93598e-05	SATB1
ENSG00000144681	397.683	-1.42238	0.252555	-5.89301	3.79213e-09	5.72582e-07	STAC
ENSG00000173421	62.0955	1.00534	0.237426	4.24658	2.1706e-05	0.000609798	IHO1
ENSG00000144802	399.786	-1.08205	0.208919	-5.26131	1.43035e-07	1.10356e-05	NFKBIZ
ENSG00000185565	277.385	-1.37209	0.305546	-5.46716	4.57303e-08	4.54393e-06	LSAMP
ENSG00000183770	211.385	-1.27164	0.306006	-3.87492	0.000106659	0.00204823	FOXL2
ENSG00000163710	483.686	-1.25342	0.310242	-4.24618	2.17449e-05	0.000609798	PCOLCE2
ENSG00000175040	438.607	-1.08169	0.199352	-5.43765	5.3989e-08	5.3242e-06	CHST2
ENSG00000197415	199.512	1.17617	0.217043	5.33303	9.65888e-08	8.26453e-06	VEPH1
ENSG00000163661	5699.87	1.52008	0.275371	5.3187	1.04511e-07	8.62544e-06	PTX3
ENSG00000114796	532.793	-1.05559	0.198977	-5.24309	1.57914e-07	1.17017e-05	KLHL24
ENSG00000114315	240.937	-1.47408	0.295395	-5.55371	2.79677e-08	3.02871e-06	HES1
ENSG00000185112	579.059	-1.05212	0.226371	-4.62753	3.70056e-06	0.000154266	FAM43A
ENSG00000127418	916.157	-1.02576	0.15292	-6.7076	1.97855e-11	8.3712e-09	FGFRL1
ENSG00000013810	931.242	1.03028	0.271113	3.56577	0.000362791	0.00502999	TACC3
ENSG00000170891	83.0962	1.338	0.315108	3.11752	0.00182381	0.0158313	CYTL1
ENSG00000109805	339.42	1.04991	0.284397	3.50775	0.000451917	0.00588061	NCAPG
ENSG00000145147	2154.22	1.07254	0.28852	3.46725	0.000525822	0.00656131	SLIT2
ENSG00000163453	5744.69	-1.17799	0.311437	-3.02175	0.00251321	0.0196913	IGFBP7
ENSG00000163739	329.004	2.02358	0.306437	5.58829	2.29322e-08	2.59292e-06	CXCL1
ENSG00000081041	32.5468	1.132	0.297829	3.49704	0.000470447	0.00606128	CXCL2
ENSG00000138675	1304.04	1.23984	0.256197	4.642	3.4506e-06	0.000147186	FGF5
ENSG00000145284	332.684	-1.04902	0.191195	-5.33859	9.36741e-08	8.18443e-06	SCD5
ENSG00000164093	291.87	2.00917	0.217731	9.04438	1.50521e-19	2.92491e-16	PITX2
ENSG00000164099	1745.33	1.11742	0.209232	5.06722	4.03664e-07	2.60571e-05	PRSS12
ENSG00000172403	1396.8	-1.71995	0.310586	-4.82249	1.4178e-06	7.12484e-05	SYNPO2
ENSG00000138735	615.676	1.60258	0.302638	4.43067	9.39408e-06	0.000321704	PDE5A
ENSG00000164112	104.889	1.11972	0.259174	3.97307	7.09532e-05	0.00151814	SMIM43
ENSG00000145386	635.697	1.17926	0.268973	4.14284	3.43038e-05	0.000863111	CCNA2
ENSG00000121211	53.7525	1.00166	0.286169	3.27998	0.00103813	0.010621	MND1
ENSG00000145423	2143.21	-1.55064	0.304541	-7.12917	1.00973e-12	5.9415e-10	SFRP2
ENSG00000061918	141.089	-1.55571	0.257461	-6.06737	1.30019e-09	2.43618e-07	GUCY1B1
ENSG00000109472	730.057	-1.16655	0.310533	-4.02621	5.66821e-05	0.00128401	CPE
ENSG00000071539	392.107	1.04415	0.27993	3.5592	0.00037199	0.0051074	TRIP13
ENSG00000164236	441.851	1.72222	0.278474	5.92777	3.07069e-09	4.91161e-07	ANKRD33B
ENSG00000198865	59.1532	1.00656	0.234663	4.19508	2.72774e-05	0.000727174	CCDC152
ENSG00000164171	429.393	1.54932	0.302975	4.47376	7.68543e-06	0.000276929	ITGA2
ENSG00000132840	184.105	-1.07555	0.260507	-4.02511	5.69477e-05	0.00128691	BHMT2
ENSG00000228716	737.697	1.14799	0.244761	4.4517	8.51948e-06	0.000298774	DHFR
ENSG00000038427	8234.98	-1.26694	0.264289	-4.33145	1.48132e-05	0.000457154	VCAN
ENSG00000184349	195.222	1.0241	0.227852	4.19414	2.7391e-05	0.000727517	EFNA5
ENSG00000246859	323.952	-1.01347	0.299232	-2.87261	0.00407098	0.0275658	STARD4-AS1
ENSG00000134986	3829.78	-1.52308	0.296813	-4.65563	3.22998e-06	0.0001389	NREP
ENSG00000113368	591.459	1.02231	0.280755	3.43693	0.000588343	0.00709148	LMNB1
ENSG00000138829	10900.2	1.06593	0.314793	2.52285	0.0116408	0.0577241	FBN2
ENSG00000198108	86.6559	-1.2717	0.259044	-4.66462	3.09185e-06	0.000133837	CHSY3
ENSG00000112984	894.142	1.10552	0.291608	3.43597	0.000590437	0.00709823	KIF20A
ENSG00000158402	87.5821	1.04927	0.291288	3.24729	0.00116509	0.0116081	CDC25C
ENSG00000112852	45.3665	-1.47483	0.278386	-5.4742	4.39498e-08	4.4342e-06	PCDHB2
ENSG00000245812	66.6084	-1.36435	0.273119	-4.6232	3.7786e-06	0.000156282	LINC02202
ENSG00000204767	98.1593	1.72769	0.286911	5.85267	4.83742e-09	7.07333e-07	INSYN2B
ENSG00000087116	5147.14	-1.08436	0.224978	-4.49904	6.82607e-06	0.000250086	ADAMTS2
ENSG00000137266	353.432	-1.16241	0.245508	-4.57895	4.67324e-06	0.000180809	SLC22A23
ENSG00000168994	2070.44	-1.02074	0.201543	-4.92783	8.31475e-07	4.7007e-05	PXDC1
ENSG00000096696	2394.58	-1.31374	0.315434	-3.59198	0.00032817	0.00467856	DSP
ENSG00000112183	147.388	-1.34003	0.220456	-5.82871	5.58563e-09	7.8765e-07	RBM24
ENSG00000112186	593.405	-1.24368	0.217932	-5.39741	6.7611e-08	6.32026e-06	CAP2
ENSG00000172201	732.91	-2.53257	0.283352	-8.33469	7.7704e-17	1.27396e-13	ID4
ENSG00000124766	631.484	-2.07191	0.254037	-8.07203	6.91409e-16	8.24411e-13	SOX4
ENSG00000137310	549.009	1.10225	0.272548	3.75589	0.000172725	0.00295753	TCF19
ENSG00000237649	502.088	1.10269	0.294135	3.39359	0.000689828	0.0079297	KIFC1
ENSG00000096060	146.985	1.50037	0.270508	5.2579	1.45712e-07	1.1119e-05	FKBP5
ENSG00000112619	68.1747	1.08431	0.25405	3.9055	9.4032e-05	0.00185742	PRPH2
ENSG00000112742	206.095	1.10274	0.294139	3.51598	0.000438126	0.00578697	TTK
ENSG00000112297	773.688	1.59138	0.257217	5.82695	5.64494e-09	7.8765e-07	CRYBG1
ENSG00000118523	10111.5	-1.15978	0.2852	-4.08046	4.49462e-05	0.00106796	CCN2
ENSG00000079931	3022.05	1.07539	0.267063	4.03098	5.55448e-05	0.0012648	MOXD1
ENSG00000197442	279.46	1.06838	0.24396	4.20038	2.6647e-05	0.000719664	MAP3K5
ENSG00000122335	479.262	-1.02506	0.264354	-3.61664	0.000298448	0.00436234	SERAC1
ENSG00000164694	553.527	-1.97789	0.312127	-5.87743	4.1669e-09	6.21058e-07	FNDC1
ENSG00000223485	287.074	-1.06652	0.25448	-3.94046	8.13256e-05	0.00167973	LINC01615
ENSG00000232818	30.8388	1.12178	0.208618	5.20025	1.99022e-07	1.40343e-05	RPS2P32
ENSG00000005020	425.872	1.70097	0.175135	9.57809	9.88515e-22	4.32179e-18	SKAP2
ENSG00000164619	893.744	1.17358	0.222478	5.25456	1.48377e-07	1.11845e-05	BMPER
ENSG00000146674	93668.1	-1.41332	0.292565	-4.70813	2.49997e-06	0.000112293	IGFBP3
ENSG00000049540	10738.9	-1.20211	0.31542	-3.14025	0.00168803	0.0149899	ELN
ENSG00000075213	1178.93	1.09856	0.290844	3.52871	0.000417597	0.00555497	SEMA3A
ENSG00000106034	536.684	1.23599	0.223783	5.43483	5.48494e-08	5.36869e-06	CPED1
ENSG00000128602	340.801	-1.05539	0.249899	-4.45054	8.56564e-06	0.000299592	SMO
ENSG00000128567	2373.65	1.14733	0.312625	3.77178	0.000162088	0.00283081	PODXL
ENSG00000105894	551.078	1.15122	0.310877	2.6323	0.00848097	0.0460302	PTN
ENSG00000006459	224.853	-1.05388	0.207926	-4.90803	9.19974e-07	5.06945e-05	KDM7A
ENSG00000260231	52.708	-1.46243	0.227133	-6.35603	2.07031e-10	5.36228e-08	KDM7A-DT
ENSG00000146966	454.899	1.18979	0.302928	3.27185	0.00106847	0.01083	DENND2A
ENSG00000146918	558.451	1.09371	0.253547	4.19559	2.72157e-05	0.000727008	NCAPG2
ENSG00000102312	366.328	-1.27976	0.202816	-6.15024	7.73678e-10	1.56982e-07	PORCN
ENSG00000102384	129.659	1.06411	0.275258	3.63915	0.000273544	0.00407129	CENPI
ENSG00000133169	254.722	-1.48445	0.315315	-4.45222	8.49863e-06	0.000298774	BEX1
ENSG00000147224	1241.36	-1.29661	0.257207	-4.90577	9.30632e-07	5.0859e-05	PRPS1
ENSG00000157514	387.925	-1.052	0.232014	-4.50217	6.7263e-06	0.000247121	TSC22D3
ENSG00000076716	421.661	-1.28537	0.315428	-4.0587	4.93458e-05	0.00115989	GPC4
ENSG00000013619	775.985	1.35061	0.204871	6.48968	8.60211e-11	2.82063e-08	MAMLD1
ENSG00000102287	1306.16	-1.06513	0.268896	-3.81675	0.00013522	0.00244966	GABRE
ENSG00000182492	13824.9	-1.49264	0.285492	-5.083	3.71527e-07	2.42435e-05	BGN
ENSG00000130821	792.118	-1.19115	0.128295	-9.23934	2.48021e-20	6.50608e-17	SLC6A8
ENSG00000154319	353.439	1.67332	0.24225	6.61748	3.65385e-11	1.40048e-08	FAM167A
ENSG00000186523	106.715	-1.49667	0.248948	-6.18592	6.17394e-10	1.30609e-07	FAM86B1
ENSG00000145002	33.2113	-1.17319	0.258483	-4.62236	3.79402e-06	0.000156282	FAM86B2
ENSG00000184661	184.091	1.14226	0.269567	3.9796	6.90299e-05	0.00148914	CDCA2
ENSG00000133874	56.0594	-1.39143	0.240232	-5.63562	1.74427e-08	2.04267e-06	RNF122
ENSG00000253414	31.4992	1.61376	0.258056	6.2213	4.93057e-10	1.11499e-07	LINC01605
ENSG00000147536	190.417	1.33281	0.264644	4.74049	2.13198e-06	9.95128e-05	GINS4
ENSG00000169122	279.191	-1.11218	0.218435	-5.03211	4.85113e-07	3.04438e-05	FAM110B
ENSG00000198846	286.683	1.05916	0.289767	3.37685	0.000733214	0.00828323	TOX
ENSG00000121039	527.142	-1.10319	0.262717	-4.45805	8.27096e-06	0.000292404	RDH10
ENSG00000164949	438.466	-1.12944	0.191492	-5.80432	6.46295e-09	8.79672e-07	GEM
ENSG00000169439	3030.21	-1.06684	0.264157	-3.6629	0.00024938	0.00380482	SDC2
ENSG00000164761	4091.88	1.75127	0.310934	4.90069	9.54989e-07	5.17588e-05	TNFRSF11B
ENSG00000155792	281.48	-1.20105	0.315291	-3.34819	0.000813426	0.00895862	DEPTOR
ENSG00000178764	339.784	-1.37303	0.175377	-7.72528	1.11611e-14	1.04564e-11	ZHX2
ENSG00000156804	1082.42	-1.50492	0.283744	-5.17813	2.24124e-07	1.55535e-05	FBXO32
ENSG00000066827	392.745	-1.67221	0.301002	-5.29398	1.19682e-07	9.57163e-06	ZFAT
ENSG00000260428	66.5135	-1.15872	0.220581	-5.32537	1.00745e-07	8.47033e-06	SCX
ENSG00000147852	390.162	-1.05554	0.254787	-3.72386	0.000196196	0.00320462	VLDLR
ENSG00000107249	311.065	-1.51763	0.195643	-7.67772	1.61939e-14	1.41599e-11	GLIS3
ENSG00000107186	1103.47	-1.09973	0.181578	-5.9953	2.0311e-09	3.47495e-07	MPDZ
ENSG00000184995	25.4702	-1.02677	0.290592	-3.4518	0.000556865	0.00683241	IFNE
ENSG00000147883	390.474	-1.22808	0.290074	-3.50867	0.000450351	0.00588061	CDKN2B
ENSG00000137124	1015.45	-1.48597	0.267676	-5.32645	1.00149e-07	8.47033e-06	ALDH1B1
ENSG00000119138	549.182	-1.30352	0.233213	-5.27881	1.30024e-07	1.01512e-05	KLF9
ENSG00000106772	587.17	-1.20122	0.284532	-4.24701	2.1664e-05	0.000609798	PRUNE2
ENSG00000106819	313.19	-1.9475	0.314722	-4.92965	8.23778e-07	4.67735e-05	ASPN
ENSG00000106823	328.906	-1.88557	0.291201	-5.83572	5.35572e-09	7.6354e-07	ECM2
ENSG00000106785	289.462	1.10312	0.233831	4.44836	8.65288e-06	0.000301838	TRIM14
ENSG00000204291	1742.74	-1.46224	0.304657	-5.17162	2.32071e-07	1.60202e-05	COL15A1
ENSG00000106799	1578.92	-1.22042	0.216567	-5.42127	5.91783e-08	5.7495e-06	TGFBR1
ENSG00000165029	576.31	-1.20636	0.247611	-4.99781	5.79853e-07	3.521e-05	ABCA1
ENSG00000160447	213.55	1.00338	0.188137	5.25777	1.45812e-07	1.1119e-05	PKN3
ENSG00000233901	171.946	-2.01894	0.282087	-7.35436	1.91848e-13	1.32436e-10	LINC01503
ENSG00000186193	118.388	1.23006	0.297061	4.00865	6.10659e-05	0.00135983	SAPCD2
ENSG00000185885	769.447	-1.36447	0.219528	-6.20263	5.55265e-10	1.23438e-07	IFITM1
ENSG00000166444	1074.45	-1.00107	0.172489	-5.77335	7.77107e-09	1.02955e-06	DENND2B
ENSG00000072952	307.69	-1.52448	0.285756	-4.97983	6.36401e-07	3.76167e-05	IRAG1
ENSG00000262655	201.9	-1.00774	0.315241	-3.47095	0.000518617	0.00650525	SPON1
ENSG00000205213	1777.41	-1.03212	0.306747	-3.01451	0.00257398	0.0200358	LGR4
ENSG00000176697	494.878	1.26826	0.227997	5.49814	3.8382e-08	3.90247e-06	BDNF
ENSG00000121621	135.552	1.14659	0.282711	3.82238	0.000132171	0.00241441	KIF18A
ENSG00000187479	214.815	-1.91946	0.314193	-6.11957	9.38259e-10	1.80974e-07	C11orf96
ENSG00000149131	2534.31	-1.4367	0.25468	-5.80321	6.50565e-09	8.79672e-07	SERPING1
ENSG00000146670	330.472	1.09425	0.285113	3.58235	0.000340518	0.00479725	CDCA5
ENSG00000175315	40.5286	1.03116	0.285668	3.73135	0.000190457	0.00312645	CST6
ENSG00000110203	65.3137	-1.64366	0.283109	-5.23693	1.63268e-07	1.18854e-05	FOLR3
ENSG00000149380	437.522	-1.67377	0.267441	-6.14694	7.89938e-10	1.56982e-07	P4HA3
ENSG00000085741	117.74	-1.52069	0.306466	-5.2375	1.62766e-07	1.18854e-05	WNT11
ENSG00000137507	2397.78	-1.33903	0.276009	-4.63535	3.56332e-06	0.000150763	LRRC32
ENSG00000179071	36.7934	1.03058	0.218349	4.62959	3.66398e-06	0.000153536	CCDC89
ENSG00000150687	7853.37	-1.32915	0.289304	-3.83604	0.000125034	0.00231958	PRSS23
ENSG00000137752	343.843	1.14524	0.278052	3.73929	0.000184539	0.00307957	CASP1
ENSG00000204397	180.39	1.33475	0.306853	3.81919	0.000133893	0.00243232	CARD16
ENSG00000149591	13153.6	-1.26254	0.305203	-3.82762	0.000129389	0.00237352	TAGLN
ENSG00000177283	183.864	-1.00655	0.285116	-3.01316	0.00258547	0.0200775	FZD8
ENSG00000122952	480.479	1.03551	0.270005	3.65228	0.000259922	0.00390956	ZWINT
ENSG00000148634	2672.38	1.08507	0.173479	6.18795	6.0953e-10	1.30609e-07	HERC4
ENSG00000138134	307.675	1.08773	0.239362	4.18677	2.82946e-05	0.000740054	STAMBPL1
ENSG00000107796	3403.05	-1.82824	0.314233	-5.23507	1.64925e-07	1.18854e-05	ACTA2
ENSG00000138160	491.223	1.05167	0.269315	3.72079	0.000198597	0.00323578	KIF11
ENSG00000138180	633.65	1.02636	0.292225	3.27158	0.0010695	0.0108321	CEP55
ENSG00000107554	663.676	1.02338	0.165008	6.11981	9.36862e-10	1.80974e-07	DNMBP
ENSG00000119950	528.098	-1.50625	0.232111	-6.38066	1.76329e-10	5.13939e-08	MXI1
ENSG00000150594	237.849	-1.41595	0.314044	-3.62059	0.000293937	0.00430757	ADRA2A
ENSG00000166033	17964.8	-1.29443	0.230445	-5.56168	2.67186e-08	2.92034e-06	HTRA1
ENSG00000148773	1357.36	1.10629	0.300873	3.32107	0.000896721	0.00953111	MKI67
ENSG00000108001	111.329	1.05389	0.277674	3.53429	0.000408865	0.00548099	EBF3
ENSG00000111665	414.718	1.061	0.283497	3.51758	0.000435502	0.00575811	CDCA3
ENSG00000197614	3659.7	-1.0542	0.314225	-2.70108	0.00691147	0.0399921	MFAP5
ENSG00000121316	55.3546	-1.32396	0.289492	-4.86628	1.13719e-06	5.94238e-05	PLBD1
ENSG00000064763	142.897	-1.31506	0.211979	-6.15128	7.68622e-10	1.56982e-07	FAR2
ENSG00000139211	734.299	-1.55985	0.290879	-5.24956	1.52462e-07	1.13732e-05	AMIGO2
ENSG00000110881	192.678	-1.00966	0.163313	-6.25481	3.98005e-10	9.15831e-08	ASIC1
ENSG00000161835	202.085	-1.07902	0.200488	-5.53056	3.19208e-08	3.34938e-06	TAMALIN
ENSG00000135480	1865.66	-1.89143	0.3153	-6.02221	1.72054e-09	3.00887e-07	KRT7
ENSG00000135476	281.364	1.05625	0.28081	3.59972	0.000318559	0.0045864	ESPL1
ENSG00000037965	491.313	2.11352	0.283811	7.65342	1.9571e-14	1.60434e-11	HOXC8
ENSG00000135424	332.707	-1.9479	0.291972	-6.3598	2.02018e-10	5.36228e-08	ITGA7
ENSG00000185633	166.03	-1.11133	0.27861	-3.80297	0.00014297	0.00256876	NDUFA4L2
ENSG00000256268	39.4508	1.0064	0.270042	3.56419	0.000364975	0.00503581	LINC02454
ENSG00000139289	2986.75	1.38836	0.254461	5.28038	1.28915e-07	1.01249e-05	PHLDA1
ENSG00000177425	733.114	-1.11774	0.275899	-3.72473	0.000195522	0.00319759	PAWR
ENSG00000074527	1869.2	-1.3429	0.311319	-3.06375	0.00218583	0.0177739	NTN4
ENSG00000110987	246.595	-1.07187	0.254104	-4.08318	4.44234e-05	0.00105746	BCL7A
ENSG00000102683	149.514	-1.48709	0.314047	-4.44195	8.91453e-06	0.00030932	SGCG
ENSG00000102802	890.332	-2.02979	0.309092	-6.91689	4.61676e-12	2.24272e-09	MEDAG
ENSG00000133083	423.531	-1.29926	0.307603	-4.73143	2.22938e-06	0.000101884	DCLK1
ENSG00000133107	215.662	-1.02512	0.252159	-3.77876	0.000157611	0.00277109	TRPC4
ENSG00000150907	88.4005	-1.05755	0.209165	-4.95223	7.33688e-07	4.25799e-05	FOXO1
ENSG00000102760	474.647	1.85634	0.312914	5.61349	1.98286e-08	2.26149e-06	RGCC
ENSG00000261105	93.4789	-1.70729	0.308611	-5.3889	7.08899e-08	6.50204e-06	LMO7-AS1
ENSG00000187498	9342.97	-1.44806	0.315243	-3.79076	0.000150185	0.00266553	COL4A1
ENSG00000134871	9955.6	-1.20489	0.301188	-3.87121	0.000108296	0.00207058	COL4A2
ENSG00000168952	207.719	1.32099	0.245864	5.29585	1.18461e-07	9.53212e-06	STXBP6
ENSG00000258955	9.12623	-1.40162	0.28991	-4.76239	1.91311e-06	9.02605e-05	LINC00519
ENSG00000165617	471.21	-1.44353	0.309202	-3.74257	0.000182149	0.00305507	DACT1
ENSG00000126778	221.954	1.43108	0.255195	5.23825	1.6211e-07	1.18854e-05	SIX1
ENSG00000126785	209.994	-1.97707	0.266152	-7.3784	1.60201e-13	1.16733e-10	RHOJ
ENSG00000100558	122.315	2.3325	0.250191	9.0404	1.56102e-19	2.92491e-16	PLEK2
ENSG00000119681	10275.6	-1.06176	0.282766	-3.44276	0.000575804	0.0069993	LTBP2
ENSG00000119699	183.728	-1.5299	0.192376	-7.79794	6.29258e-15	6.87779e-12	TGFB3
ENSG00000198826	481.374	1.01477	0.258942	3.7445	0.000180756	0.00303948	ARHGAP11A
ENSG00000137812	266.939	1.0968	0.287802	3.54212	0.000396923	0.00536831	KNL1
ENSG00000104147	39.255	1.00843	0.277414	3.53334	0.000410349	0.00548637	OIP5
ENSG00000157456	487.815	1.02168	0.276815	3.4503	0.000559965	0.00685122	CCNB2
ENSG00000157483	2377.49	-1.16783	0.180974	-6.35494	2.08506e-10	5.36228e-08	MYO1E
ENSG00000140416	17693.5	-1.01018	0.285485	-3.3673	0.000759094	0.00847662	TPM1
ENSG00000035664	329.1	-1.12669	0.240381	-4.78289	1.72791e-06	8.3321e-05	DAPK2
ENSG00000137809	9966	-1.16956	0.288876	-3.6531	0.000259097	0.00390162	ITGA11
ENSG00000103647	409.385	-1.68893	0.26776	-6.14898	7.79834e-10	1.56982e-07	CORO2B
ENSG00000187720	540.422	1.18625	0.287508	3.89084	9.98983e-05	0.00195854	THSD4
ENSG00000205363	359.98	-1.52016	0.251538	-5.89276	3.798e-09	5.72582e-07	INSYN1
ENSG00000183496	379.807	-1.0858	0.30641	-3.07486	0.00210601	0.0173835	MEX3B
ENSG00000189067	1793.23	-1.22162	0.176192	-6.9258	4.33527e-12	2.18698e-09	LITAF
ENSG00000227827	697.03	1.13286	0.235131	4.80867	1.51935e-06	7.54842e-05	PKD1P2
ENSG00000005189	114.738	1.06317	0.249897	4.10392	4.062e-05	0.000984791	REXO5
ENSG00000166851	653.259	1.01263	0.287236	3.20998	0.00132745	0.0127646	PLK1
ENSG00000174938	542.373	-1.10369	0.273154	-4.62051	3.82804e-06	0.00015688	SEZ6L2
ENSG00000171241	442.378	1.10211	0.29088	3.50023	0.000464848	0.00599503	SHCBP1
ENSG00000176842	505.575	-1.13048	0.179075	-6.36313	1.97679e-10	5.36228e-08	IRX5
ENSG00000169715	1606.24	1.01022	0.228185	4.17615	2.96482e-05	0.000768508	MT1E
ENSG00000205362	15.3085	1.2068	0.281231	3.77067	0.000162812	0.00283353	MT1A
ENSG00000196436	86.8413	-2.28432	0.278704	-7.75181	9.0593e-15	9.14014e-12	NPIPB15
ENSG00000140961	191.296	1.07684	0.254069	4.04006	5.3438e-05	0.00122748	OSGIN1
ENSG00000131153	200.659	1.05881	0.290919	3.33781	0.000844405	0.00916823	GINS2
ENSG00000154102	80.3164	1.10524	0.262629	3.93969	8.15882e-05	0.00167973	C16orf74
ENSG00000178773	671.529	1.98516	0.299155	6.25646	3.93803e-10	9.15831e-08	CPNE7
ENSG00000161921	46.5745	-1.02383	0.29573	-3.41299	0.000642554	0.00749734	CXCL16
ENSG00000167840	110.79	-1.01232	0.235127	-4.22747	2.36332e-05	0.000647126	ZNF232
ENSG00000266709	22.3439	1.18555	0.23473	4.91462	8.89567e-07	4.94388e-05	MGC12916
ENSG00000108691	289.183	-1.26597	0.276838	-5.02555	5.02004e-07	3.10579e-05	CCL2
ENSG00000270885	96.5427	-1.72215	0.283342	-6.47922	9.21959e-11	2.94937e-08	RASL10B
ENSG00000131747	1485.54	1.0275	0.289107	3.32265	0.000891673	0.00950055	TOP2A
ENSG00000126562	138.926	1.32584	0.299693	3.83051	0.000127876	0.0023539	WNK4
ENSG00000186185	312.773	1.02398	0.300257	3.06711	0.00216137	0.0176736	KIF18B
ENSG00000260027	226.272	1.74329	0.30471	6.05404	1.41257e-09	2.57323e-07	HOXB7
ENSG00000068489	297.24	1.00106	0.281641	3.27558	0.00105446	0.0107259	PRR11
ENSG00000108950	417.482	-1.45035	0.315157	-5.32253	1.02337e-07	8.54934e-06	FAM20A
ENSG00000176170	2136.2	-1.0568	0.244361	-4.28896	1.79509e-05	0.000529089	SPHK1
ENSG00000161544	742.178	-2.6246	0.26187	-10.4633	1.27281e-25	8.34709e-22	CYGB
ENSG00000167900	1330.8	1.12772	0.279909	3.64105	0.000271528	0.00405622	TK1
ENSG00000176890	355.654	1.10908	0.255496	4.12867	3.64866e-05	0.00090636	TYMS
ENSG00000198795	679.585	-1.14312	0.232987	-4.81641	1.46166e-06	7.31722e-05	ZNF521
ENSG00000166562	249.417	1.01265	0.194027	5.27441	1.33186e-07	1.03365e-05	SEC11C
ENSG00000197632	217.594	-1.27301	0.279412	-4.3958	1.10367e-05	0.000363711	SERPINB2
ENSG00000101265	390.108	1.07436	0.312017	3.66306	0.00024922	0.00380482	RASSF2
ENSG00000101384	1071.81	-1.45127	0.299058	-4.16925	3.056e-05	0.000785931	JAG1
ENSG00000088325	1312.26	1.03566	0.274057	3.56775	0.000360062	0.00500273	TPX2
ENSG00000124191	276.618	1.24843	0.252988	4.43632	9.15097e-06	0.000315853	TOX2
ENSG00000064205	2613.89	-1.11287	0.312898	-4.04688	5.19049e-05	0.00121136	CCN5
ENSG00000124249	166.434	-1.11709	0.290431	-3.9254	8.6585e-05	0.00175797	KCNK15
ENSG00000101017	141.074	-1.06832	0.297646	-3.87948	0.00010468	0.00202264	CD40
ENSG00000196562	1436.36	-1.63324	0.306404	-5.3184	1.04686e-07	8.62544e-06	SULF2
ENSG00000087586	492.969	1.11101	0.277979	3.75282	0.000174854	0.00298229	AURKA
ENSG00000087510	480.79	1.35357	0.243313	5.66161	1.49963e-08	1.82122e-06	TFAP2C
ENSG00000124225	416.344	-1.02494	0.306713	-3.31318	0.000922407	0.00974883	PMEPA1
ENSG00000179242	204.196	1.09544	0.281216	3.76587	0.000165969	0.00286052	CDH4
ENSG00000130270	102.851	1.2167	0.22196	5.31747	1.0522e-07	8.62544e-06	ATP8B3
ENSG00000176619	3167.86	1.00529	0.213726	4.56945	4.89003e-06	0.000187537	LMNB2
ENSG00000006638	107.038	1.07456	0.183079	5.69312	1.24741e-08	1.58022e-06	TBXA2R
ENSG00000185361	110.278	1.14373	0.228429	4.88672	1.0253e-06	5.51142e-05	TNFAIP8L1
ENSG00000125657	126.08	-1.06721	0.312907	-2.69986	0.00693691	0.0400474	TNFSF9
ENSG00000178531	71.2611	-1.25541	0.238799	-5.28826	1.23488e-07	9.81621e-06	CTXN1
ENSG00000142303	566.708	-1.6409	0.254655	-6.36514	1.95114e-10	5.36228e-08	ADAMTS10
ENSG00000105088	1786.36	-1.99432	0.312792	-6.94296	3.8397e-12	2.01446e-09	OLFM2
ENSG00000080573	4426.13	-1.79004	0.297427	-5.55243	2.81719e-08	3.02871e-06	COL5A3
ENSG00000187266	114.469	1.08787	0.217885	4.82648	1.38965e-06	7.03733e-05	EPOR
ENSG00000130176	965.005	-1.85386	0.312078	-6.1877	6.10489e-10	1.30609e-07	CNN1
ENSG00000105011	284.323	1.00324	0.291696	3.2775	0.00104732	0.0106817	ASF1B
ENSG00000074181	1735.72	-1.77631	0.30225	-5.46718	4.57244e-08	4.54393e-06	NOTCH3
ENSG00000006016	965.846	-1.43818	0.301256	-4.95011	7.41731e-07	4.2857e-05	CRLF1
ENSG00000105664	2681.68	-1.9639	0.314536	-6.40932	1.46168e-10	4.45847e-08	COMP
ENSG00000161249	836.241	-1.47555	0.305538	-5.36828	7.94904e-08	7.09249e-06	DMKN
ENSG00000189001	295.608	-1.6139	0.276417	-5.78228	7.36955e-09	9.86316e-07	SBSN
ENSG00000130203	182.201	-1.94517	0.303095	-7.43236	1.06673e-13	8.23016e-11	APOE
ENSG00000104881	354.91	-1.13985	0.290015	-3.56944	0.00035774	0.00498631	PPP1R13L
ENSG00000125744	280.448	-1.08723	0.163872	-6.58381	4.58549e-11	1.57123e-08	RTN2
ENSG00000093009	183.152	1.00986	0.29379	3.21292	0.00131391	0.0126722	CDC45
ENSG00000128294	961.406	-1.0665	0.248991	-4.07449	4.61146e-05	0.0010898	TPST2
ENSG00000100297	1081.45	1.04368	0.272283	3.611	0.000305024	0.00442066	MCM5
ENSG00000128340	768.784	1.27604	0.205111	5.90387	3.55067e-09	5.54412e-07	RAC2
ENSG00000100079	13.438	-1.07078	0.291257	-3.65634	0.000255844	0.00387042	LGALS2
ENSG00000100162	213.349	1.08734	0.284822	3.50797	0.000451539	0.00588061	CENPM
ENSG00000186654	450.796	-1.04455	0.197299	-5.39652	6.79443e-08	6.32026e-06	PRR5
ENSG00000226328	194.831	-1.01567	0.209448	-4.79679	1.61232e-06	7.86453e-05	NUP50-DT
ENSG00000100376	922.736	-2.00002	0.234671	-8.12079	4.63152e-16	6.0747e-13	FAM118A
ENSG00000177989	81.507	-1.20269	0.280526	-4.36096	1.29492e-05	0.000412236	ODF3B
ENSG00000274276	1464.05	-1.04034	0.220829	-4.57726	4.71107e-06	0.000181736	LOC102724560
ENSG00000154721	128.191	-1.22628	0.306852	-4.68715	2.77036e-06	0.00012112	JAM2
ENSG00000154734	3732.23	-1.01185	0.274506	-3.69815	0.000217175	0.00345269	ADAMTS1
ENSG00000160200	1728.03	-1.04967	0.226385	-4.61479	3.93486e-06	0.000158799	CBS
ENSG00000237989	37.5493	1.15229	0.219059	5.31145	1.08754e-07	8.8597e-06	LINC01679

## Sheet: SD6.2
Source data for Fig 5c: Significant differentially expressed genes in fibroblasts carrying SETBP1 variants outside degron compared to healthy controls (adjusted p-value <0.1 after multiple testing correction with FDR/Benjamini-Hochberg method, log2 fold change ≤ -1 or ≥ 1).
ensemblID	baseMean	log2FoldChange	lfcSE	stat	pvalue	padj	symbol
ENSG00000188290	175.848	-2.16032	0.307106	-6.73515	1.63759e-11	2.14787e-09	HES4
ENSG00000162591	3594.76	-2.08201	0.21309	-9.37502	6.91651e-21	5.33629e-18	MEGF6
ENSG00000162496	1175.98	1.32566	0.274897	5.60282	2.10892e-08	1.20788e-06	DHRS3
ENSG00000158825	96.0825	1.3166	0.251214	6.55607	5.52433e-11	6.41213e-09	CDA
ENSG00000117643	712.827	1.08783	0.223692	5.27729	1.31105e-07	6.02139e-06	MAN1C1
ENSG00000179862	56.7486	-1.17431	0.252475	-3.76752	0.000164876	0.00204978	CITED4
ENSG00000174348	3510.1	-1.40056	0.222162	-6.02345	1.70735e-09	1.30195e-07	PODN
ENSG00000162383	155.952	-1.80561	0.234161	-7.32412	2.40465e-13	4.92804e-11	SLC1A7
ENSG00000162433	384.173	-1.21436	0.242973	-4.65289	3.27316e-06	8.73984e-05	AK4
ENSG00000162645	543.462	1.06633	0.171868	6.55239	5.66223e-11	6.51455e-09	GBP2
ENSG00000134201	414.206	1.07744	0.238876	4.7083	2.49789e-06	7.06084e-05	GSTM5
ENSG00000184371	2925.48	1.30423	0.16014	8.16483	3.21892e-16	1.17276e-13	CSF1
ENSG00000143416	668.087	1.25042	0.171915	7.51705	5.6027e-14	1.33609e-11	SELENBP1
ENSG00000143320	3780.12	1.82449	0.192322	9.88501	4.8351e-23	4.5298e-20	CRABP2
ENSG00000158887	32.3334	1.08744	0.158643	6.80993	9.76462e-12	1.37713e-09	MPZ
ENSG00000117152	373.093	-1.23064	0.261173	-5.14322	2.7007e-07	1.10007e-05	RGS4
ENSG00000116191	1266.95	1.02771	0.141156	7.3784	1.60207e-13	3.50212e-11	RALGPS2
ENSG00000163431	631.346	-1.2243	0.223927	-4.68101	2.8547e-06	7.80046e-05	LMOD1
ENSG00000116991	389.903	-1.1319	0.197217	-5.73325	9.85234e-09	6.06682e-07	SIPA1L2
ENSG00000185420	581.241	-1.04588	0.191419	-5.30206	1.14502e-07	5.38282e-06	SMYD3
ENSG00000115884	1689.63	1.36629	0.218731	7.27823	3.38224e-13	6.82484e-11	SDC1
ENSG00000158050	42.1655	-1.58599	0.2643	-5.56768	2.58156e-08	1.44084e-06	DUSP2
ENSG00000163064	347.337	2.59135	0.149717	17.5	1.4325e-68	6.2629e-65	EN1
ENSG00000072163	735.819	-1.43204	0.232796	-6.03667	1.57326e-09	1.21382e-07	LIMS2
ENSG00000197635	3393.43	1.44147	0.224556	7.41834	1.18599e-13	2.63652e-11	DPP4
ENSG00000230918	35.9331	1.28162	0.267971	6.74748	1.50433e-11	2.0341e-09	DPP4-DT
ENSG00000128656	845.797	1.57581	0.149647	10.5571	4.70778e-26	5.1456e-23	CHN1
ENSG00000175879	229.148	3.0304	0.167602	18.2114	4.18993e-74	2.74775e-70	HOXD8
ENSG00000168497	95.5801	1.12398	0.188669	6.34704	2.19499e-10	2.21458e-08	CAVIN2
ENSG00000175084	213.895	-1.9681	0.284818	-6.3301	2.45003e-10	2.41613e-08	DES
ENSG00000152049	802.287	-1.38693	0.231175	-5.71449	1.10034e-08	6.65072e-07	KCNE4
ENSG00000132329	47.4375	-1.21954	0.279041	-4.06188	4.86797e-05	0.000762823	RAMP1
ENSG00000178752	52.9025	-1.0127	0.185655	-5.35551	8.53166e-08	4.17542e-06	ERFE
ENSG00000233608	9026.79	1.06491	0.183504	6.38627	1.69985e-10	1.78362e-08	TWIST2
ENSG00000157150	43.7562	1.46667	0.264563	5.41704	6.05924e-08	3.13145e-06	TIMP4
ENSG00000132170	194.995	1.35786	0.285924	5.79394	6.87557e-09	4.44236e-07	PPARG
ENSG00000151090	555.166	1.39876	0.214607	7.14663	8.89325e-13	1.69049e-10	THRB
ENSG00000001617	353.628	-1.60605	0.177812	-9.30814	1.3009e-20	9.47924e-18	SEMA3F
ENSG00000114251	4395.99	-1.41439	0.210957	-6.85483	7.1395e-12	1.08532e-09	WNT5A
ENSG00000065534	4142.8	-1.15924	0.195739	-5.46987	4.50358e-08	2.38181e-06	MYLK
ENSG00000183770	211.385	-1.02262	0.263709	-3.53476	0.000408143	0.00423848	FOXL2
ENSG00000163661	5699.87	1.78609	0.216797	8.52378	1.54431e-17	6.75174e-15	PTX3
ENSG00000174899	139.194	1.14207	0.161947	7.15053	8.6445e-13	1.66737e-10	SLC66A1L
ENSG00000013297	9247.83	1.74927	0.277883	8.90787	5.20228e-19	2.52715e-16	CLDN11
ENSG00000136514	37.1799	1.09415	0.237478	5.04403	4.55828e-07	1.68412e-05	RTP4
ENSG00000189058	196.785	1.81024	0.275967	9.23036	2.69734e-20	1.76891e-17	APOD
ENSG00000137449	406.892	-1.10436	0.159333	-6.88555	5.75657e-12	9.09676e-10	CPEB2
ENSG00000145147	2154.22	1.24072	0.233805	5.73672	9.65278e-09	5.97198e-07	SLIT2
ENSG00000163453	5744.69	-1.35833	0.277133	-4.58409	4.55965e-06	0.000112639	IGFBP7
ENSG00000164093	291.87	2.05729	0.160223	12.6098	1.86361e-36	4.61317e-33	PITX2
ENSG00000164112	104.889	1.60023	0.199204	8.1471	3.72767e-16	1.28664e-13	SMIM43
ENSG00000085871	132.488	1.08527	0.148071	7.52429	5.30092e-14	1.31183e-11	MGST2
ENSG00000170153	199.738	-1.0531	0.196072	-5.33028	9.80637e-08	4.67711e-06	RNF150
ENSG00000145423	2143.21	-1.85447	0.324499	-6.80777	9.91239e-12	1.38309e-09	SFRP2
ENSG00000164236	441.851	1.57846	0.220591	6.81907	9.16288e-12	1.32066e-09	ANKRD33B
ENSG00000067113	1373.83	1.13851	0.134763	8.44885	2.94198e-17	1.24474e-14	PLPP1
ENSG00000038427	8234.98	-1.15291	0.204074	-5.71666	1.0864e-08	6.59687e-07	VCAN
ENSG00000184349	195.222	1.63415	0.168596	9.56845	1.08523e-21	9.48922e-19	EFNA5
ENSG00000246859	323.952	-1.0636	0.250053	-4.40184	1.07335e-05	0.000221702	STARD4-AS1
ENSG00000134986	3829.78	-1.50101	0.246282	-6.18421	6.24153e-10	5.45759e-08	NREP
ENSG00000198108	86.6559	-1.08025	0.197206	-5.36726	7.99435e-08	3.98684e-06	CHSY3
ENSG00000204767	98.1593	1.05962	0.23202	4.6575	3.20077e-06	8.58512e-05	INSYN2B
ENSG00000054598	217.229	-1.3094	0.141665	-9.21045	3.24766e-20	2.0284e-17	FOXC1
ENSG00000096696	2394.58	-1.02084	0.299569	-3.46878	0.000522826	0.00515593	DSP
ENSG00000112183	147.388	-1.04048	0.160371	-6.18202	6.32852e-10	5.46084e-08	RBM24
ENSG00000172201	732.91	-2.60949	0.22663	-10.9513	6.55284e-28	8.5947e-25	ID4
ENSG00000137331	980.196	-1.17716	0.216743	-5.2234	1.75668e-07	7.78398e-06	IER3
ENSG00000146122	934.412	-1.00146	0.263418	-3.54014	0.000399912	0.00416289	DAAM2
ENSG00000172348	1145.27	1.04469	0.251636	5.85781	4.69016e-09	3.17093e-07	RCAN2
ENSG00000146072	276.689	1.76207	0.242621	7.33817	2.16541e-13	4.50818e-11	TNFRSF21
ENSG00000112297	773.688	1.20612	0.196643	5.91432	3.33242e-09	2.3249e-07	CRYBG1
ENSG00000164484	736.061	1.16558	0.223126	6.36247	1.98541e-10	2.01865e-08	TMEM200A
ENSG00000079931	3022.05	1.15537	0.207209	7.10352	1.2162e-12	2.24671e-10	MOXD1
ENSG00000164694	553.527	-1.78321	0.27928	-6.0134	1.81669e-09	1.3462e-07	FNDC1
ENSG00000136244	193.727	-1.01909	0.269334	-3.55202	0.000382284	0.00402411	IL6
ENSG00000005020	425.872	1.6934	0.125113	13.7682	3.95736e-43	1.29762e-39	SKAP2
ENSG00000122641	1738.73	-1.01248	0.284948	-3.01089	0.00260482	0.0180099	INHBA
ENSG00000146674	93668.1	-1.30783	0.239666	-5.29306	1.20285e-07	5.63447e-06	IGFBP3
ENSG00000049540	10738.9	-1.46282	0.301449	-5.27873	1.30086e-07	6.00776e-06	ELN
ENSG00000075213	1178.93	1.31641	0.237161	6.79169	1.10824e-11	1.53007e-09	SEMA3A
ENSG00000153993	405.737	1.38251	0.215313	7.2463	4.28322e-13	8.51193e-11	SEMA3D
ENSG00000106034	536.684	1.09793	0.164676	7.03497	1.99302e-12	3.43953e-10	CPED1
ENSG00000105894	551.078	1.45813	0.275414	4.81661	1.46018e-06	4.53831e-05	PTN
ENSG00000146966	454.899	1.32344	0.257129	5.01617	5.27129e-07	1.90464e-05	DENND2A
ENSG00000056998	102.425	1.01666	0.230888	4.06358	4.83264e-05	0.0007591	GYG2
ENSG00000101871	499.932	1.14666	0.146471	7.84606	4.29296e-15	1.34063e-12	MID1
ENSG00000102312	366.328	-1.09525	0.146346	-7.4276	1.10583e-13	2.5007e-11	PORCN
ENSG00000133169	254.722	-1.11448	0.303839	-3.18461	0.00144948	0.0113704	BEX1
ENSG00000147224	1241.36	-1.10035	0.196506	-5.38163	7.38141e-08	3.72346e-06	PRPS1
ENSG00000076716	421.661	-1.04471	0.299876	-3.17305	0.00150848	0.011742	GPC4
ENSG00000102032	322.805	1.01901	0.206382	5.5355	3.10338e-08	1.71747e-06	RENBP
ENSG00000155962	118.577	1.39556	0.264607	6.28565	3.26475e-10	3.14857e-08	CLIC2
ENSG00000253414	31.4992	1.8068	0.209628	9.05333	1.38673e-19	7.90799e-17	LINC01605
ENSG00000104332	1799.99	1.21731	0.318827	5.1586	2.48801e-07	1.03268e-05	SFRP1
ENSG00000169439	3030.21	-1.09203	0.203926	-5.07229	3.93053e-07	1.48996e-05	SDC2
ENSG00000164929	730.436	1.04643	0.199289	5.52965	3.20867e-08	1.76088e-06	BAALC
ENSG00000154188	253.153	1.25307	0.254338	5.26061	1.43581e-07	6.51631e-06	ANGPT1
ENSG00000164761	4091.88	1.29318	0.275608	5.43272	5.55014e-08	2.88872e-06	TNFRSF11B
ENSG00000136999	709.415	1.20278	0.23613	5.04855	4.45177e-07	1.65879e-05	CCN3
ENSG00000066827	392.745	-1.63253	0.253654	-6.14328	8.08352e-10	6.79638e-08	ZFAT
ENSG00000147852	390.162	-1.45192	0.193969	-7.50044	6.36042e-14	1.46357e-11	VLDLR
ENSG00000107249	311.065	-1.26632	0.140139	-9.02333	1.82454e-19	9.9711e-17	GLIS3
ENSG00000197646	237.913	-1.14224	0.219618	-4.75674	1.96745e-06	5.77019e-05	PDCD1LG2
ENSG00000178031	2364.44	1.41785	0.199769	7.34403	2.07264e-13	4.38463e-11	ADAMTSL1
ENSG00000137124	1015.45	-1.1666	0.207794	-5.34021	9.28384e-08	4.47672e-06	ALDH1B1
ENSG00000231995	13.1091	1.0198	0.244191	4.13915	3.48597e-05	0.000586179	LOC643630
ENSG00000119138	549.182	-1.40592	0.172808	-8.15978	3.35646e-16	1.18982e-13	KLF9
ENSG00000106772	587.17	-1.1842	0.228345	-4.88445	1.03719e-06	3.40094e-05	PRUNE2
ENSG00000106819	313.19	-1.8367	0.290618	-6.09517	1.0932e-09	8.90588e-08	ASPN
ENSG00000106823	328.906	-1.67386	0.237188	-6.95717	3.47175e-12	5.76398e-10	ECM2
ENSG00000148120	1362.11	-1.08289	0.169768	-5.96822	2.39855e-09	1.73809e-07	AOPEP
ENSG00000119514	199.865	2.02663	0.263075	7.73942	9.98726e-15	3.04635e-12	GALNT12
ENSG00000106799	1578.92	-1.18192	0.15806	-7.36064	1.83024e-13	3.93532e-11	TGFBR1
ENSG00000160539	142.473	-1.03406	0.155789	-6.33582	2.36088e-10	2.34586e-08	PLPP7
ENSG00000148926	12011	1.14539	0.190668	6.82737	8.64875e-12	1.27457e-09	ADM
ENSG00000187479	214.815	-1.63617	0.310579	-4.51052	6.4669e-06	0.000145872	C11orf96
ENSG00000133321	82.5121	1.02384	0.2699	3.31223	0.000925547	0.00790845	PLAAT4
ENSG00000167771	95.4248	1.58805	0.170126	9.28545	1.61024e-20	1.11158e-17	RCOR2
ENSG00000110203	65.3137	-1.30762	0.226571	-5.1575	2.50273e-07	1.03421e-05	FOLR3
ENSG00000149380	437.522	-1.41455	0.207276	-6.81337	9.53389e-12	1.3592e-09	P4HA3
ENSG00000085741	117.74	-2.22871	0.265986	-8.84585	9.08379e-19	4.25511e-16	WNT11
ENSG00000150687	7853.37	-1.333	0.234903	-5.15714	2.50747e-07	1.03421e-05	PRSS23
ENSG00000109861	2455.68	-1.15259	0.187254	-6.09986	1.0616e-09	8.70249e-08	CTSC
ENSG00000149968	12141.9	1.156	0.292613	7.69607	1.40317e-14	4.00086e-12	MMP3
ENSG00000137752	343.843	1.03072	0.220246	4.89899	9.63315e-07	3.20681e-05	CASP1
ENSG00000204397	180.39	1.02283	0.265501	3.76444	0.000166921	0.00206931	CARD16
ENSG00000110660	243.522	1.37516	0.125837	11.1237	9.61473e-29	1.40119e-25	SLC35F2
ENSG00000149292	109.796	-1.11959	0.241536	-5.0905	3.5713e-07	1.38995e-05	TTC12
ENSG00000149591	13153.6	-1.29886	0.261632	-4.43415	9.24355e-06	0.000197136	TAGLN
ENSG00000187134	1720.09	1.03567	0.252855	4.54866	5.39894e-06	0.000128608	AKR1C1
ENSG00000077943	496.063	-1.17601	0.242035	-5.53233	3.15999e-08	1.74145e-06	ITGA8
ENSG00000095739	86.9571	-1.09558	0.242047	-4.51252	6.40627e-06	0.00014487	BAMBI
ENSG00000185904	106.087	-1.35152	0.271471	-5.18731	2.13356e-07	9.17502e-06	LINC00839
ENSG00000107562	14284.2	1.18358	0.197628	5.83629	5.3376e-09	3.5537e-07	CXCL12
ENSG00000107796	3403.05	-1.68457	0.288024	-4.77175	1.82632e-06	5.41946e-05	ACTA2
ENSG00000185745	338.218	1.02874	0.195224	5.32272	1.02229e-07	4.8581e-06	IFIT1
ENSG00000151892	707.743	-1.05491	0.271043	-3.96824	7.24064e-05	0.00105403	GFRA1
ENSG00000108001	111.329	1.09976	0.220258	5.61267	1.99226e-08	1.15622e-06	EBF3
ENSG00000197614	3659.7	-1.20898	0.287979	-4.14923	3.33597e-05	0.000567505	MFAP5
ENSG00000135480	1865.66	-1.58095	0.303862	-4.20794	2.57712e-05	0.000454933	KRT7
ENSG00000037965	491.313	4.00691	0.227645	19.8079	2.54373e-87	3.33635e-83	HOXC8
ENSG00000250742	306.322	1.83864	0.148207	12.6	2.11032e-36	4.61317e-33	LINC02381
ENSG00000135424	332.707	-1.97183	0.238844	-8.3311	8.00941e-17	3.17236e-14	ITGA7
ENSG00000153179	458.037	-1.13143	0.149308	-7.54919	4.37989e-14	1.1264e-11	RASSF3
ENSG00000135678	223.603	1.04185	0.215045	5.35556	8.52905e-08	4.17542e-06	CPM
ENSG00000011465	34191.4	1.0795	0.218457	5.27702	1.31299e-07	6.02139e-06	DCN
ENSG00000074527	1869.2	-1.72153	0.276705	-6.09263	1.11068e-09	8.99241e-08	NTN4
ENSG00000110987	246.595	-1.08828	0.193235	-5.60317	2.10467e-08	1.20788e-06	BCL7A
ENSG00000102683	149.514	-1.03808	0.286735	-4.56358	5.02894e-06	0.000121922	SGCG
ENSG00000187498	9342.97	-1.49096	0.295421	-4.01509	5.94226e-05	0.000895846	COL4A1
ENSG00000134871	9955.6	-1.11503	0.253823	-4.02502	5.69693e-05	0.000865828	COL4A2
ENSG00000125384	183.147	1.01825	0.290133	3.56259	0.000367216	0.00391259	PTGER2
ENSG00000165617	471.21	-1.47544	0.270668	-5.35216	8.6912e-08	4.23494e-06	DACT1
ENSG00000100558	122.315	1.99343	0.192408	10.7197	8.22577e-27	9.8081e-24	PLEK2
ENSG00000119699	183.728	-1.07939	0.136122	-8.04361	8.72291e-16	2.93358e-13	TGFB3
ENSG00000104154	204.334	-1.02591	0.132398	-7.64179	2.14219e-14	5.73408e-12	SLC30A4
ENSG00000136378	964.272	-1.07755	0.221617	-4.55356	5.27463e-06	0.000126245	ADAMTS7
ENSG00000183496	379.807	-1.26968	0.264159	-4.7136	2.43383e-06	6.90954e-05	MEX3B
ENSG00000184254	775.883	1.54169	0.268601	7.70286	1.33055e-14	3.87812e-12	ALDH1A3
ENSG00000258150	22.3032	-1.12558	0.201709	-5.49176	3.9795e-08	2.13914e-06	LOC388242
ENSG00000103485	856.269	1.6099	0.184972	9.00718	2.1142e-19	1.1092e-16	QPRT
ENSG00000205364	119.036	1.33907	0.231231	6.93913	3.94531e-12	6.38849e-10	MT1M
ENSG00000205362	15.3085	1.47055	0.239555	6.22379	4.85274e-10	4.35949e-08	MT1A
ENSG00000178573	314.964	-1.05277	0.312088	-2.42058	0.0154957	0.0675449	MAF
ENSG00000154102	80.3164	1.05261	0.203981	5.27444	1.33165e-07	6.08568e-06	C16orf74
ENSG00000103257	3420.47	-1.00562	0.254989	-3.71829	0.000200575	0.00241131	SLC7A5
ENSG00000074370	253.061	1.32933	0.262207	6.92329	4.41266e-12	7.05811e-10	ATP2A3
ENSG00000167840	110.79	-1.04546	0.175419	-5.96985	2.37472e-09	1.73038e-07	ZNF232
ENSG00000007237	581.014	1.03778	0.193189	5.04575	4.51757e-07	1.67854e-05	GAS7
ENSG00000128482	196.227	1.35851	0.171338	8.03234	9.56335e-16	3.13582e-13	RNF112
ENSG00000108691	289.183	-1.61567	0.219092	-7.51194	5.82584e-14	1.3645e-11	CCL2
ENSG00000270885	96.5427	-1.28056	0.227617	-5.91825	3.25385e-09	2.28717e-07	RASL10B
ENSG00000131737	73.6381	-1.95907	0.248934	-7.68828	1.49128e-14	4.16162e-12	KRT34
ENSG00000126562	138.926	1.43202	0.251514	6.43739	1.21546e-10	1.30672e-08	WNK4
ENSG00000108511	149.325	2.0224	0.285323	7.89962	2.79749e-15	8.94924e-13	HOXB6
ENSG00000260027	226.272	2.83403	0.260765	12.1997	3.12105e-34	5.84796e-31	HOXB7
ENSG00000121068	435.445	-1.08057	0.230753	-4.96324	6.93285e-07	2.39924e-05	TBX2
ENSG00000154262	316.969	1.42928	0.260772	6.11506	9.65178e-10	8.0122e-08	ABCA6
ENSG00000198795	679.585	-1.11375	0.172947	-6.12222	9.22808e-10	7.70927e-08	ZNF521
ENSG00000176641	180.117	-1.04607	0.155303	-6.68685	2.2802e-11	2.83756e-09	RNF152
ENSG00000197632	217.594	-1.66784	0.223435	-7.11109	1.15132e-12	2.15725e-10	SERPINB2
ENSG00000101384	1071.81	-1.5247	0.249915	-5.91143	3.39155e-09	2.34124e-07	JAG1
ENSG00000154930	359.82	1.02271	0.147121	7.0506	1.78147e-12	3.1345e-10	ACSS1
ENSG00000149596	426.681	-1.34673	0.280741	-4.0337	5.49056e-05	0.000837374	JPH2
ENSG00000198768	639.515	-1.60717	0.161233	-10.0402	1.01481e-23	1.02387e-20	APCDD1L
ENSG00000006638	107.038	1.15747	0.135021	8.59716	8.17158e-18	3.69581e-15	TBXA2R
ENSG00000125657	126.08	-1.13535	0.282146	-3.72625	0.000194352	0.00234942	TNFSF9
ENSG00000105088	1786.36	-1.45212	0.281689	-6.01839	1.76159e-09	1.32028e-07	OLFM2
ENSG00000080573	4426.13	-1.59813	0.247283	-6.30729	2.83969e-10	2.75891e-08	COL5A3
ENSG00000130176	965.005	-1.70732	0.279189	-6.04786	1.46781e-09	1.15928e-07	CNN1
ENSG00000074181	1735.72	-1.66145	0.255769	-5.78241	7.364e-09	4.71153e-07	NOTCH3
ENSG00000105664	2681.68	-1.82008	0.289757	-5.18496	2.16066e-07	9.24011e-06	COMP
ENSG00000099337	421.688	-1.07119	0.176344	-5.94528	2.75987e-09	1.96731e-07	KCNK6
ENSG00000128340	768.784	1.32745	0.149311	9.11831	7.63048e-20	4.54915e-17	RAC2
ENSG00000100065	296.705	-1.12643	0.213056	-5.3359	9.50694e-08	4.56751e-06	CARD10
ENSG00000100376	922.736	-2.04841	0.174323	-11.5878	4.75123e-31	7.78963e-28	FAM118A
ENSG00000157601	168.378	-1.08097	0.204828	-5.38095	7.40945e-08	3.72346e-06	MX1

## Sheet: SD6.3
Source data for Fig 5c: Significant differentially expressed genes in fibroblasts carrying SETBP1 variants truncating variants compared to healthy controls (adjusted p-value <0.1 after multiple testing correction with FDR/Benjamini-Hochberg method, log2 fold change ≤ -1 or ≥ 1).
ensemblID	baseMean	log2FoldChange	lfcSE	stat	pvalue	padj	symbol
ENSG00000188290	175.848	-2.15113	0.308137	-6.05924	1.36769e-09	1.36936e-07	HES4
ENSG00000157873	832.904	1.05854	0.25107	4.39904	1.08731e-05	0.000194294	TNFRSF14
ENSG00000049246	271.648	1.01288	0.178488	5.67257	1.40669e-08	9.2251e-07	PER3
ENSG00000028137	277.947	1.4841	0.182186	8.07705	6.63506e-16	6.69426e-13	TNFRSF1B
ENSG00000188060	120.781	1.04974	0.230102	4.68867	2.7498e-06	6.65431e-05	RAB42
ENSG00000168528	1500.53	1.00958	0.275945	4.67761	2.90244e-06	6.97247e-05	SERINC2
ENSG00000171812	801.674	1.16086	0.24603	5.25931	1.44594e-07	6.03979e-06	COL8A2
ENSG00000049089	63.2217	1.36817	0.200926	6.92948	4.22396e-12	1.17876e-09	COL9A2
ENSG00000171793	785.524	-1.04032	0.205769	-5.10035	3.39021e-07	1.23861e-05	CTPS1
ENSG00000117394	1055.58	-1.31256	0.292378	-4.63634	3.54634e-06	8.07532e-05	SLC2A1
ENSG00000196517	617.967	-1.02402	0.230072	-4.39805	1.09228e-05	0.000194915	SLC6A9
ENSG00000174348	3510.1	-1.09364	0.267247	-3.41355	0.000641235	0.00479774	PODN
ENSG00000162383	155.952	-1.67973	0.275956	-5.18049	2.21308e-07	8.59886e-06	SLC1A7
ENSG00000162433	384.173	-1.87106	0.281845	-6.10793	1.00932e-09	1.07628e-07	AK4
ENSG00000116761	98.6835	-1.03257	0.224167	-4.54642	5.45661e-06	0.000113782	CTH
ENSG00000172260	349.94	-1.1228	0.173182	-6.36135	1.99985e-10	2.69413e-08	NEGR1
ENSG00000154027	2315.78	1.14637	0.161664	7.01205	2.34849e-12	6.84508e-10	AK5
ENSG00000162614	725.715	-1.14213	0.202599	-5.51984	3.39308e-08	1.83899e-06	NEXN
ENSG00000162645	543.462	1.34056	0.222444	6.00304	1.93655e-09	1.84967e-07	GBP2
ENSG00000162636	514.728	1.09466	0.186654	5.85811	4.68162e-09	3.96156e-07	FAM102B
ENSG00000134243	419.814	-1.00521	0.288773	-3.37711	0.000732508	0.00530512	SORT1
ENSG00000181754	53.082	-1.34088	0.201407	-6.58551	4.53325e-11	8.74384e-09	AMIGO1
ENSG00000134201	414.206	1.05294	0.279027	3.70523	0.000211196	0.00207494	GSTM5
ENSG00000134202	709.257	-1.08142	0.234741	-4.56155	5.07786e-06	0.000107596	GSTM3
ENSG00000134259	434.945	-1.23654	0.269546	-4.79838	1.59951e-06	4.29023e-05	NGF
ENSG00000134247	1282.21	-1.28674	0.2352	-5.0228	5.09227e-07	1.69559e-05	PTGFRN
ENSG00000092621	4071.59	-1.17552	0.209009	-5.5578	2.73201e-08	1.53857e-06	PHGDH
ENSG00000265972	1511.48	-1.65847	0.268611	-5.73482	9.76171e-09	6.76466e-07	TXNIP
ENSG00000143367	240.936	-1.51496	0.255062	-6.08029	1.19964e-09	1.24876e-07	TUFT1
ENSG00000160712	314.697	1.08314	0.248802	4.33068	1.48648e-05	0.000248999	IL6R
ENSG00000143320	3780.12	1.02528	0.242284	4.40007	1.08214e-05	0.000193634	CRABP2
ENSG00000272668	169.059	1.15489	0.220703	5.95201	2.64873e-09	2.42322e-07	LOC107985216
ENSG00000224259	393.51	-2.113	0.303065	-6.37936	1.77827e-10	2.46157e-08	LINC01133
ENSG00000135862	14860.2	-1.31398	0.226532	-5.54178	2.99413e-08	1.66402e-06	LAMC1
ENSG00000116667	966.806	1.03755	0.235327	4.86768	1.12917e-06	3.21264e-05	C1orf21
ENSG00000116741	70.351	1.07583	0.283389	4.19896	2.68148e-05	0.000405188	RGS2
ENSG00000163431	631.346	-1.90546	0.26864	-7.06881	1.56266e-12	4.87995e-10	LMOD1
ENSG00000122176	1002.04	-1.43004	0.287331	-4.02566	5.68162e-05	0.000734913	FMOD
ENSG00000076356	233.859	1.33819	0.222604	5.88081	4.08256e-09	3.4998e-07	PLXNA2
ENSG00000180875	2659.3	1.36792	0.248583	6.31629	2.67919e-10	3.47923e-08	GREM2
ENSG00000185420	581.241	-1.26563	0.24146	-4.98313	6.2565e-07	2.02618e-05	SMYD3
ENSG00000143878	2083.02	-1.31729	0.219796	-5.9821	2.20274e-09	2.06366e-07	RHOB
ENSG00000119771	219.677	-1.10325	0.221612	-4.82788	1.37994e-06	3.80238e-05	KLHL29
ENSG00000138028	102.465	-1.33832	0.285471	-4.05666	4.9779e-05	0.000667588	CGREF1
ENSG00000115380	8207.29	-1.25524	0.306278	-4.45756	8.28984e-06	0.000158267	EFEMP1
ENSG00000115902	995.881	-1.40259	0.257655	-5.43942	5.34556e-08	2.6863e-06	SLC1A4
ENSG00000065911	2152.7	-1.43497	0.22158	-6.37896	1.78293e-10	2.46157e-08	MTHFD2
ENSG00000115041	471.432	1.40938	0.223504	6.36035	2.013e-10	2.69413e-08	KCNIP3
ENSG00000158050	42.1655	-1.1406	0.292783	-4.00001	6.33409e-05	0.000799595	DUSP2
ENSG00000196460	568.008	1.3064	0.269796	5.57325	2.50029e-08	1.4575e-06	RFX8
ENSG00000163064	347.337	1.43846	0.198229	7.01421	2.31256e-12	6.84508e-10	EN1
ENSG00000072163	735.819	-2.28425	0.275198	-7.18728	6.60967e-13	2.16731e-10	LIMS2
ENSG00000197927	92.9435	-1.04491	0.228376	-4.44098	8.95484e-06	0.000168752	NBEAP2
ENSG00000123610	220.034	-1.03979	0.28113	-3.44289	0.000575539	0.00442502	TNFAIP6
ENSG00000197635	3393.43	1.19089	0.269053	5.13885	2.76426e-07	1.03885e-05	DPP4
ENSG00000175879	229.148	2.80582	0.216269	12.3971	2.71089e-35	1.7778e-31	HOXD8
ENSG00000204262	15529.1	-1.10832	0.223368	-4.93841	7.87617e-07	2.40241e-05	COL5A2
ENSG00000115415	8294	-1.43775	0.224867	-6.36258	1.98393e-10	2.69413e-08	STAT1
ENSG00000168497	95.5801	1.3292	0.238741	5.61225	1.9971e-08	1.22976e-06	CAVIN2
ENSG00000183671	354.094	-1.43464	0.221146	-6.14286	8.10486e-10	9.16408e-08	CMKLR2
ENSG00000114948	283.159	1.13107	0.262332	4.61964	3.84399e-06	8.53093e-05	ADAM23
ENSG00000118242	164.981	1.17136	0.242595	5.0842	3.6918e-07	1.33761e-05	MREG
ENSG00000115461	5882.65	-1.20645	0.303168	-3.36975	0.000752355	0.0054118	IGFBP5
ENSG00000175084	213.895	-1.42369	0.302376	-4.53373	5.79521e-06	0.000119138	DES
ENSG00000152049	802.287	-2.74473	0.274153	-9.67489	3.85504e-22	1.01125e-18	KCNE4
ENSG00000135931	1863.54	1.2392	0.182011	6.7265	1.73797e-11	3.99916e-09	ARMC9
ENSG00000178752	52.9025	-1.28528	0.236294	-5.53609	3.09291e-08	1.69027e-06	ERFE
ENSG00000071282	1174.14	-1.54593	0.279584	-5.21218	1.86638e-07	7.48607e-06	LMCD1
ENSG00000180914	1583.72	-1.19254	0.306555	-4.47237	7.73581e-06	0.00014943	OXTR
ENSG00000182247	479.655	-1.01865	0.127927	-7.88449	3.15815e-15	2.18012e-12	UBE2E2
ENSG00000151090	555.166	1.05646	0.261426	4.41997	9.8713e-06	0.000182355	THRB
ENSG00000114251	4395.99	-2.00084	0.258492	-7.51116	5.86045e-14	2.73464e-11	WNT5A
ENSG00000163947	304.985	1.14936	0.254969	4.99947	5.74882e-07	1.88504e-05	ARHGEF3
ENSG00000144810	7628.4	-1.0706	0.301695	-3.46306	0.000534068	0.00419702	COL8A1
ENSG00000181458	654.577	-1.25553	0.202895	-6.11783	9.48576e-10	1.03679e-07	TMEM45A
ENSG00000154175	1549.94	-1.50111	0.273041	-5.46009	4.75885e-08	2.45135e-06	ABI3BP
ENSG00000163430	32555.6	-1.30158	0.193644	-6.63026	3.35099e-11	7.03297e-09	FSTL1
ENSG00000181804	469.56	1.09938	0.291451	4.84894	1.24123e-06	3.48782e-05	SLC9A9
ENSG00000152952	2292.97	-1.23148	0.270322	-4.719	2.37007e-06	5.94352e-05	PLOD2
ENSG00000154310	212.56	1.089	0.257832	4.05254	5.06639e-05	0.000678069	TNIK
ENSG00000189058	196.785	1.49078	0.299014	7.2853	3.20947e-13	1.20273e-10	APOD
ENSG00000169026	253.628	1.02856	0.196269	5.37901	7.48961e-08	3.53359e-06	SLC49A3
ENSG00000163132	880.63	1.18653	0.220074	5.41032	6.2912e-08	3.05613e-06	MSX1
ENSG00000137449	406.892	-1.10291	0.209685	-4.96844	6.74933e-07	2.14344e-05	CPEB2
ENSG00000184178	939.134	1.02534	0.184015	5.67349	1.39921e-08	9.22214e-07	SCFD2
ENSG00000072201	158.804	1.49743	0.239861	6.38066	1.7633e-10	2.46157e-08	LNX1
ENSG00000163453	5744.69	-1.79571	0.299583	-5.33644	9.47871e-08	4.31676e-06	IGFBP7
ENSG00000152784	506.421	1.36115	0.226182	6.09403	1.10101e-09	1.15527e-07	PRDM8
ENSG00000145284	332.684	-1.34522	0.18378	-7.25802	3.92806e-13	1.3558e-10	SCD5
ENSG00000163110	951.817	-1.17311	0.236447	-4.91928	8.68645e-07	2.58935e-05	PDLIM5
ENSG00000164023	511.544	-1.36796	0.196424	-6.67179	2.52699e-11	5.61763e-09	SGMS2
ENSG00000164093	291.87	1.96087	0.209073	9.20774	3.33067e-20	7.28085e-17	PITX2
ENSG00000172403	1396.8	-1.51984	0.298495	-4.52685	5.98702e-06	0.000122124	SYNPO2
ENSG00000151617	156.031	-1.15681	0.265487	-4.27031	1.95199e-05	0.00031337	EDNRA
ENSG00000109654	967.385	1.37929	0.219117	6.50071	7.99434e-11	1.36251e-08	TRIM2
ENSG00000186352	45.6635	-1.51771	0.228725	-6.44059	1.19008e-10	1.77376e-08	ANKRD37
ENSG00000164236	441.851	1.2596	0.266168	4.56992	4.87904e-06	0.000104565	ANKRD33B
ENSG00000164171	429.393	1.04593	0.290069	3.38556	0.000710325	0.00519611	ITGA2
ENSG00000145675	863.263	1.2104	0.190864	6.46569	1.0084e-10	1.61294e-08	PIK3R1
ENSG00000038427	8234.98	-1.40703	0.252706	-4.90589	9.30046e-07	2.7352e-05	VCAN
ENSG00000081189	192.257	1.42273	0.226303	6.3008	2.96114e-10	3.80768e-08	MEF2C
ENSG00000175745	321.235	-1.40355	0.301771	-3.95544	7.63933e-05	0.000925361	NR2F1
ENSG00000134986	3829.78	-1.71701	0.283758	-5.34984	8.80319e-08	4.06558e-06	NREP
ENSG00000155324	607.448	-1.00268	0.23256	-4.07928	4.51749e-05	0.000615743	GRAMD2B
ENSG00000081059	589.323	1.01239	0.272298	4.73299	2.21235e-06	5.59098e-05	TCF7
ENSG00000152377	2685.36	-1.0438	0.260191	-3.37353	0.000742097	0.00535387	SPOCK1
ENSG00000187678	416.797	1.06392	0.236761	4.69594	2.65379e-06	6.48176e-05	SPRY4
ENSG00000173210	933.068	1.14374	0.149981	7.58447	3.33854e-14	1.62179e-11	ABLIM3
ENSG00000113140	71090	-1.41328	0.244735	-5.57986	2.40715e-08	1.4136e-06	SPARC
ENSG00000245812	66.6084	-1.05487	0.259536	-3.54405	0.000394032	0.00332783	LINC02202
ENSG00000233913	650.22	-1.44708	0.272763	-4.53395	5.78894e-06	0.000119138	RPL10P9
ENSG00000204767	98.1593	1.79925	0.274096	6.49235	8.45063e-11	1.40302e-08	INSYN2B
ENSG00000196923	5376.44	-1.07137	0.243285	-4.35403	1.33659e-05	0.000230061	PDLIM7
ENSG00000087116	5147.14	-1.3231	0.215984	-5.83466	5.39012e-09	4.41855e-07	ADAMTS2
ENSG00000054598	217.229	-1.56032	0.190484	-7.96426	1.66218e-15	1.45341e-12	FOXC1
ENSG00000168994	2070.44	-1.07668	0.194028	-5.42516	5.79023e-08	2.85506e-06	PXDC1
ENSG00000124785	3078.11	1.34505	0.210487	6.51723	7.16177e-11	1.28676e-08	NRN1
ENSG00000096696	2394.58	-1.30019	0.306778	-3.55666	0.000375603	0.00321357	DSP
ENSG00000137198	185.294	1.12576	0.246855	4.76287	1.90856e-06	4.9866e-05	GMPR
ENSG00000112186	593.405	-1.00251	0.208839	-4.67211	2.98126e-06	7.08801e-05	CAP2
ENSG00000172201	732.91	-2.31281	0.270419	-8.03351	9.47205e-16	8.87396e-13	ID4
ENSG00000137331	980.196	-1.27811	0.262987	-4.93792	7.89583e-07	2.40282e-05	IER3
ENSG00000065060	280.862	-1.09587	0.208141	-5.22513	1.74037e-07	7.02362e-06	UHRF1BP1
ENSG00000188112	307.074	-1.11447	0.254012	-4.51229	6.41307e-06	0.000128636	C6orf132
ENSG00000112715	3173.4	-1.39899	0.229664	-6.07512	1.23892e-09	1.2795e-07	VEGFA
ENSG00000172348	1145.27	1.63664	0.2869	6.92248	4.43794e-12	1.21267e-09	RCAN2
ENSG00000146072	276.689	1.51129	0.281502	5.45722	4.83658e-08	2.45878e-06	TNFRSF21
ENSG00000156535	6882.2	1.26159	0.205196	6.20423	5.49643e-10	6.4947e-08	CD109
ENSG00000112297	773.688	1.48572	0.246109	5.77411	7.73605e-09	5.73254e-07	CRYBG1
ENSG00000164484	736.061	1.0244	0.268036	4.70446	2.54535e-06	6.24016e-05	TMEM200A
ENSG00000079931	3022.05	1.74871	0.255317	7.86276	3.75761e-15	2.34689e-12	MOXD1
ENSG00000118503	201.216	-1.39133	0.224976	-5.91278	3.36385e-09	2.96109e-07	TNFAIP3
ENSG00000122335	479.262	-1.09226	0.252745	-4.11557	3.86231e-05	0.00054471	SERAC1
ENSG00000164694	553.527	-1.32096	0.300411	-3.19023	0.00142158	0.00892556	FNDC1
ENSG00000006468	505.089	1.07044	0.29788	5.58819	2.29447e-08	1.36792e-06	ETV1
ENSG00000105889	211.393	-1.03965	0.230683	-4.75991	1.93676e-06	5.03022e-05	STEAP1B
ENSG00000136244	193.727	-1.32143	0.296336	-4.705	2.53867e-06	6.23542e-05	IL6
ENSG00000005020	425.872	1.65511	0.170054	9.70402	2.89845e-22	9.50401e-19	SKAP2
ENSG00000205763	435.009	1.07661	0.164469	6.57819	4.76219e-11	8.92298e-09	RP9P
ENSG00000122547	378.721	1.29619	0.270668	5.68805	1.28496e-08	8.64287e-07	EEPD1
ENSG00000122641	1738.73	-1.51509	0.302568	-5.01813	5.21771e-07	1.73254e-05	INHBA
ENSG00000049540	10738.9	-1.52789	0.307167	-4.12344	3.73259e-05	0.00052812	ELN
ENSG00000075213	1178.93	1.00886	0.277927	4.46731	7.92111e-06	0.000152336	SEMA3A
ENSG00000153993	405.737	1.40121	0.262078	6.10258	1.04371e-09	1.10398e-07	SEMA3D
ENSG00000106366	14243.2	-1.64259	0.25912	-6.80626	1.00169e-11	2.43299e-09	SERPINE1
ENSG00000106034	536.684	1.2963	0.215133	6.1976	5.73301e-10	6.71376e-08	CPED1
ENSG00000128567	2373.65	1.08792	0.301144	3.22081	0.00127827	0.00820245	PODXL
ENSG00000122786	19109.4	-1.16856	0.221396	-5.04569	4.51892e-07	1.55565e-05	CALD1
ENSG00000101825	6979.11	1.37235	0.25175	5.736	9.69392e-09	6.76306e-07	MXRA5
ENSG00000101955	2467.87	1.14484	0.216269	5.47801	4.30143e-08	2.2749e-06	SRPX
ENSG00000204131	523.8	1.10682	0.251121	4.65751	3.20055e-06	7.44298e-05	NHSL2
ENSG00000133169	254.722	-2.16047	0.307682	-9.94564	2.63473e-23	1.15191e-19	BEX1
ENSG00000147224	1241.36	-1.20897	0.246052	-4.87249	1.10203e-06	3.16285e-05	PRPS1
ENSG00000013619	775.985	1.13389	0.197295	5.5409	3.00929e-08	1.66441e-06	MAMLD1
ENSG00000182492	13824.9	-1.03383	0.272725	-3.50707	0.000453071	0.00370778	BGN
ENSG00000102032	322.805	1.39384	0.253984	5.47186	4.45345e-08	2.31792e-06	RENBP
ENSG00000155962	118.577	1.09758	0.294002	4.68911	2.74391e-06	6.65233e-05	CLIC2
ENSG00000186523	106.715	-1.03055	0.238322	-4.1175	3.83001e-05	0.000540736	FAM86B1
ENSG00000145002	33.2113	-1.29336	0.248951	-5.04025	4.64923e-07	1.58106e-05	FAM86B2
ENSG00000168487	3381.81	-1.10073	0.212111	-5.01397	5.33193e-07	1.766e-05	BMP1
ENSG00000134013	13593.1	-1.4962	0.269439	-5.43968	5.33765e-08	2.6863e-06	LOXL2
ENSG00000186918	1105.74	1.0066	0.192697	5.40006	6.66186e-08	3.22424e-06	ZNF395
ENSG00000253414	31.4992	1.97918	0.245942	7.87545	3.39511e-15	2.22652e-12	LINC01605
ENSG00000187840	1967.64	-1.17379	0.211828	-5.64299	1.67126e-08	1.07452e-06	EIF4EBP1
ENSG00000137573	8425.59	-1.17848	0.307634	-3.29936	0.000969041	0.00658546	SULF1
ENSG00000235531	295.981	-1.02617	0.176176	-5.82391	5.74853e-09	4.68308e-07	MSC-AS1
ENSG00000178860	495.019	-1.61349	0.209848	-7.72454	1.12262e-14	5.88971e-12	MSC
ENSG00000169439	3030.21	-1.52515	0.252575	-5.89487	3.74982e-09	3.2357e-07	SDC2
ENSG00000132561	1372.21	1.21249	0.298797	6.60773	3.90268e-11	7.99805e-09	MATN2
ENSG00000155792	281.48	-1.45576	0.307722	-3.03219	0.00242789	0.013425	DEPTOR
ENSG00000173334	158.842	-1.15665	0.206169	-5.67157	1.41496e-08	9.23312e-07	TRIB1
ENSG00000107104	879.979	1.18578	0.212749	5.77702	7.60342e-09	5.72018e-07	KANK1
ENSG00000147852	390.162	-1.59809	0.244107	-5.9364	2.91357e-09	2.63547e-07	VLDLR
ENSG00000107249	311.065	-1.03139	0.187896	-5.31376	1.07384e-07	4.75829e-06	GLIS3
ENSG00000197646	237.913	-1.45569	0.265359	-5.7626	8.28258e-09	6.03524e-07	PDCD1LG2
ENSG00000153714	577.704	-1.56381	0.229454	-6.58298	4.61103e-11	8.76497e-09	LURAP1L
ENSG00000178031	2364.44	1.08731	0.248984	4.50107	6.76111e-06	0.000133956	ADAMTSL1
ENSG00000184995	25.4702	-1.02562	0.281588	-2.94581	0.00322109	0.0166265	IFNE
ENSG00000147883	390.474	-1.64059	0.277096	-5.56726	2.58783e-08	1.50186e-06	CDKN2B
ENSG00000198467	20675.4	-1.26416	0.197323	-6.47034	9.77843e-11	1.58338e-08	TPM2
ENSG00000137124	1015.45	-1.26713	0.255857	-4.67198	2.98306e-06	7.08801e-05	ALDH1B1
ENSG00000119138	549.182	-1.35544	0.223545	-5.7972	6.74303e-09	5.23323e-07	KLF9
ENSG00000135069	3402.29	-1.5949	0.264797	-5.76953	7.94934e-09	5.85751e-07	PSAT1
ENSG00000106819	313.19	-2.42091	0.304635	-6.33391	2.39027e-10	3.13508e-08	ASPN
ENSG00000106823	328.906	-2.08346	0.278279	-6.59121	4.36264e-11	8.54035e-09	ECM2
ENSG00000081377	884.063	1.0448	0.189139	5.63353	1.7656e-08	1.12415e-06	CDC14B
ENSG00000106799	1578.92	-1.05885	0.207975	-4.93921	7.84412e-07	2.40213e-05	TGFBR1
ENSG00000182752	1677.73	-1.04591	0.267381	-3.74163	0.000182833	0.00183617	PAPPA
ENSG00000167081	835.126	1.19773	0.184059	6.44734	1.13832e-10	1.73099e-08	PBX3
ENSG00000106976	2439.77	1.31299	0.229275	6.11336	9.75549e-10	1.04879e-07	DNM1
ENSG00000160447	213.55	1.03745	0.182212	5.637	1.73037e-08	1.1071e-06	PKN3
ENSG00000233901	171.946	-1.09091	0.2694	-3.18348	0.00145514	0.0091014	LINC01503
ENSG00000130635	27057.6	-1.00512	0.260893	-3.67626	0.000236679	0.0022593	COL5A1
ENSG00000169583	214.973	-1.0228	0.293113	-2.80171	0.00508324	0.0237604	CLIC3
ENSG00000130653	205.074	1.16951	0.242677	5.22537	1.73806e-07	7.02362e-06	PNPLA7
ENSG00000175352	154.029	1.01338	0.219862	4.69084	2.72084e-06	6.62087e-05	NRIP3
ENSG00000072952	307.69	-1.22796	0.27282	-4.10154	4.10403e-05	0.000569614	IRAG1
ENSG00000205213	1777.41	-1.11452	0.294085	-3.2077	0.00133801	0.00851908	LGR4
ENSG00000187479	214.815	-1.8475	0.308438	-5.32768	9.94761e-08	4.49907e-06	C11orf96
ENSG00000168003	4251.95	-1.02088	0.181084	-5.55781	2.73183e-08	1.53857e-06	SLC3A2
ENSG00000173599	523.448	1.24779	0.170375	7.3913	1.45396e-13	5.95943e-11	PC
ENSG00000110203	65.3137	-1.03085	0.268646	-3.21954	0.00128394	0.00822678	FOLR3
ENSG00000150687	7853.37	-1.83368	0.276401	-6.0355	1.58469e-09	1.55111e-07	PRSS23
ENSG00000109861	2455.68	-1.34688	0.237554	-5.68833	1.28288e-08	8.64287e-07	CTSC
ENSG00000137752	343.843	1.29893	0.265727	4.75336	2.0006e-06	5.13501e-05	CASP1
ENSG00000204397	180.39	1.39257	0.294137	3.96521	7.3332e-05	0.000893887	CARD16
ENSG00000110660	243.522	1.51532	0.170258	8.84181	9.41838e-19	1.76474e-15	SLC35F2
ENSG00000149591	13153.6	-1.4952	0.292402	-5.06814	4.01727e-07	1.42365e-05	TAGLN
ENSG00000048740	862.024	1.05293	0.272156	4.30038	1.70504e-05	0.000280594	CELF2
ENSG00000026025	116352	1.06654	0.167225	6.38945	1.66482e-10	2.37345e-08	VIM
ENSG00000095739	86.9571	-1.05991	0.281226	-3.30537	0.000948509	0.00648288	BAMBI
ENSG00000177283	183.864	-1.32485	0.273197	-3.98394	6.77812e-05	0.000839488	FZD8
ENSG00000185904	106.087	-1.1346	0.297285	-3.06275	0.00219313	0.0124578	LINC00839
ENSG00000225830	424.268	-1.02119	0.207691	-4.65915	3.17511e-06	7.4233e-05	ERCC6
ENSG00000122862	124.102	-1.38755	0.300071	-4.94075	7.78228e-07	2.39045e-05	SRGN
ENSG00000197467	856.384	1.12702	0.242874	5.13653	2.79856e-07	1.04874e-05	COL13A1
ENSG00000168209	768.437	-1.78969	0.265073	-6.44812	1.13245e-10	1.73099e-08	DDIT4
ENSG00000107796	3403.05	-1.90507	0.303595	-5.80242	6.5366e-09	5.10321e-07	ACTA2
ENSG00000213390	140.261	1.01472	0.174059	5.77774	7.57092e-09	5.72018e-07	ARHGAP19
ENSG00000138131	1522.99	1.02283	0.279762	4.46543	7.99068e-06	0.000153449	LOXL4
ENSG00000119943	429.438	1.00802	0.21229	5.38036	7.4337e-08	3.51987e-06	PYROXD2
ENSG00000151892	707.743	-1.05781	0.296931	-3.83771	0.000124188	0.00134282	GFRA1
ENSG00000121898	1741	1.24829	0.298118	5.02408	5.05844e-07	1.6934e-05	CPXM2
ENSG00000108001	111.329	1.11297	0.265988	4.60214	4.1818e-06	9.15667e-05	EBF3
ENSG00000151640	167.346	-1.16363	0.263678	-4.92378	8.48883e-07	2.54583e-05	DPYSL4
ENSG00000197614	3659.7	-1.63581	0.303587	-4.2764	1.89938e-05	0.000307554	MFAP5
ENSG00000110852	771.632	1.26122	0.260998	5.47801	4.30129e-08	2.2749e-06	CLEC2B
ENSG00000211455	378.823	-1.02858	0.201387	-4.84484	1.26716e-06	3.53619e-05	STK38L
ENSG00000139146	115.689	-1.14672	0.249051	-4.70635	2.52193e-06	6.22931e-05	SINHCAF
ENSG00000139211	734.299	-1.32141	0.277985	-4.04363	5.26298e-05	0.000694459	AMIGO2
ENSG00000185432	273.847	1.15125	0.282625	4.9588	7.09316e-07	2.2338e-05	METTL7A
ENSG00000123358	207.901	1.1739	0.241822	5.47254	4.43642e-08	2.31792e-06	NR4A1
ENSG00000135480	1865.66	-2.08395	0.307617	-7.09874	1.25897e-12	4.02749e-10	KRT7
ENSG00000037965	491.313	3.2986	0.270956	13.4753	2.18487e-41	2.86567e-37	HOXC8
ENSG00000250742	306.322	1.707	0.196221	8.65091	5.10894e-18	7.44542e-15	LINC02381
ENSG00000135424	332.707	-2.30422	0.279041	-7.78502	6.97004e-15	4.15541e-12	ITGA7
ENSG00000182379	70.4473	-1.179	0.198905	-5.69924	1.20345e-08	8.22108e-07	NXPH4
ENSG00000185633	166.03	-1.51017	0.2669	-5.08349	3.70553e-07	1.33889e-05	NDUFA4L2
ENSG00000139289	2986.75	1.34138	0.243549	5.49698	3.86355e-08	2.06834e-06	PHLDA1
ENSG00000177425	733.114	-1.19066	0.263623	-4.21252	2.52536e-05	0.000386495	PAWR
ENSG00000139318	409.464	1.00311	0.270373	4.35942	1.30407e-05	0.000226245	DUSP6
ENSG00000136040	906.411	1.12128	0.258324	4.3584	1.31014e-05	0.0002264	PLXNC1
ENSG00000180263	197.094	1.22758	0.198018	6.25234	4.04358e-10	5.051e-08	FGD6
ENSG00000074527	1869.2	-2.69993	0.29949	-8.48104	2.23183e-17	2.92726e-14	NTN4
ENSG00000257642	33.0941	1.04801	0.273494	3.9102	9.22192e-05	0.0010685	KCCAT198
ENSG00000135111	1569.71	1.05911	0.274758	4.16879	3.06216e-05	0.000448251	TBX3
ENSG00000102683	149.514	-1.23305	0.303283	-2.98239	0.00286012	0.0152555	SGCG
ENSG00000102802	890.332	-1.59012	0.296714	-4.95855	7.10196e-07	2.2338e-05	MEDAG
ENSG00000172915	148.761	1.28831	0.242378	5.64851	1.61842e-08	1.04567e-06	NBEA
ENSG00000180660	203.648	1.77928	0.302633	7.50707	6.0464e-14	2.73464e-11	MAB21L1
ENSG00000133110	46388.9	-1.07533	0.30074	-2.98185	0.00286512	0.0152628	POSTN
ENSG00000133107	215.662	-1.98714	0.241767	-8.44472	3.04777e-17	3.63405e-14	TRPC4
ENSG00000102760	474.647	1.2145	0.301529	5.12086	3.04152e-07	1.12373e-05	RGCC
ENSG00000118939	39.1448	-1.11968	0.196335	-5.46925	4.51939e-08	2.34294e-06	UCHL3
ENSG00000261105	93.4789	-1.33623	0.295905	-3.78208	0.000155521	0.00160363	LMO7-AS1
ENSG00000187498	9342.97	-2.01846	0.305778	-7.29414	3.00584e-13	1.15955e-10	COL4A1
ENSG00000134871	9955.6	-1.49519	0.288188	-5.34485	9.04928e-08	4.15001e-06	COL4A2
ENSG00000092068	1193.21	1.58366	0.261607	7.25991	3.87344e-13	1.3558e-10	SLC7A8
ENSG00000100889	1629.68	-1.13196	0.225216	-4.99024	6.0304e-07	1.96265e-05	PCK2
ENSG00000073712	3089.48	-1.05472	0.208035	-4.95998	7.04998e-07	2.22813e-05	FERMT2
ENSG00000131981	6838.07	1.13777	0.177332	6.50062	7.99886e-11	1.36251e-08	LGALS3
ENSG00000165617	471.21	-2.25853	0.29698	-6.88537	5.76395e-12	1.48235e-09	DACT1
ENSG00000100644	7603.41	-1.19663	0.183854	-6.4387	1.20499e-10	1.77581e-08	HIF1A
ENSG00000126785	209.994	-1.24344	0.253389	-4.15806	3.20964e-05	0.000465682	RHOJ
ENSG00000100558	122.315	1.85722	0.240259	7.27423	3.484e-13	1.26934e-10	PLEK2
ENSG00000119714	458.434	1.18598	0.254348	5.19856	2.00835e-07	7.9824e-06	GPR68
ENSG00000140105	4101.4	-1.12714	0.20735	-5.29807	1.17035e-07	5.13389e-06	WARS1
ENSG00000166165	804.982	1.1929	0.24779	5.15599	2.523e-07	9.61966e-06	CKB
ENSG00000187951	116.932	1.0728	0.244224	4.36803	1.25372e-05	0.00021929	LOC100288637
ENSG00000169857	482.711	-1.01104	0.172183	-5.82147	5.83337e-09	4.72287e-07	AVEN
ENSG00000128965	533.606	-1.58432	0.256493	-6.23966	4.38526e-10	5.37543e-08	CHAC1
ENSG00000166147	28686.5	-1.01191	0.249682	-3.65176	0.000260445	0.00243131	FBN1
ENSG00000140416	17693.5	-1.07037	0.272722	-3.99633	6.43332e-05	0.000805916	TPM1
ENSG00000137809	9966	-1.11517	0.27598	-3.64207	0.000270459	0.00250342	ITGA11
ENSG00000136378	964.272	-1.64757	0.26693	-5.74357	9.26998e-09	6.60789e-07	ADAMTS7
ENSG00000183496	379.807	-1.0304	0.293632	-3.41224	0.000644316	0.00481256	MEX3B
ENSG00000140511	337.363	-1.2351	0.290535	-3.81797	0.000134555	0.00143482	HAPLN3
ENSG00000140545	6762.12	-1.25932	0.267748	-4.15287	3.28329e-05	0.000473227	MFGE8
ENSG00000182511	331.649	1.0019	0.188731	5.27406	1.33441e-07	5.73842e-06	FES
ENSG00000140450	289.778	-1.46727	0.251593	-5.92429	3.13656e-09	2.79858e-07	ARRDC4
ENSG00000076344	144.82	1.09113	0.268563	4.62895	3.67527e-06	8.2684e-05	RGS11
ENSG00000008517	160.676	-1.05459	0.305523	-3.92187	8.7864e-05	0.00102592	IL32
ENSG00000185338	184.417	1.26103	0.259207	4.83735	1.31582e-06	3.65642e-05	SOCS1
ENSG00000103485	856.269	1.31985	0.235292	5.6253	1.8519e-08	1.15116e-06	QPRT
ENSG00000166123	494.43	-1.04879	0.207315	-5.1024	3.35374e-07	1.22871e-05	GPT2
ENSG00000205364	119.036	1.30676	0.272299	5.34788	8.89901e-08	4.09542e-06	MT1M
ENSG00000103257	3420.47	-1.67153	0.288858	-5.25465	1.48302e-07	6.15548e-06	SLC7A5
ENSG00000225614	781.163	-1.56039	0.255293	-6.06412	1.32677e-09	1.3445e-07	ZNF469
ENSG00000178773	671.529	1.85815	0.286121	6.8163	9.3413e-12	2.31171e-09	CPNE7
ENSG00000266709	22.3439	1.11726	0.232817	4.69725	2.63683e-06	6.45237e-05	MGC12916
ENSG00000170425	145.875	-1.50602	0.210119	-7.20168	5.94767e-13	2.00025e-10	ADORA2B
ENSG00000187688	1039.2	1.34505	0.252092	5.24454	1.56673e-07	6.40164e-06	TRPV2
ENSG00000128482	196.227	1.32416	0.221184	5.92799	3.06666e-09	2.75495e-07	RNF112
ENSG00000108691	289.183	-2.03747	0.264975	-8.22637	1.92968e-16	2.10914e-13	CCL2
ENSG00000270885	96.5427	-1.22927	0.271185	-4.03064	5.56255e-05	0.000723077	RASL10B
ENSG00000221852	268.879	-1.24916	0.292081	-3.61201	0.000303834	0.00272578	KRTAP1-5
ENSG00000131737	73.6381	-2.19804	0.285747	-7.41903	1.17978e-13	4.99163e-11	KRT34
ENSG00000108511	149.325	1.49529	0.302598	4.67731	2.90664e-06	6.97247e-05	HOXB6
ENSG00000260027	226.272	2.03127	0.291681	6.74448	1.53572e-11	3.59688e-09	HOXB7
ENSG00000108821	359937	-1.15007	0.237385	-4.6233	3.77689e-06	8.43954e-05	COL1A1
ENSG00000267280	36.2707	-1.46836	0.288165	-5.07082	3.96109e-07	1.41178e-05	TBX2-AS1
ENSG00000121068	435.445	-1.25156	0.273679	-4.2305	2.33177e-05	0.000361326	TBX2
ENSG00000159640	421.456	1.03484	0.227415	4.85534	1.2018e-06	3.39716e-05	ACE
ENSG00000134508	615.221	1.06818	0.232915	4.47054	7.80212e-06	0.000150489	CABLES1
ENSG00000075643	434.594	-1.32409	0.253295	-4.92449	8.45788e-07	2.54435e-05	MOCOS
ENSG00000197632	217.594	-2.26525	0.267533	-8.80654	1.29071e-18	2.11612e-15	SERPINB2
ENSG00000101255	1609.94	-1.12585	0.243448	-4.42074	9.83652e-06	0.000181969	TRIB3
ENSG00000101384	1071.81	-2.35878	0.286081	-7.74533	9.53315e-15	5.20986e-12	JAG1
ENSG00000101335	15662.6	-1.00236	0.247848	-4.03302	5.50645e-05	0.000718633	MYL9
ENSG00000204103	960.505	1.25529	0.287565	5.45811	4.81242e-08	2.45602e-06	MAFB
ENSG00000124191	276.618	1.04829	0.242618	3.91364	9.09136e-05	0.00105548	TOX2
ENSG00000149596	426.681	-1.21313	0.300971	-4.60216	4.18141e-06	9.15667e-05	JPH2
ENSG00000196562	1436.36	-1.27193	0.293695	-3.5684	0.000359164	0.0031156	SULF2
ENSG00000026559	211.596	-1.38481	0.26821	-5.04515	4.53156e-07	1.55591e-05	KCNG1
ENSG00000198768	639.515	-1.72776	0.211263	-7.9076	2.62395e-15	1.91199e-12	APCDD1L
ENSG00000179242	204.196	1.51906	0.268593	5.6751	1.38607e-08	9.18167e-07	CDH4
ENSG00000130270	102.851	1.0222	0.214306	4.62125	3.81431e-06	8.47941e-05	ATP8B3
ENSG00000006638	107.038	1.09223	0.179024	5.99265	2.06445e-09	1.94801e-07	TBXA2R
ENSG00000105088	1786.36	-2.24597	0.3014	-7.37305	1.66766e-13	6.62821e-11	OLFM2
ENSG00000080573	4426.13	-2.39334	0.284384	-7.94864	1.88569e-15	1.54579e-12	COL5A3
ENSG00000187266	114.469	1.14743	0.209956	5.22073	1.78219e-07	7.17031e-06	EPOR
ENSG00000130176	965.005	-1.93121	0.30041	-6.28588	3.25995e-10	4.15071e-08	CNN1
ENSG00000102575	351.986	1.20411	0.300271	4.51226	6.41412e-06	0.000128636	ACP5
ENSG00000074181	1735.72	-1.73666	0.289269	-5.84246	5.14364e-09	4.26987e-07	NOTCH3
ENSG00000153879	876.589	-1.13728	0.183875	-6.13688	8.41565e-10	9.43416e-08	CEBPG
ENSG00000153885	924.395	-1.21172	0.241538	-4.803	1.56304e-06	4.23571e-05	KCTD15
ENSG00000105711	321.524	1.64264	0.246086	6.90352	5.07277e-12	1.35785e-09	SCN1B
ENSG00000189001	295.608	-1.32069	0.263804	-4.75931	1.94252e-06	5.03519e-05	SBSN
ENSG00000130203	182.201	-1.23223	0.290079	-3.71074	0.000206657	0.00203644	APOE
ENSG00000104856	228.889	-1.08108	0.190317	-5.59191	2.24582e-08	1.3512e-06	RELB
ENSG00000104881	354.91	-1.22899	0.277048	-4.19543	2.72356e-05	0.000409658	PPP1R13L
ENSG00000182013	99.0729	1.15503	0.247999	4.54725	5.43506e-06	0.000113782	PNMA8A
ENSG00000167414	7.1394	1.23275	0.287783	4.03694	5.41527e-05	0.000710267	GNG8
ENSG00000105281	6527.52	-1.01958	0.178429	-5.69584	1.22763e-08	8.34282e-07	SLC1A5
ENSG00000235776	30.4165	-1.29759	0.238258	-5.06894	4.00039e-07	1.42193e-05	RPL7AP70
ENSG00000128340	768.784	1.51561	0.197895	7.64148	2.14746e-14	1.08331e-11	RAC2
ENSG00000100065	296.705	-1.63161	0.260545	-5.87086	4.33535e-09	3.69237e-07	CARD10
ENSG00000128283	1996.65	-1.11585	0.210293	-5.24665	1.5489e-07	6.34856e-06	CDC42EP1
ENSG00000221890	109.396	-1.29769	0.239613	-5.55828	2.72444e-08	1.53857e-06	NPTXR
ENSG00000100307	248.942	1.00433	0.190698	5.45155	4.99314e-08	2.52857e-06	CBX7
ENSG00000128165	505.691	-1.34822	0.278881	-4.54722	5.43594e-06	0.000113782	ADM2
ENSG00000274276	1464.05	-1.45455	0.212236	-6.63445	3.25705e-11	7.0032e-09	LOC102724560
ENSG00000154734	3732.23	-1.01129	0.262337	-3.47266	0.000515322	0.00407412	ADAMTS1
ENSG00000160200	1728.03	-1.13598	0.217411	-4.99186	5.98015e-07	1.95113e-05	CBS
ENSG00000182871	3044.08	1.48019	0.270593	5.39461	6.86715e-08	3.27526e-06	COL18A1
