# Supplementary material for: SETBP1 variants outside the degron disrupt DNA-binding, transcription and neuronal differentiation capacity to cause a heterogeneous neurodevelopmental disorder
Source: Nat Commun. 2025 Oct 10;16:9021. doi: 10.1038/s41467-025-64074-x (PMC12514306; doi:10.1038/s41467-025-64074-x)
Supplement: Supplementary file 14 — Source Data [file 41467_2025_64074_MOESM14_ESM.zip › SourceData/SourceData7-forFig5d_overlap.xlsx]

## Sheet: SD7
Source data table for Fig 5d: Lists of overlapping and toal unique differentially expressed genes in fibroblasts carrying SETBP1 variants within the degron/SGS, outside the degron, and truncating variants compared to healthy controls.
overlapping genes	total unique genes
HES4	HES4
PODN	MEGF6
SLC1A7	DHRS3
AK4	CDA
GBP2	MAN1C1
GSTM5	CITED4
CRABP2	PODN
LMOD1	SLC1A7
EN1	AK4
LIMS2	GBP2
HOXD8	GSTM5
CAVIN2	CSF1
DES	SELENBP1
KCNE4	CRABP2
IGFBP7	MPZ
PITX2	RGS4
ANKRD33B	RALGPS2
VCAN	LMOD1
NREP	SIPA1L2
INSYN2B	SMYD3
DSP	SDC1
ID4	DUSP2
CRYBG1	EN1
MOXD1	LIMS2
FNDC1	DPP4
SKAP2	DPP4-DT
ELN	CHN1
SEMA3A	HOXD8
CPED1	CAVIN2
BEX1	DES
PRPS1	KCNE4
LINC01605	RAMP1
SDC2	ERFE
VLDLR	TWIST2
GLIS3	TIMP4
ALDH1B1	PPARG
KLF9	THRB
ASPN	SEMA3F
ECM2	WNT5A
TGFBR1	MYLK
C11ORF96	FOXL2
FOLR3	PTX3
PRSS23	SLC66A1L
CASP1	CLDN11
CARD16	RTP4
TAGLN	APOD
ACTA2	CPEB2
EBF3	SLIT2
MFAP5	IGFBP7
KRT7	PITX2
HOXC8	SMIM43
ITGA7	MGST2
NTN4	RNF150
SGCG	SFRP2
COL4A1	ANKRD33B
COL4A2	PLPP1
DACT1	VCAN
PLEK2	EFNA5
MEX3B	STARD4-AS1
CCL2	NREP
RASL10B	CHSY3
HOXB7	INSYN2B
SERPINB2	FOXC1
JAG1	DSP
TBXA2R	RBM24
OLFM2	ID4
COL5A3	IER3
CNN1	DAAM2
NOTCH3	RCAN2
RAC2	TNFRSF21
	CRYBG1
	TMEM200A
	MOXD1
	FNDC1
	IL6
	SKAP2
	INHBA
	IGFBP3
	ELN
	SEMA3A
	SEMA3D
	CPED1
	PTN
	DENND2A
	GYG2
	MID1
	PORCN
	BEX1
	PRPS1
	GPC4
	RENBP
	CLIC2
	LINC01605
	SFRP1
	SDC2
	BAALC
	ANGPT1
	TNFRSF11B
	CCN3
	ZFAT
	VLDLR
	GLIS3
	PDCD1LG2
	ADAMTSL1
	ALDH1B1
	LOC643630
	KLF9
	PRUNE2
	ASPN
	ECM2
	AOPEP
	GALNT12
	TGFBR1
	PLPP7
	ADM
	C11ORF96
	PLAAT4
	RCOR2
	FOLR3
	P4HA3
	WNT11
	PRSS23
	CTSC
	MMP3
	CASP1
	CARD16
	SLC35F2
	TTC12
	TAGLN
	AKR1C1
	ITGA8
	BAMBI
	LINC00839
	CXCL12
	ACTA2
	IFIT1
	GFRA1
	EBF3
	MFAP5
	KRT7
	HOXC8
	LINC02381
	ITGA7
	RASSF3
	CPM
	DCN
	NTN4
	BCL7A
	SGCG
	COL4A1
	COL4A2
	PTGER2
	DACT1
	PLEK2
	TGFB3
	SLC30A4
	ADAMTS7
	MEX3B
	ALDH1A3
	LOC388242
	QPRT
	MT1M
	MT1A
	MAF
	C16ORF74
	SLC7A5
	ATP2A3
	ZNF232
	GAS7
	RNF112
	CCL2
	RASL10B
	KRT34
	WNK4
	HOXB6
	HOXB7
	TBX2
	ABCA6
	ZNF521
	RNF152
	SERPINB2
	JAG1
	ACSS1
	JPH2
	APCDD1L
	TBXA2R
	TNFSF9
	OLFM2
	COL5A3
	CNN1
	NOTCH3
	COMP
	KCNK6
	RAC2
	CARD10
	FAM118A
	MX1
	TNFRSF14
	PER3
	TNFRSF1B
	RAB42
	SERINC2
	COL8A2
	COL9A2
	CTPS1
	SLC2A1
	SLC6A9
	CTH
	NEGR1
	AK5
	NEXN
	FAM102B
	SORT1
	AMIGO1
	GSTM3
	NGF
	PTGFRN
	PHGDH
	TXNIP
	TUFT1
	IL6R
	LOC107985216
	LINC01133
	LAMC1
	C1ORF21
	RGS2
	FMOD
	PLXNA2
	GREM2
	RHOB
	KLHL29
	CGREF1
	EFEMP1
	SLC1A4
	MTHFD2
	KCNIP3
	RFX8
	NBEAP2
	TNFAIP6
	COL5A2
	STAT1
	CMKLR2
	ADAM23
	MREG
	IGFBP5
	ARMC9
	LMCD1
	OXTR
	UBE2E2
	ARHGEF3
	COL8A1
	TMEM45A
	ABI3BP
	FSTL1
	SLC9A9
	PLOD2
	TNIK
	SLC49A3
	MSX1
	SCFD2
	LNX1
	PRDM8
	SCD5
	PDLIM5
	SGMS2
	SYNPO2
	EDNRA
	TRIM2
	ANKRD37
	ITGA2
	PIK3R1
	MEF2C
	NR2F1
	GRAMD2B
	TCF7
	SPOCK1
	SPRY4
	ABLIM3
	SPARC
	LINC02202
	RPL10P9
	PDLIM7
	ADAMTS2
	PXDC1
	NRN1
	GMPR
	CAP2
	UHRF1BP1
	C6ORF132
	VEGFA
	CD109
	TNFAIP3
	SERAC1
	ETV1
	STEAP1B
	RP9P
	EEPD1
	SERPINE1
	PODXL
	CALD1
	MXRA5
	SRPX
	NHSL2
	MAMLD1
	BGN
	FAM86B1
	FAM86B2
	BMP1
	LOXL2
	ZNF395
	EIF4EBP1
	SULF1
	MSC-AS1
	MSC
	MATN2
	DEPTOR
	TRIB1
	KANK1
	LURAP1L
	IFNE
	CDKN2B
	TPM2
	PSAT1
	CDC14B
	PAPPA
	PBX3
	DNM1
	PKN3
	LINC01503
	COL5A1
	CLIC3
	PNPLA7
	NRIP3
	IRAG1
	LGR4
	SLC3A2
	PC
	CELF2
	VIM
	FZD8
	ERCC6
	SRGN
	COL13A1
	DDIT4
	ARHGAP19
	LOXL4
	PYROXD2
	CPXM2
	DPYSL4
	CLEC2B
	STK38L
	SINHCAF
	AMIGO2
	METTL7A
	NR4A1
	NXPH4
	NDUFA4L2
	PHLDA1
	PAWR
	DUSP6
	PLXNC1
	FGD6
	KCCAT198
	TBX3
	MEDAG
	NBEA
	MAB21L1
	POSTN
	TRPC4
	RGCC
	UCHL3
	LMO7-AS1
	SLC7A8
	PCK2
	FERMT2
	LGALS3
	HIF1A
	RHOJ
	GPR68
	WARS1
	CKB
	LOC100288637
	AVEN
	CHAC1
	FBN1
	TPM1
	ITGA11
	HAPLN3
	MFGE8
	FES
	ARRDC4
	RGS11
	IL32
	SOCS1
	GPT2
	ZNF469
	CPNE7
	MGC12916
	ADORA2B
	TRPV2
	KRTAP1-5
	COL1A1
	TBX2-AS1
	ACE
	CABLES1
	MOCOS
	TRIB3
	MYL9
	MAFB
	TOX2
	SULF2
	KCNG1
	CDH4
	ATP8B3
	EPOR
	ACP5
	CEBPG
	KCTD15
	SCN1B
	SBSN
	APOE
	RELB
	PPP1R13L
	PNMA8A
	GNG8
	SLC1A5
	RPL7AP70
	CDC42EP1
	NPTXR
	CBX7
	ADM2
	LOC102724560
	ADAMTS1
	CBS
	COL18A1
	CALML6
	PGD
	PDPN
	STMN1
	CLSPN
	CDCA8
	OXCT2P1
	OXCT2
	CDC20
	KIF2C
	GLIS1
	DEPDC1
	ADGRL4
	GBP3
	LRRC8C
	FAM72B
	FAM72C
	FAM72D
	H2AC20
	CTSS
	FMO4
	ASPM
	PCAT6
	PPFIA4
	FAM72A
	FCMR
	LAMB3
	NEK2
	CENPF
	C1ORF198
	EXO1
	RNF144A
	KLF11
	TRIB2
	PKDCC
	PLEKHH2
	GPAT2
	CKAP2L
	ARHGEF4
	ITGA6
	CDK15
	FN1
	ARL4C
	ACKR3
	FBLN2
	SATB1
	STAC
	IHO1
	NFKBIZ
	LSAMP
	PCOLCE2
	CHST2
	VEPH1
	KLHL24
	HES1
	FAM43A
	FGFRL1
	TACC3
	CYTL1
	NCAPG
	CXCL1
	CXCL2
	FGF5
	PRSS12
	PDE5A
	CCNA2
	MND1
	GUCY1B1
	CPE
	TRIP13
	CCDC152
	BHMT2
	DHFR
	LMNB1
	FBN2
	KIF20A
	CDC25C
	PCDHB2
	SLC22A23
	SOX4
	TCF19
	KIFC1
	FKBP5
	PRPH2
	TTK
	CCN2
	MAP3K5
	LINC01615
	RPS2P32
	BMPER
	SMO
	KDM7A
	KDM7A-DT
	NCAPG2
	CENPI
	TSC22D3
	GABRE
	SLC6A8
	FAM167A
	CDCA2
	RNF122
	GINS4
	FAM110B
	TOX
	RDH10
	GEM
	ZHX2
	FBXO32
	SCX
	MPDZ
	TRIM14
	COL15A1
	ABCA1
	SAPCD2
	IFITM1
	DENND2B
	SPON1
	BDNF
	KIF18A
	SERPING1
	CDCA5
	CST6
	LRRC32
	CCDC89
	ZWINT
	HERC4
	STAMBPL1
	KIF11
	CEP55
	DNMBP
	MXI1
	ADRA2A
	HTRA1
	MKI67
	CDCA3
	PLBD1
	FAR2
	ASIC1
	TAMALIN
	ESPL1
	LINC02454
	DCLK1
	FOXO1
	STXBP6
	LINC00519
	SIX1
	LTBP2
	ARHGAP11A
	KNL1
	OIP5
	CCNB2
	MYO1E
	DAPK2
	CORO2B
	THSD4
	INSYN1
	LITAF
	PKD1P2
	REXO5
	PLK1
	SEZ6L2
	SHCBP1
	IRX5
	MT1E
	NPIPB15
	OSGIN1
	GINS2
	CXCL16
	TOP2A
	KIF18B
	PRR11
	FAM20A
	SPHK1
	CYGB
	TK1
	TYMS
	SEC11C
	RASSF2
	TPX2
	CCN5
	KCNK15
	CD40
	AURKA
	TFAP2C
	PMEPA1
	LMNB2
	TNFAIP8L1
	CTXN1
	ADAMTS10
	ASF1B
	CRLF1
	DMKN
	RTN2
	CDC45
	TPST2
	MCM5
	LGALS2
	CENPM
	PRR5
	NUP50-DT
	ODF3B
	JAM2
	LINC01679
