# Supplementary material for: SETBP1 variants outside the degron disrupt DNA-binding, transcription and neuronal differentiation capacity to cause a heterogeneous neurodevelopmental disorder
Source: Nat Commun. 2025 Oct 10;16:9021. doi: 10.1038/s41467-025-64074-x (PMC12514306; doi:10.1038/s41467-025-64074-x)
Supplement: Supplementary file 14 — Source Data [file 41467_2025_64074_MOESM14_ESM.zip › SourceData/SourceData8_forFig5e_GO.xlsx]

## Sheet: SD8.1
Source data table for Fig 5e: List of top 10 significantly upregulated and downregulated GO-terms in fibroblasts carrying SETBP1 variants within the degron/SGS, outside the degron and truncating variants compared to healthy controls (biological pathway).
Upregulated biological processes
Control vs Within degron/SGS
GO.ID	Term	Annotated	Significant	Expected	Fisher
GO:0051301	cell division	488	157	68.14	1e-22
GO:0006281	DNA repair	443	137	61.86	2.7e-10
GO:0000070	mitotic sister chromatid segregation	153	73	21.36	5.6e-08
GO:0090068	positive regulation of cell cycle process	158	56	22.06	1.3e-07
GO:0006270	DNA replication initiation	31	21	4.33	1.1e-11
GO:0007094	mitotic spindle assembly checkpoint signaling	35	20	4.89	4.8e-07
GO:0070192	chromosome organization involved in meiotic cell cycle	34	17	4.75	5.9e-07
GO:0006271	DNA strand elongation involved in DNA replication	15	12	2.09	1.6e-08
GO:0051382	kinetochore assembly	18	12	2.51	4.3e-07
GO:0051315	attachment of mitotic spindle microtubules to kinetochore	15	11	2.09	3e-07
Control vs Outside degron
GO.ID	Term	Annotated	Significant	Expected	Fisher
GO:0051241	negative regulation of multicellular organismal process	531	97	68.9	0.00023
GO:0045597	positive regulation of cell differentiation	487	90	63.19	0.00025
GO:0046395	carboxylic acid catabolic process	146	41	18.94	0.00064
GO:0002687	positive regulation of leukocyte migration	70	22	9.08	4.5e-05
GO:0050728	negative regulation of inflammatory response	69	20	8.95	0.00033
GO:0071675	regulation of mononuclear cell migration	59	19	7.66	0.0001
GO:0006695	cholesterol biosynthetic process	40	16	5.19	1.7e-05
GO:0042743	hydrogen peroxide metabolic process	28	11	3.63	0.00044
GO:0008299	isoprenoid biosynthetic process	19	9	2.47	0.00028
GO:0019321	pentose metabolic process	10	6	1.3	0.00062
Control vs Truncating
GO.ID	Term	Annotated	Significant	Expected	Fisher
GO:0030334	regulation of cell migration	556	130	90.98	0.00088
GO:0071396	cellular response to lipid	328	77	53.67	0.00045
GO:0044057	regulation of system process	259	63	42.38	0.00055
GO:0051056	regulation of small GTPase mediated signal transduction	199	55	32.56	0.00109
GO:0072659	protein localization to plasma membrane	200	50	32.73	0.00104
GO:0007162	negative regulation of cell adhesion	164	43	26.84	0.00082
GO:0008360	regulation of cell shape	106	30	17.34	0.00133
GO:0006695	cholesterol biosynthetic process	40	17	6.55	8e-05
GO:0034332	adherens junction organization	30	13	4.91	0.00044
GO:0006084	acetyl-CoA metabolic process	26	12	4.25	0.00036
Downregulated biological processes
Control vs Within degron/SGS
GO.ID	Term	Annotated	Significant	Expected	Fisher
GO:0007155	cell adhesion	751	148	99.72	2e-05
GO:0009887	animal organ morphogenesis	532	121	70.64	0.00024
GO:0001503	ossification	250	56	33.2	4.3e-05
GO:0030198	extracellular matrix organization	181	55	24.03	8.2e-08
GO:0002181	cytoplasmic translation	142	41	18.86	6.9e-07
GO:0090263	positive regulation of canonical Wnt signaling pathway	77	23	10.22	0.00011
GO:0048844	artery morphogenesis	38	15	5.05	5e-05
GO:0048662	negative regulation of muscle cell proliferation	39	14	5.18	0.00029
GO:0003208	cardiac ventricle morphogenesis	30	14	3.98	0.0003
GO:0010917	negative regulation of membrane potential	11	7	1.46	0.00015
Control vs Outside degron
GO.ID	Term	Annotated	Significant	Expected	Fisher
GO:0007169	transmembrane receptor proteinkinase signaling pathway	354	80	53.28	8.2e-05
GO:0050680	negative regulation of epithelial cell proliferation	80	25	12.04	0.00019
GO:0048565	digestive tract development	62	20	9.33	0.00051
GO:0009791	post-embryonic development	53	19	7.98	0.00015
GO:0048844	artery morphogenesis	38	19	5.72	0.00024
GO:0003151	outflow tract morphogenesis	42	17	6.32	5.7e-05
GO:0060412	ventricular septum morphogenesis	25	11	3.76	0.0005
GO:0072243	metanephric nephron epithelium development	10	7	1.51	0.00014
GO:0062009	secondary palate development	11	7	1.66	0.00033
GO:1904948	midbrain dopaminergic neuron differentiation	11	7	1.66	0.00033
Control vs Truncating
GO.ID	Term	Annotated	Significant	Expected	Fisher
GO:0006364	rRNA processing	215	95	43.73	1.5e-06
GO:0006457	protein folding	169	64	34.37	5.6e-06
GO:0002181	cytoplasmic translation	142	55	28.88	3.1e-07
GO:0000462	maturation of SSU-rRNA from tricistronic rRNA transcript (SSU-rRNA, 5.8S rRNA, LSU-rRNA)	36	18	7.32	6.8e-05
GO:0030150	protein import into mitochondrial matrix	18	15	3.66	1.8e-08
GO:1904874	positive regulation of telomerase RNA localization to Cajal body	15	12	3.05	1.2e-06
GO:0007339	binding of sperm to zona pellucida	19	11	3.86	0.00036
GO:1904851	positive regulation of establishment of protein localization to telomere	10	9	2.03	4.8e-06
GO:1904871	positive regulation of protein protein localization to Cajal body	11	9	2.24	2.2e-05
GO:0006983	ER overload response	12	9	2.44	7.1e-05

## Sheet: SD8.2
Source data table for Fig 5e: List of top 10 significantly upregulated and downregulated GO-terms in fibroblasts carrying SETBP1 variants within the degron/SGS, outside the degron and truncating variants compared to healthy controls (molecular function)
Upregulated Molecular Function
Control vs Within degron/SGS
GO.ID	Term	Annotated	Significant	Expected	Fisher
GO:0005524	ATP binding	1037	204	142.72	1.7e-08
GO:0003682	chromatin binding	438	92	60.28	1.4e-05
GO:0008017	microtubule binding	192	50	26.42	3.9e-06
GO:0016887	ATP hydrolysis activity	204	49	28.08	5e-05
GO:0003697	single-stranded DNA binding	102	40	14.04	1.4e-10
GO:0000217	DNA secondary structure binding	29	15	3.99	7.8e-05
GO:0017116	single-stranded DNA helicase activity	19	14	2.61	4.9e-09
GO:0003688	DNA replication origin binding	16	12	2.2	4.7e-08
GO:0016891	endoribonuclease activity, producing 5'-phosphomonoesters, hydrolytic mechanism	27	12	3.72	0.0001
GO:0035173	histone kinase activity	13	9	1.79	7.3e-06
Control vs Outside degron
GO.ID	Term	Annotated	Significant	Expected	Fisher
GO:0005509	calcium ion binding	290	59	37.6	0.00024
GO:0005178	integrin binding	85	22	11.02	0.00096
GO:0016616	oxidoreductase activity, acting on the CH-OH group of donors, NAD or NADP as acceptor	76	21	9.85	0.00049
GO:0044325	transmembrane transporter binding	76	20	9.85	0.00128
GO:0072341	modified amino acid binding	50	16	6.48	0.00038
GO:0050661	NADP binding	37	14	4.8	0.00012
GO:0043236	laminin binding	21	9	2.72	0.00069
GO:0003756	protein disulfide isomerase activity	18	8	2.33	0.00103
GO:0070403	NAD+ binding	14	7	1.82	0.00091
GO:0016670	oxidoreductase activity, acting on a sulfur group of donors, oxygen as acceptor	11	6	1.43	0.00121
Control vs Truncating
GO.ID	Term	Annotated	Significant	Expected	Fisher
GO:0005102	signaling receptor binding	687	141	110.51	0.0041
GO:0005543	phospholipid binding	301	78	48.42	0.00345
GO:0005509	calcium ion binding	290	73	46.65	3.7e-05
GO:0004888	transmembrane signaling receptor activity	266	68	42.79	0.00114
GO:0003779	actin binding	261	58	41.99	0.00534
GO:0005085	guanyl-nucleotide exchange factor activity	153	39	24.61	0.00178
GO:0017124	SH3 domain binding	88	24	14.16	0.00517
GO:0005546	phosphatidylinositol-4,5-bisphosphate binding	48	18	7.72	0.00027
GO:0004497	monooxygenase activity	28	11	4.5	0.00271
GO:0080025	phosphatidylinositol-3,5-bisphosphate binding	24	10	3.86	0.00252
Downregulated Molecular Function
Control vs Within degron/SGS
GO.ID	Term	Annotated	Significant	Expected	Fisher
GO:0005201	extracellular matrix structural constituent	91	35	12.09	2.8e-05
GO:0008201	heparin binding	79	22	10.5	0.00045
GO:0005178	integrin binding	85	22	11.3	0.00133
GO:0005518	collagen binding	51	17	6.78	0.00019
GO:0005125	cytokine activity	55	17	7.31	0.00053
GO:0004896	cytokine receptor activity	34	12	4.52	0.00094
GO:0030020	extracellular matrix structural constituent conferring tensile strength	22	9	2.92	0.00123
GO:0005249	voltage-gated potassium channel activity	13	7	1.73	0.00059
GO:0034713	type I transforming growth factor receptor binding	10	6	1.33	0.00071
GO:0030021	extracellular matrix constituent conferring compression resistance	11	6	1.46	0.00138
Control vs Outside degron
GO.ID	Term	Annotated	Significant	Expected	Fisher
GO:0003779	actin binding	261	69	40.1	2.2e-06
GO:0005201	extracellular matrix structural constituent	91	35	13.98	1e-05
GO:0005125	cytokine activity	55	17	8.45	0.00276
GO:0061631	ubiquitin conjugating enzyme activity	31	13	4.76	0.00034
GO:0005109	frizzled binding	20	10	3.07	0.0003
GO:0008307	structural constituent of muscle	16	9	2.46	0.00019
GO:0017147	Wnt-protein binding	19	9	2.92	0.001
GO:0042813	Wnt-activated receptor activity	11	7	1.69	0.00037
GO:0030021	extracellular matrix constituent conferring compression resistance	11	7	1.69	0.00037
GO:0070411	I-SMAD binding	14	7	2.15	0.00253
Control vs Truncating
GO.ID	Term	Annotated	Significant	Expected	Fisher
GO:0005525	GTP binding	267	81	55.08	9.6e-05
GO:0003735	structural constituent of ribosome	154	64	31.77	2.3e-09
GO:0051082	unfolded protein binding	98	43	20.22	1.6e-07
GO:0051087	chaperone binding	86	36	17.74	6e-06
GO:0000049	tRNA binding	69	28	14.23	0.00012
GO:0044183	protein folding chaperone	29	19	5.98	2.1e-07
GO:0030515	snoRNA binding	31	17	6.4	2.8e-05
GO:0061631	ubiquitin conjugating enzyme activity	31	16	6.4	0.00013
GO:0048027	mRNA 5'-UTR binding	24	13	4.95	0.00029
GO:0030021	extracellular matrix constituent conferring compression resistance	11	9	2.27	2.4e-05

## Sheet: SD8.3
Source data table for Fig 5e: List of top 10 significantly upregulated and downregulated GO-terms in fibroblasts carrying SETBP1 variants within the degron/SGS, outside the degron and truncating variants compared to healthy controls (cellular component)
Upregulated cellular components
Control vs Within degron/SGS
GO.ID	Term	Annotated	Significant	Expected	Fisher
GO:0005654	nucleoplasm	3320	567	462.93	5.5e-07
GO:0005813	centrosome	515	119	71.81	9e-07
GO:0000228	nuclear chromosome	161	74	22.45	3.1e-07
GO:0000776	kinetochore	127	65	17.71	7.3e-20
GO:0000922	spindle pole	149	54	20.78	2.6e-08
GO:0000781	chromosome, telomeric region	131	45	18.27	2.4e-09
GO:0005657	replication fork	53	34	7.39	7.4e-07
GO:0005876	spindle microtubule	64	24	8.92	2.2e-06
GO:0043601	nuclear replisome	12	11	1.67	3.9e-09
GO:0071162	CMG complex	10	10	1.39	2.7e-09
Control vs Outside degron
GO.ID	Term	Annotated	Significant	Expected	Fisher
GO:0005886	plasma membrane	2439	411	320.16	0.00241
GO:0005615	extracellular space	1715	301	225.12	7.9e-06
GO:0070062	extracellular exosome	1351	226	177.34	2.7e-05
GO:0005887	integral component of plasma membrane	547	108	71.8	5.4e-06
GO:0098590	plasma membrane region	613	108	80.47	0.00066
GO:0009986	cell surface	351	79	46.07	4.1e-05
GO:0062023	collagen-containing extracellular matrix	211	47	27.7	0.00015
GO:0005788	endoplasmic reticulum lumen	200	41	26.25	0.00219
GO:0019897	extrinsic component of plasma membrane	93	23	12.21	0.0017
GO:0043202	lysosomal lumen	70	19	9.19	0.00131
Control vs Truncating
GO.ID	Term	Annotated	Significant	Expected	Fisher
GO:0005886	plasma membrane	2439	543	398.71	9.6e-07
GO:0098590	plasma membrane region	613	143	100.21	0.0019
GO:0005887	integral component of plasma membrane	547	136	89.42	1.1e-07
GO:0009986	cell surface	351	94	57.38	0.0061
GO:0031252	cell leading edge	292	68	47.73	0.0012
GO:0009897	external side of plasma membrane	126	43	20.6	7.3e-07
GO:0030667	secretory granule membrane	166	40	27.14	0.0061
GO:0019897	extrinsic component of plasma membrane	93	25	15.2	0.0066
GO:0042734	presynaptic membrane	62	19	10.14	0.0037
GO:0016528	sarcoplasm	42	15	6.87	0.0018
Downregulated cellular components
Control vs Within degron/SGS
GO.ID	Term	Annotated	Significant	Expected	Fisher
GO:0071944	cell periphery	2671	449	353.37	0.00012
GO:0005615	extracellular space	1715	284	226.9	8.6e-06
GO:0045202	synapse	715	123	94.59	0.001
GO:0062023	collagen-containing extracellular matrix	211	70	27.92	3.5e-11
GO:0005925	focal adhesion	370	70	48.95	0.00107
GO:0009986	cell surface	351	67	46.44	0.00107
GO:0043202	lysosomal lumen	70	19	9.26	0.00143
GO:0022625	cytosolic large ribosomal subunit	55	17	7.28	0.00051
GO:0022627	cytosolic small ribosomal subunit	37	13	4.9	0.00059
GO:0098644	complex of collagen trimers	13	7	1.72	0.00058
Control vs Outside degron
GO.ID	Term	Annotated	Significant	Expected	Fisher
GO:0005886	plasma membrane	2439	433	368.03	0.00061
GO:0030054	cell junction	1210	220	182.58	0.00101
GO:0031252	cell leading edge	292	61	44.06	0.00432
GO:0062023	collagen-containing extracellular matrix	211	60	31.84	0.00014
GO:0005788	endoplasmic reticulum lumen	200	50	30.18	0.00015
GO:0098562	cytoplasmic side of membrane	119	30	17.96	0.00259
GO:0030018	Z disc	68	22	10.26	0.00027
GO:0005796	Golgi lumen	44	18	6.64	3e-05
GO:0005604	basement membrane	53	17	8	0.00144
GO:0001725	stress fiber	48	15	7.24	0.00357
Control vs Truncating
GO.ID	Term	Annotated	Significant	Expected	Fisher
GO:0070062	extracellular exosome	1351	333	275.15	2.4e-05
GO:0005730	nucleolus	825	229	168.02	3.9e-07
GO:0030018	Z disc	68	29	13.85	2.4e-05
GO:0000502	proteasome complex	58	24	11.81	0.00021
GO:0032040	small-subunit processome	38	22	7.74	4.2e-07
GO:0101031	chaperone complex	26	16	5.3	5.4e-06
GO:0030687	preribosome, large subunit precursor	23	14	4.68	2.6e-05
GO:0005744	TIM23 mitochondrial import inner membrane translocase complex	14	10	2.85	5.4e-05
GO:0030688	preribosome, small subunit precursor	15	10	3.05	0.00013
GO:0017101	aminoacyl-tRNA synthetase multienzyme complex	11	9	2.24	2.2e-05
