# Supplementary material for: SETBP1 variants outside the degron disrupt DNA-binding, transcription and neuronal differentiation capacity to cause a heterogeneous neurodevelopmental disorder
Source: Nat Commun. 2025 Oct 10;16:9021. doi: 10.1038/s41467-025-64074-x (PMC12514306; doi:10.1038/s41467-025-64074-x)
Supplement: Supplementary file 14 — Source Data [file 41467_2025_64074_MOESM14_ESM.zip › SourceData/SourceData9_forFig6f-g_count_sholl.xlsx]

## Sheet: SD9.1 forFig6D
Source data for Fig 6D
Percentage of Tuj1-positive cells versus Heochst-positive nuclei in day 10 neuronal culture											Percentage of Tuj1-positive cells versus Heochst-positive nuclei in day 10 neuronal culture
Controls	D868N	I871T	E858K	T962del	K693Pfs*86	I822Yfs*13					Controls	D868N	I871T	E858K	T962del	K693Pfs*86	I822Yfs*13
22.449	55.944	38.468	15.966	84.615	2.867	1.478					46.347	88.597	29.584	20.897	85.659	10.833	21.7391
36.471	62.626	38.191	11.058	79.661	6.667	5.645					37.224	87.962	14.286	12.606	88.083	13.675	13.7931
32.394	34.307	31.827	29.976	76.316	9.236	4.202					49.735	96.49	21.795	18.848	85.083	6.164	12.3711
31.944	39.396	15.712	39.6226	74.592	28.682	5.495					72.825	82.342	18.711	26.644	53.482	10.228	11.9048
27.907	71.875	32.5758	32.2034	82.7751	24.915	9.949					84.69	67.819	21.076	33.317	56.528	16.771
21.429	48.387	42.827	31.4286	84.6561		10.8					72.951	90.811		34.264	84.511	22.796
38.128	70	38.7283		80.4511							28.055	91.39			70.894
41.383											31.433				88.416
24.398											40.352				94.157
29.62											63.522
18.83											59.542
21.958											66.867
45.198											63.522
											59.542
											66.867
Table Analyzed	d10_Tuj1_count_lines_group_variantName_final
Data sets analyzed	A-G
											Table Analyzed	d12_Tuj1_count_lines_group_variantName_final
ANOVA summary											Data sets analyzed	A-G
F	47.06
P value	<0.0001										ANOVA summary
P value summary	****										F	41.85
Significant diff. among means (P < 0.05)?	Yes										P value	<0.0001
R squared	0.8652										P value summary	****
											Significant diff. among means (P < 0.05)?	Yes
Brown-Forsythe test											R squared	0.848
F (DFn, DFd)	1.892 (6, 44)
P value	0.1036										Brown-Forsythe test
P value summary	ns										F (DFn, DFd)	1.823 (6, 45)
Are SDs significantly different (P < 0.05)?	No										P value	0.1161
											P value summary	ns
Bartlett's test											Are SDs significantly different (P < 0.05)?	No
Bartlett's statistic (corrected)	14.26
P value	0.0269										Bartlett's test
P value summary	*										Bartlett's statistic (corrected)	14.64
Are SDs significantly different (P < 0.05)?	Yes										P value	0.0233
											P value summary	*
ANOVA table	SS	DF	MS	F (DFn, DFd)	P value						Are SDs significantly different (P < 0.05)?	Yes
Treatment (between columns)	24866	6	4144	F (6, 44) = 47.06	P<0.0001
Residual (within columns)	3875	44	88.06								ANOVA table	SS	DF	MS	F (DFn, DFd)	P value
Total	28741	50									Treatment (between columns)	38226	6	6371	F (6, 45) = 41.85	P<0.0001
											Residual (within columns)	6850	45	152.2
Data summary											Total	45076	51
Number of treatments (columns)	7
Number of values (total)	51										Data summary
											Number of treatments (columns)	7
											Number of values (total)	52
Number of families	1
Number of comparisons per family	6
Alpha	0.05										Number of families	1
											Number of comparisons per family	6
Dunnett's multiple comparisons test	Mean Diff.	95.00% CI of diff.	Significant?	Summary	Adjusted P Value	A-?					Alpha	0.05
Controls vs. D868N	-24.49	-36.44 to -12.53	Yes	****	<0.0001	B	D868N
Controls vs. I871T	-3.885	-15.84 to 8.066	No	ns	0.9175	C	I871T				Dunnett's multiple comparisons test	Mean Diff.	95.00% CI of diff.	Significant?	Summary	Adjusted P Value	A-?
Controls vs. E858K	3.453	-9.128 to 16.03	No	ns	0.9607	D	E858K				Controls vs. D868N	-30.26	-45.62 to -14.89	Yes	****	<0.0001	B	D868N
Controls vs. T962del	-50.28	-62.23 to -38.33	Yes	****	<0.0001	E	T962del				Controls vs. I871T	35.14	17.80 to 52.48	Yes	****	<0.0001	C	I871T
Controls vs. K693Pfs*86	15.69	2.274 to 29.10	Yes	*	0.0152	F	K693Pfs*86				Controls vs. E858K	31.8	15.58 to 48.02	Yes	****	<0.0001	D	E858K
Controls vs. I822Yfs*13	23.9	11.32 to 36.48	Yes	****	<0.0001	G	I822Yfs*13				Controls vs. T962del	-22.3	-36.46 to -8.147	Yes	***	0.0006	E	T962del
											Controls vs. K693Pfs*86	42.82	26.60 to 59.04	Yes	****	<0.0001	F	K693Pfs*86
Test details	Mean 1	Mean 2	Mean Diff.	SE of diff.	n1	n2	q	DF			Controls vs. I822Yfs*13	41.28	22.39 to 60.17	Yes	****	<0.0001	G	I822Yfs*13
Controls vs. D868N	30.16	54.65	-24.49	4.399	13	7	5.566	44
Controls vs. I871T	30.16	34.05	-3.885	4.399	13	7	0.883	44			Test details	Mean 1	Mean 2	Mean Diff.	SE of diff.	n1	n2	q	DF
Controls vs. E858K	30.16	26.71	3.453	4.632	13	6	0.7456	44			Controls vs. D868N	56.23	86.49	-30.26	5.647	15	7	5.357	45
Controls vs. T962del	30.16	80.44	-50.28	4.399	13	7	11.43	44			Controls vs. I871T	56.23	21.09	35.14	6.371	15	5	5.516	45
Controls vs. K693Pfs*86	30.16	14.47	15.69	4.938	13	5	3.177	44			Controls vs. E858K	56.23	24.43	31.8	5.96	15	6	5.336	45
Controls vs. I822Yfs*13	30.16	6.262	23.9	4.632	13	6	5.16	44			Controls vs. T962del	56.23	78.53	-22.3	5.202	15	9	4.287	45
											Controls vs. K693Pfs*86	56.23	13.41	42.82	5.96	15	6	7.185	45
											Controls vs. I822Yfs*13	56.23	14.95	41.28	6.943	15	4	5.946	45

## Sheet: SD9.2 forFig6F
Source data for Fig 6F
Sholl results															one-way anova, Tukey's post hoc test										one-way anova, Dunnett's post hoc test
	cell_line	neuron_number	condition2	condition3	Start_radius	End_radius	Max_intersection_sampled	Mean_inters_sampled	Ramification_index	Branching_index_sampled	Critical_radius				diff	lwr	upr	p adj	comparison	p_label	measure				comparison	p.adj	column
1	Cl1166	n18	controls	controls	25	91	8	4.41667	1.6	26	61				52.3517	33.9252	70.7782	1.09157e-11	within_degron/SGS-controls	p < 0.001	End_radius				within_degron/SGS - controls	6.85052e-12	End_radius
2	Cl1166	n17	controls	controls	25	97	2	1.92308	1	0	91				30.7603	12.4507	49.0698	0.000112205	outside_degron-controls	p < 0.001	End_radius				outside_degron - controls	8.03285e-05	End_radius
3	Cl1166	n10	controls	controls	25	79	6	2.8	1.5	7	43				-1.88599	-19.416	15.644	0.992503	truncating-controls	p = 0.993	End_radius				truncating - controls	0.969939	End_radius
4	Cl1166	n2	controls	controls	25	73	7	4.33333	1.75	13	43				-21.5914	-40.0179	-3.16489	0.0141699	outside_degron-within_degron/SGS	p = 0.0142	End_radius				within_degron/SGS - controls	0.997963	Max_intersection_sampled
5	Cl1166	n14	controls	controls	25	55	7	5	1	0	31				-54.2377	-71.8899	-36.5855	8.21787e-13	truncating-within_degron/SGS	p < 0.001	End_radius				outside_degron - controls	0.195793	Max_intersection_sampled
6	Cl1166	n19	controls	controls	25	79	5	2.8	1.25	1	31				-32.6463	-50.1763	-15.1162	1.37172e-05	truncating-outside_degron	p < 0.001	End_radius				truncating - controls	0.648596	Max_intersection_sampled
7	Cl1166	n3	controls	controls	25	73	3	1.77778	1	18	25				0.0586538	-1.06236	1.17967	0.999118	within_degron/SGS-controls	p = 0.999	Max_intersection_sampled				within_degron/SGS - controls	1.92272e-10	Max_inters_radius_sampled
8	Cl1166	n4	controls	controls	25	73	3	1.44444	1	6	25				0.825	-0.288894	1.93889	0.224751	outside_degron-controls	p = 0.225	Max_intersection_sampled				outside_degron - controls	0.104262	Max_inters_radius_sampled
9	Cl1166	n6	controls	controls	25	67	3	2	1.5	5	55				0.504167	-0.562306	1.57064	0.61413	truncating-controls	p = 0.614	Max_intersection_sampled				truncating - controls	0.0518584	Max_inters_radius_sampled
10	Cl1166	n8	controls	controls	25	67	7	5.75	1	10	25				0.766346	-0.354666	1.88736	0.292047	outside_degron-within_degron/SGS	p = 0.292	Max_intersection_sampled				within_degron/SGS - controls	1	Mean_inters_sampled
11	Cl1166	n1	controls	controls	25	55	4	1.33333	1	0	25				0.445513	-0.628392	1.51942	0.707325	truncating-within_degron/SGS	p = 0.707	Max_intersection_sampled				outside_degron - controls	0.0312242	Mean_inters_sampled
12	Cl1166	n11	controls	controls	25	43	5	3.5	1	0	25				-0.320833	-1.38731	0.745639	0.864925	truncating-outside_degron	p = 0.865	Max_intersection_sampled				truncating - controls	0.519108	Mean_inters_sampled
13	Cl1166	n12	controls	controls	25	61	4	2.57143	1.33333	2	37				25.2343	15.6403	34.8283	3.10913e-10	within_degron/SGS-controls	p < 0.001	Max_inters_radius_sampled				within_degron/SGS - controls	0.0333625	Ramification_index
14	Cl1166	n20	controls	controls	25	91	5	3.66667	1.25	38	37				7.33215	-2.20093	16.8652	0.195329	outside_degron-controls	p = 0.195	Max_inters_radius_sampled				outside_degron - controls	9.73007e-05	Ramification_index
15	Cl1166	n16	controls	controls	25	91	4	2.41667	1.33333	5	55				-8.83271	-17.9599	0.294517	0.0619268	truncating-controls	p = 0.0619	Max_inters_radius_sampled				truncating - controls	0.116535	Ramification_index
16	Cl1166	n21	controls	controls	25	79	7	4.5	1.4	11	37				-17.9021	-27.4961	-8.30813	1.3125e-05	outside_degron-within_degron/SGS	p < 0.001	Max_inters_radius_sampled				within_degron/SGS - controls	4.64955e-07	Branching_index_sampled
17	Cl1166	n13	controls	controls	25	91	6	3.83333	1.2	27	49				-34.067	-43.2578	-24.8762	6.19726e-13	truncating-within_degron/SGS	p < 0.001	Max_inters_radius_sampled				outside_degron - controls	0.00110686	Branching_index_sampled
18	Cl1166	n15	controls	controls	25	79	9	5	1.5	13	43				-16.1649	-25.2921	-7.03763	4.01795e-05	truncating-outside_degron	p < 0.001	Max_inters_radius_sampled				truncating - controls	0.334251	Branching_index_sampled
19	Cl1166	n9	controls	controls	25	55	8	5.66667	1.14286	2	37				0.0266038	-0.617733	0.670941	0.999566	within_degron/SGS-controls	p = 1	Mean_inters_sampled				within_degron/SGS - controls	2.65931e-08	Critical_radius
20	Cl1166	n5	controls	controls	25	67	9	6.125	1.125	3	43				0.645693	0.00544763	1.28594	0.0471992	outside_degron-controls	p = 0.0472	Mean_inters_sampled				outside_degron - controls	0.046257	Critical_radius
21	Cl1166	n7	controls	controls	25	85	8	4	1.6	9	49				0.282185	-0.330804	0.895174	0.634435	truncating-controls	p = 0.634	Mean_inters_sampled				truncating - controls	0.0258818	Critical_radius
22	Cl1166	n13	controls	controls	25	85	4	1.63636	1	2	25				0.61909	-0.0252472	1.26343	0.0647693	outside_degron-within_degron/SGS	p = 0.0648	Mean_inters_sampled
23	Cl1166	n15	controls	controls	25	61	4	2.57143	1	0	31				0.255581	-0.361679	0.872842	0.708567	truncating-within_degron/SGS	p = 0.709	Mean_inters_sampled
24	Cl1166	n13	controls	controls	25	85	4	1.63636	1	2	25				-0.363508	-0.976497	0.24948	0.419956	truncating-outside_degron	p = 0.42	Mean_inters_sampled
25	Cl1166	n15	controls	controls	23	59	5	3.14286	1	3	29				0.208982	0.00611832	0.411845	0.0406671	within_degron/SGS-controls	p = 0.0407	Ramification_index
26	Cl1166	n10	controls	controls	25	109	4	0.666667	1.33333	1	31				0.335863	0.13428	0.537447	0.000130978	outside_degron-controls	p < 0.001	Ramification_index
27	Cl1166	n15	controls	controls	25	61	4	2.57143	1	0	31				0.161609	-0.0328485	0.356066	0.140882	truncating-controls	p = 0.141	Ramification_index
28	Cl1166	n11	controls	controls	25	91	5	2.08333	1.25	17	31				0.126881	-0.0753513	0.329114	0.368666	outside_degron-within_degron/SGS	p = 0.369	Ramification_index
29	Cl1166	n9	controls	controls	25	55	5	4.16667	1	0	25				-0.0473731	-0.242503	0.147757	0.923365	truncating-within_degron/SGS	p = 0.923	Ramification_index
30	Cl1166	n7	controls	controls	25	91	11	4.25	1.83333	14	43				-0.174254	-0.368054	0.0195446	0.0951663	truncating-outside_degron	p = 0.0952	Ramification_index
31	Cl1166	n6	controls	controls	25	49	6	2.4	1	0	25				22.6811	12.036	33.3262	4.51661e-07	within_degron/SGS-controls	p < 0.001	Branching_index_sampled
32	Cl1166	n4	controls	controls	25	103	6	5.28571	1	14	79				15.1	4.52247	25.6775	0.00151091	outside_degron-controls	p = 0.00151	Branching_index_sampled
33	Cl1166	n5	controls	controls	25	115	7	3.3125	1.4	8	49				6.65625	-3.47097	16.7835	0.326791	truncating-controls	p = 0.327	Branching_index_sampled
34	Cl1166	n3	controls	controls	25	67	8	3.5	2.66667	40	67				-7.58109	-18.2262	3.06403	0.256977	outside_degron-within_degron/SGS	p = 0.257	Branching_index_sampled
35	Cl1166	n1	controls	controls	25	79	3	1.9	1.5	7	67				-16.0248	-26.2226	-5.82705	0.000359414	truncating-within_degron/SGS	p < 0.001	Branching_index_sampled
36	Cl1166	n16	controls	controls	25	61	8	2.57143	1	4	25				-8.44375	-18.571	1.68347	0.138818	truncating-outside_degron	p = 0.139	Branching_index_sampled
37	Cl1166	n8	controls	controls	25	115	6	3.375	1.2	12	67				23.4325	12.8524	34.0126	1.43809e-07	within_degron/SGS-controls	p < 0.001	Critical_radius
38	Cl1166	n2	controls	controls	25	109	4	2.46667	1	0	25				9.19777	-1.31515	19.7107	0.109881	outside_degron-controls	p = 0.11	Critical_radius
39	Cl1223	n21	I871T	within_degron/SGS	33	87	8	3.1	1.33333	2	39				-10.7235	-20.7888	-0.658129	0.0316891	truncating-controls	p = 0.0317	Critical_radius
40	Cl1223	n8	I871T	within_degron/SGS	33	111	6	3.85714	2	17	63				-14.2347	-24.8148	-3.65458	0.00324316	outside_degron-within_degron/SGS	p = 0.00324	Critical_radius
41	Cl1223	n7	I871T	within_degron/SGS	33	75	9	7	1.28571	3	45				-34.1559	-44.2914	-24.0204	6.20171e-13	truncating-within_degron/SGS	p < 0.001	Critical_radius
42	Cl1223	n6	I871T	within_degron/SGS	33	69	6	3.57143	1	0	33				-19.9213	-29.9866	-9.8559	3.24566e-06	truncating-outside_degron	p < 0.001	Critical_radius
43	Cl1223	n4	I871T	within_degron/SGS	33	135	10	6.27778	1.25	39	69
44	Cl1223	n3	I871T	within_degron/SGS	33	69	6	3.14286	1.2	11	39
45	Cl1223	n2	I871T	within_degron/SGS	33	135	3	1.66667	1.5	4	57
46	Cl1223	n1	I871T	within_degron/SGS	33	129	7	3.58824	1.4	56	75
47	Cl1223	n17	I871T	within_degron/SGS	33	87	5	3.1	1	5	63
48	Cl1223	n17	I871T	within_degron/SGS	33	87	5	3.1	1	5	63
49	Cl1223	n15	I871T	within_degron/SGS	33	69	3	2.42857	1	0	51
50	Cl1223	n14	I871T	within_degron/SGS	33	45	2	1.33333	1	0	36
51	Cl1223	n12	I871T	within_degron/SGS	33	81	5	2.55556	2.5	8	57
52	Cl1223	n9	I871T	within_degron/SGS	33	105	5	3.76923	1.66667	15	93
53	Cl1223	n4	I871T	within_degron/SGS	33	123	13	7.75	2.16667	33	75
54	Cl1223	n8	I871T	within_degron/SGS	33	87	10	6.5	1	11	33
55	Cl1223	n1	I871T	within_degron/SGS	33	105	18	8.30769	1.05882	1	39
56	Cl1223	n2	I871T	within_degron/SGS	33	99	11	4.83333	1	16	33
57	Cl1223	n6	I871T	within_degron/SGS	33	105	12	6.38462	1.33333	14	63
58	Cl1223	n5	I871T	within_degron/SGS	33	87	12	4.3	1	0	33
59	Cl1223	n3	I871T	within_degron/SGS	33	111	6	4.35714	1	11	33
60	Cl1223	n12	I871T	within_degron/SGS	25	163	3	1.375	1	24	37
61	Cl1223	n19	I871T	within_degron/SGS	25	151	7	2.72727	1.16667	32	31
62	Cl1223	n5	I871T	within_degron/SGS	25	91	5	3.16667	1.25	2	37
63	Cl1223	n2	I871T	within_degron/SGS	25	61	6	4	1	6	43
64	Cl1223	n13	I871T	within_degron/SGS	25	67	7	4.5	1.4	3	37
65	Cl1223	n1	I871T	within_degron/SGS	25	73	6	1.44444	1	0	25
66	Cl1223	n16	I871T	within_degron/SGS	25	67	8	4.75	1.14286	2	37
67	Cl1223	n10	I871T	within_degron/SGS	25	79	7	4.2	1	6	25
68	Cl1223	n21	I871T	within_degron/SGS	25	85	10	5.27273	1.11111	1	31
69	Cl1223	n8	I871T	within_degron/SGS	25	85	5	2.81818	1	6	31
70	Cl1223	n20	I871T	within_degron/SGS	25	103	9	2.5	1.8	11	43
71	Cl1223	n14	I871T	within_degron/SGS	25	133	8	4.42105	1.33333	62	85
72	Cl1223	n15	I871T	within_degron/SGS	25	73	3	1.66667	1.5	5	55
73	Cl1223	n11	I871T	within_degron/SGS	25	49	6	2.8	1.5	11	31
74	Cl1223	n22	I871T	within_degron/SGS	25	139	7	4.55	2.33333	57	61
75	Cl1223	n4	I871T	within_degron/SGS	25	79	3	1.3	1	0	25
76	Cl1223	n7	I871T	within_degron/SGS	25	55	4	2	1	0	31
77	Cl1225	n21	D868N	within_degron/SGS	33	93	8	5.27273	1.14286	9	45
78	Cl1225	n5	D868N	within_degron/SGS	33	105	6	3.23077	2	15	51
79	Cl1225	n4	D868N	within_degron/SGS	33	189	5	3.48148	1.66667	74	159
80	Cl1225	n2	D868N	within_degron/SGS	33	207	7	3.56667	1.4	115	87
81	Cl1225	n1	D868N	within_degron/SGS	33	105	7	4	1.4	21	45
82	Cl1225	n19	D868N	within_degron/SGS	33	153	5	3.57143	2.5	80	111
83	Cl1225	n16	D868N	within_degron/SGS	33	327	5	2.36	1.25	175	45
84	Cl1225	n15	D868N	within_degron/SGS	33	183	6	3.38462	1.2	77	129
85	Cl1225	n14	D868N	within_degron/SGS	33	183	3	1.46154	1.5	67	147
86	Cl1225	n12	D868N	within_degron/SGS	33	219	3	1.59375	1.5	178	213
87	Cl1225	n10	D868N	within_degron/SGS	33	165	6	3.65217	2	83	57
88	Cl1225	n9	D868N	within_degron/SGS	33	165	10	6.52174	2.5	76	57
89	Cl1225	n7	D868N	within_degron/SGS	33	123	5	2.6875	2.5	31	105
90	Cl1225	n21	D868N	within_degron/SGS	25	121	7	3.52941	2.33333	35	49
91	Cl1225	n7	D868N	within_degron/SGS	25	121	8	4.17647	1.6	40	55
92	Cl1225	n20	D868N	within_degron/SGS	25	121	6	2.76471	3	56	97
93	Cl1225	n8	D868N	within_degron/SGS	25	121	3	2.05882	1.5	13	103
94	Cl1225	n16	D868N	within_degron/SGS	25	115	3	2.5	1	19	73
95	Cl1225	n9	D868N	within_degron/SGS	25	121	3	2.29412	1	26	43
96	Cl1225	n5	D868N	within_degron/SGS	25	91	7	5.16667	1.4	14	73
97	Cl1225	n2	D868N	within_degron/SGS	25	109	8	3.53333	1.6	18	37
98	Cl1225	n6	D868N	within_degron/SGS	25	121	3	2.35294	1.5	33	85
99	Cl1225	n17	D868N	within_degron/SGS	25	115	3	2.0625	1.5	24	85
100	Cl1225	n18	D868N	within_degron/SGS	25	85	9	4.81818	1	8	25
101	Cl1225	n13	D868N	within_degron/SGS	25	121	4	2.29412	2	41	79
102	Cl1225	n8	D868N	within_degron/SGS	18.6575	354.658	3	2.07018	1.5	100	30.6575
103	Cl1225	n10	D868N	within_degron/SGS	18.6575	246.658	3	2.12821	1.5	19	144.658
104	Cl1225	n2	D868N	within_degron/SGS	25	331	3	1.78846	1.5	88	37
105	Cl1225	n4	D868N	within_degron/SGS	25	199	4	1.7	2	37	121
106	Cl1225	n15	D868N	within_degron/SGS	25	223	3	2.11765	1	86	103
107	Cl1225	n13	D868N	within_degron/SGS	25	115	3	2.125	1.5	14	109
108	Cl1225	n12	D868N	within_degron/SGS	25	133	3	2.57895	1	15	79
109	Cl1225	n20	D868N	within_degron/SGS	25	109	4	2.86667	1	0	31
110	Cl1225	n5	D868N	within_degron/SGS	25	115	3	2	1.5	5	79
111	Cl1225	n14	D868N	within_degron/SGS	25	115	3	1.6875	1.5	1	31
112	Cl1225	n16	D868N	within_degron/SGS	25	115	5	2.625	1	27	31
113	Cl1225	n18	D868N	within_degron/SGS	25	139	3	2.6	1.5	16	79
114	Cl1225	n6	D868N	within_degron/SGS	25	115	3	1.6875	1.5	7	67
115	Cl1225	n11	D868N	within_degron/SGS	25	361	3	1.52632	1.5	24	169
116	Cl1225	n7	D868N	within_degron/SGS	25	217	4	2.09091	2	74	163
117	Cl19115	n22	T962del	outside_degron	24	66	9	4.5	1	0	24
118	Cl19115	n9	T962del	outside_degron	24	90	6	4.33333	1.2	27	48
119	Cl19115	n8	T962del	outside_degron	24	78	8	3.2	1	12	24
120	Cl19115	n7	T962del	outside_degron	24	66	6	2.75	1	0	24
121	Cl19115	n6	T962del	outside_degron	24	90	4	2.25	2	17	78
122	Cl19115	n4	T962del	outside_degron	24	90	10	8.08333	2	17	66
123	Cl19115	n3	T962del	outside_degron	24	90	11	5.75	1.1	9	30
124	Cl19115	n1	T962del	outside_degron	14	50	8	5.14286	1.33333	2	26
125	Cl19115	n23	T962del	outside_degron	24	66	14	9.5	1.27273	6	42
126	Cl19115	n21	T962del	outside_degron	31	91	5	1.90909	1.66667	19	43
127	Cl19115	n20	T962del	outside_degron	24	84	5	3.90909	1	6	48
128	Cl19115	n18	T962del	outside_degron	24	72	10	6.11111	1.42857	4	36
129	Cl19115	n16	T962del	outside_degron	18	60	7	4.25	1	2	18
130	Cl19115	n15	T962del	outside_degron	24	90	7	5.16667	1.4	6	42
131	Cl19115	n14	T962del	outside_degron	24	90	9	6.41667	1.125	3	54
132	Cl19115	n11	T962del	outside_degron	24	72	9	5.77778	1.28571	11	36
133	Cl19115	n10	T962del	outside_degron	24.9589	84.9589	8	4.63636	2	11	48.9589
134	Cl19115	n14	T962del	outside_degron	24	108	10	4.93333	1.42857	7	42
135	Cl19115	n16	T962del	outside_degron	24	96	7	3.76923	2.33333	21	60
136	Cl19115	n2	T962del	outside_degron	24	84	6	4.72727	1.2	17	48
137	Cl19115	n8	T962del	outside_degron	24	72	8	2.22222	1	0	24
138	Cl19115	n22	T962del	outside_degron	24	72	8	3.77778	1.33333	2	30
139	Cl19115	n13	T962del	outside_degron	24	78	4	3.1	1.33333	4	66
140	Cl19115	n12	T962del	outside_degron	24	78	9	5.7	1.5	20	60
141	Cl19115	n20	T962del	outside_degron	24	42	8	6.25	1	0	27
142	Cl19115	n1	T962del	outside_degron	24	138	12	5.65	4	81	78
143	Cl19115	n18	T962del	outside_degron	24	120	16	7.11765	2.66667	76	78
144	Cl19115	n4	T962del	outside_degron	24	120	7	3.52941	2.33333	21	60
145	Cl19115	n6	T962del	outside_degron	24	90	5	3.25	1.66667	16	72
146	Cl19115	n9	T962del	outside_degron	24	72	7	5.11111	1.4	10	42
147	Cl19115	n16	T962del	outside_degron	24	108	3	1.93333	1.5	2	66
148	Cl19115	n12	T962del	outside_degron	24	102	5	3.35714	1.66667	15	78
149	Cl19115	n8	T962del	outside_degron	24	108	3	1.6	1.5	4	54
150	Cl19115	n5	T962del	outside_degron	24	102	3	1.78571	1.5	5	60
151	Cl19115	n14	T962del	outside_degron	24	54	11	6.5	1.375	3	30
152	Cl19115	n21	T962del	outside_degron	24	54	5	3.66667	1.25	1	30
153	Cl19115	n15	T962del	outside_degron	24	60	4	3.14286	1.33333	2	36
154	Cl19115	n13	T962del	outside_degron	24	54	4	3.16667	1	0	42
155	Cl19115	n19	T962del	outside_degron	24	60	6	3.71429	1	7	30
156	Cl19115	n10	T962del	outside_degron	24	84	5	1.81818	1	0	24
157	Cl1914	n21	E858K	outside_degron	17	107	6	3.6875	2	51	59
158	Cl1914	n8	E858K	outside_degron	17	101	9	5.6	1.5	3	35
159	Cl1914	n7	E858K	outside_degron	17	101	10	5.53333	2	12	29
160	Cl1914	n4	E858K	outside_degron	17	155	9	4.29167	1.8	36	29
161	Cl1914	n3	E858K	outside_degron	17	119	9	5.27778	2.25	70	95
162	Cl1914	n2	E858K	outside_degron	17	125	10	4.68421	2	35	47
163	Cl1914	n10	E858K	outside_degron	17	167	5	2.69231	1.66667	51	41
164	Cl1914	n19	E858K	outside_degron	17	167	7	5	2.33333	129	119
165	Cl1914	n18	E858K	outside_degron	17	83	9	6	1.5	26	23
166	Cl1914	n17	E858K	outside_degron	17	59	4	2.25	1	3	17
167	Cl1914	n16	E858K	outside_degron	17	107	11	6.125	3.66667	40	65
168	Cl1914	n14	E858K	outside_degron	17	83	2	1.66667	1	21	83
169	Cl1914	n13	E858K	outside_degron	17	131	7	5	1	15	71
170	Cl1914	n12	E858K	outside_degron	17	47	9	6.16667	1.8	12	41
171	Cl1914	n11	E858K	outside_degron	17	119	9	5	3	33	59
172	Cl1914	n15	E858K	outside_degron	17	119	6	3.33333	1	35	17
173	Cl1914	n7	E858K	outside_degron	17	101	8	5.2	1.6	17	47
174	Cl1914	n22	E858K	outside_degron	17	101	11	7.86667	2.2	41	77
175	Cl1914	n17	E858K	outside_degron	17	125	6	3.89474	1.2	51	101
176	Cl1914	n20	E858K	outside_degron	17	113	4	2.88235	2	23	83
177	Cl1914	n10	E858K	outside_degron	17	125	2	2	1	0	71
178	Cl1914	n17	E858K	outside_degron	18	324	6	2.71154	2	220	30
179	Cl1914	n21	E858K	outside_degron	18	156	4	2.83333	2	36	120
180	Cl1914	n9	E858K	outside_degron	18	222	2	1.37143	1	0	96
181	Cl1914	n22	E858K	outside_degron	18	192	5	2.16667	1.66667	2	30
182	Cl1914	n2	E858K	outside_degron	18	138	6	3.42857	2	27	36
183	Cl1914	n7	E858K	outside_degron	18	180	4	2.07143	1	3	18
184	Cl1914	n16	E858K	outside_degron	18	168	2	1.03846	1	37	78
185	Cl1914	n24	E858K	outside_degron	18	372	9	2.28333	4.5	96	102
186	Cl1914	n10	E858K	outside_degron	18	108	6	3.25	1.2	22	24
187	Cl1914	n6	E858K	outside_degron	18	114	5	3.41176	1.25	18	72
188	Cl1914	n3	E858K	outside_degron	18	102	4	2.53333	1	27	36
189	Cl1914	n15	E858K	outside_degron	18	168	3	2	1.5	35	36
190	Cl1914	n5	E858K	outside_degron	18	84	4	2.41667	1.33333	2	30
191	Cl1914	n18	E858K	outside_degron	18	102	4	2.46667	1.33333	30	72
192	Cl1914	n12	E858K	outside_degron	18	132	4	2.15	1.33333	20	72
193	Cl1914	n4	E858K	outside_degron	18	60	5	3.375	1	0	18
194	Cl1914	n20	E858K	outside_degron	18	54	6	3.71429	1.5	12	24
195	Cl1914	n11	E858K	outside_degron	18	60	2	1.5	1	0	30
196	Cl1914	n23	E858K	outside_degron	18	174	3	2.11111	1.5	16	120
197	Cl2080	n22	controls	controls	43	73	3	1.16667	1	0	43
198	Cl2080	n9	controls	controls	23.589	59.589	9	5.57143	1.28571	3	41.589
199	Cl2080	n8	controls	controls	23	59	6	3.42857	1.5	5	41
200	Cl2080	n6	controls	controls	23	95	7	4.23077	1.4	17	65
201	Cl2080	n5	controls	controls	23	53	9	4.66667	1.125	1	29
202	Cl2080	n4	controls	controls	4.9589	52.9589	5	2.11111	Inf	5	10.9589
203	Cl2080	n3	controls	controls	23	59	9	4	1.125	1	29
204	Cl2080	n1	controls	controls	23	95	5	3.07692	1.25	21	65
205	Cl2080	n20	controls	controls	43.589	73.589	3	2.5	1	4	67.589
206	Cl2080	n19	controls	controls	36	72	4	2	1	0	36
207	Cl2080	n2	controls	controls	25	121	8	3.82353	1.14286	7	55
208	Cl2080	n7	controls	controls	25	67	6	4.125	1.2	1	31
209	Cl2080	n15	controls	controls	25	67	4	3.375	1	0	43
210	Cl2080	n12	controls	controls	25	121	11	5.23529	2.2	43	73
211	Cl2080	n18	controls	controls	36	96	7	4.63636	1	0	36
212	Cl2080	n16	controls	controls	36	96	3	3	1	0	90
213	Cl2080	n16	controls	controls	36	96	3	3	1	0	66
214	Cl2080	n16	controls	controls	36	96	3	3	1	0	66
215	Cl2080	n16	controls	controls	36	96	5	2.72727	1.25	6	60
216	Cl2080	n14	controls	controls	36	66	6	3.5	1	0	42
217	Cl2080	n11	controls	controls	23	59	6	4	1	0	23
218	Cl2080	n10	controls	controls	23	83	8	6.09091	1.33333	27	59
219	Cl2080	n1	controls	controls	25	85	11	7.63636	1.22222	22	55
220	Cl2080	n7	controls	controls	25	79	13	5.8	1.625	8	37
221	Cl2080	n6	controls	controls	25	85	9	5.54545	2.25	12	55
222	Cl2080	n2	controls	controls	25	85	5	2.45455	1.66667	6	43
223	Cl2080	n4	controls	controls	25	79	5	3.2	1.25	3	43
224	Cl2080	n20	controls	controls	25	67	5	2.75	1	2	37
225	Cl2080	n19	controls	controls	25	61	5	2	1	6	25
226	Cl2080	n21	controls	controls	25	61	5	2.71429	1.25	1	31
227	Cl2080	n15	controls	controls	25	55	9	4.16667	1	0	25
228	Cl2080	n14	controls	controls	25	49	4	1.8	1	0	31
229	Cl2080	n17	controls	controls	25	49	4	2.6	2	4	37
230	Cl2080	n9	controls	controls	25	49	6	3.2	1	0	25
231	Cl2080	n8	controls	controls	25	43	5	2	1	0	25
232	Cl2080	n16	controls	controls	25	37	4	2.33333	1	0	25
233	Cl2080	n11	controls	controls	25	133	6	2.73684	1.5	27	37
234	Cl2080	n10	controls	controls	25	91	7	3.08333	1.16667	4	49
235	Cl2080	n12	controls	controls	25	55	5	1.33333	1	0	25
236	Cl2080	n18	controls	controls	25	67	5	3.625	1.25	9	43
237	Cl2080	n5	controls	controls	25	79	2	1.2	1	0	55
238	Cl2080	n13	controls	controls	25	79	4	1	1	0	25
239	Cl2081	n19	K693Pfs_86	truncating	19	55	8	5.85714	1.14286	1	25
240	Cl2081	n8	K693Pfs_86	truncating	19	55	8	4.71429	1.33333	6	31
241	Cl2081	n6	K693Pfs_86	truncating	19	67	7	4.22222	1	3	19
242	Cl2081	n5	K693Pfs_86	truncating	19	79	11	4.45455	1.375	15	31
243	Cl2081	n3	K693Pfs_86	truncating	19	103	12	6.8	2	43	49
244	Cl2081	n2	K693Pfs_86	truncating	19	103	9	5.53333	1.8	64	85
245	Cl2081	n1	K693Pfs_86	truncating	19	103	8	3.73333	2.66667	28	61
246	Cl2081	n21	K693Pfs_86	truncating	19	37	8	4.5	1	3	19
247	Cl2081	n18	K693Pfs_86	truncating	19	55	5	3.42857	1	0	19
248	Cl2081	n17	K693Pfs_86	truncating	19	91	11	5.38462	1.375	12	25
249	Cl2081	n16	K693Pfs_86	truncating	19	103	14	9.13333	2.33333	63	67
250	Cl2081	n15	K693Pfs_86	truncating	19	103	8	4.33333	1.33333	32	43
251	Cl2081	n14	K693Pfs_86	truncating	19	103	8	3.8	1.33333	24	31
252	Cl2081	n12	K693Pfs_86	truncating	19	91	10	5.69231	2.5	43	31
253	Cl2081	n11	K693Pfs_86	truncating	19	61	6	3	1.2	1	25
254	Cl2081	n9	K693Pfs_86	truncating	9	33	3	2.2	1.5	1	15
255	Cl2081	n22	K693Pfs_86	truncating	19	91	8	5.15385	1.6	5	31
256	Cl2081	n18	K693Pfs_86	truncating	19	85	13	6.5	1.44444	18	25
257	Cl2081	n11	K693Pfs_86	truncating	19	103	10	4	1.66667	16	37
258	Cl2081	n4	K693Pfs_86	truncating	19	97	9	3.78571	1.28571	14	25
259	Cl2081	n19	K693Pfs_86	truncating	19	67	11	4.88889	1	0	19
260	Cl2081	n7	K693Pfs_86	truncating	19	79	8	5	1.14286	1	31
261	Cl2081	n6	K693Pfs_86	truncating	19	97	5	3.28571	1.66667	24	31
262	Cl2081	n7	K693Pfs_86	truncating	19	127	5	3.47368	1.66667	48	49
263	Cl2081	n21	K693Pfs_86	truncating	1.36986	97.3699	4	2.82353	Inf	17	73.3699
264	Cl2081	n12	K693Pfs_86	truncating	1.36986	127.37	4	1.95455	Inf	29	13.3699
265	Cl2081	n3	K693Pfs_86	truncating	1.36986	97.3699	9	3.70588	Inf	44	49.3699
266	Cl2081	n20	K693Pfs_86	truncating	19	115	8	3.82353	1	19	19
267	Cl2081	n13	K693Pfs_86	truncating	19	79	5	3.63636	1	7	25
268	Cl2081	n8	K693Pfs_86	truncating	19	61	6	4.5	1	5	19
269	Cl2081	n22	K693Pfs_86	truncating	19	85	6	3.08333	1	5	19
270	Cl2081	n1	K693Pfs_86	truncating	19	67	8	5.11111	1.14286	3	37
271	Cl2081	n15	K693Pfs_86	truncating	19	55	4	3	2	5	49
272	Cl2081	n17	K693Pfs_86	truncating	19	61	9	4	1.28571	2	25
273	Cl2081	n11	K693Pfs_86	truncating	19	67	5	2.55556	1	0	19
274	Cl2081	n18	K693Pfs_86	truncating	19	67	5	3.77778	1.25	8	37
275	Cl2081	n4	K693Pfs_86	truncating	19	49	4	2.66667	1	0	25
276	Cl2081	n16	K693Pfs_86	truncating	19	37	4	2.25	1	0	19
277	Cl2081	n19	K693Pfs_86	truncating	19	109	9	4.875	1.8	47	37
278	Cl2081	n2	K693Pfs_86	truncating	19	115	4	2.64706	1.33333	44	67
279	Cl2089	n10	I822Yfs_13	truncating	19	73	8	5.3	1.33333	20	55
280	Cl2089	n8	I822Yfs_13	truncating	15	75	8	5.09091	1.14286	2	27
281	Cl2089	n7	I822Yfs_13	truncating	15	75	11	6.09091	2.2	15	33
282	Cl2089	n5	I822Yfs_13	truncating	15	51	9	4.14286	2.25	8	27
283	Cl2089	n2	I822Yfs_13	truncating	15	75	10	5.90909	2	32	63
284	Cl2089	n1	I822Yfs_13	truncating	15	93	8	3.85714	2	12	45
285	Cl2089	n4	I822Yfs_13	truncating	15	81	7	3.33333	2.33333	9	21
286	Cl2089	n22	I822Yfs_13	truncating	15	33	4	3.25	1.33333	1	21
287	Cl2089	n21	I822Yfs_13	truncating	15	33	2	0.75	1	0	15
288	Cl2089	n20	I822Yfs_13	truncating	15	45	6	2.83333	1	5	15
289	Cl2089	n18	I822Yfs_13	truncating	15	51	5	3.85714	1.25	8	39
290	Cl2089	n17	I822Yfs_13	truncating	15	57	5	3.125	1.25	1	21
291	Cl2089	n15	I822Yfs_13	truncating	15	63	7	3	1.75	3	27
292	Cl2089	n13	I822Yfs_13	truncating	15	51	4	2	1.33333	1	21
293	Cl2089	n12	I822Yfs_13	truncating	15	33	4	2.5	1	0	15
294	Cl2089	n11	I822Yfs_13	truncating	15	69	4	1.7	1.33333	2	27
295	Cl2089	n10	I822Yfs_13	truncating	15	93	3	1.07143	1.5	1	21
296	Cl2089	n8	I822Yfs_13	truncating	15	69	5	3	1.25	10	39
297	Cl2089	n7	I822Yfs_13	truncating	15	123	7	4.78947	2.33333	38	51
298	Cl2089	n6	I822Yfs_13	truncating	15	63	6	3.11111	1.5	2	21
299	Cl2089	n5	I822Yfs_13	truncating	15	51	4	2.28571	1.33333	1	21
300	Cl2089	n1	I822Yfs_13	truncating	15	57	5	2.375	1	3	15
301	Cl2089	n3	I822Yfs_13	truncating	15	51	4	2	1	0	15
302	Cl2089	n19	I822Yfs_13	truncating	15	81	3	1.08333	1	8	15
303	Cl2089	n16	I822Yfs_13	truncating	15	93	3	1.78571	1	25	39
304	Cl2089	n10	I822Yfs_13	truncating	15	87	4	2.07692	1	20	15
305	Cl2089	n11	I822Yfs_13	truncating	15	63	4	2.11111	1.33333	7	27
306	Cl2089	n12	I822Yfs_13	truncating	15	33	4	2.5	1	0	15
307	Cl2089	n14	I822Yfs_13	truncating	15	51	3	1.71429	1	0	21
308	Cl2089	n16	I822Yfs_13	truncating	15	93	4	2	1	27	15
309	Cl2089	n17	I822Yfs_13	truncating	15	45	7	4	1	7	15
310	Cl2089	n18	I822Yfs_13	truncating	15	45	5	4.33333	1.25	8	45
311	Cl2089	n19	I822Yfs_13	truncating	15	81	3	1.08333	1	7	15
312	Cl2089	n9	I822Yfs_13	truncating	15	195	4	2.51613	1.33333	43	21
313	Cl2089	n18	I822Yfs_13	truncating	15	51	6	4.28571	1	5	15
314	Cl2089	n17	I822Yfs_13	truncating	15	45	4	2.16667	1	0	15
315	Cl2089	n16	I822Yfs_13	truncating	15	63	3	2	1	0	15
316	Cl2089	n15	I822Yfs_13	truncating	15	81	6	3.33333	1.5	9	33
317	Cl2089	n14	I822Yfs_13	truncating	15	99	5	2.4	2.5	39	57
318	Cl2089	n12	I822Yfs_13	truncating	15	69	3	1.7	1	0	27
319	Cl2089	n11	I822Yfs_13	truncating	15	63	4	2.22222	2	14	57
320	Cl2089	n10	I822Yfs_13	truncating	15	75	4	2.63636	1.33333	22	57
321	Cl2089	n9	I822Yfs_13	truncating	15	33	4	3.5	1.33333	1	21
322	Cl2089	n7	I822Yfs_13	truncating	15	75	14	8.36364	2	34	45
323	Cl2089	n5	I822Yfs_13	truncating	15	51	9	5.28571	1.8	11	27
324	Cl2089	n4	I822Yfs_13	truncating	15	57	10	5.125	1.66667	8	27
325	Cl2089	n3	I822Yfs_13	truncating	15	141	8	3.86364	1.33333	66	21
326	Cl2089	n1	I822Yfs_13	truncating	15	81	6	3.58333	1.2	4	39
327	Cl2089	n20	I822Yfs_13	truncating	15	57	6	2.875	2	7	21
328	Cl2089	n19	I822Yfs_13	truncating	15	57	8	5.375	1.14286	1	21
329	Cl2089	n10	I822Yfs_13	truncating	15	75	3	2.63636	1	11	69
330	Cl2089	n12	I822Yfs_13	truncating	15	69	3	1.7	1	0	27
331	Cl2089	n14	I822Yfs_13	truncating	15	81	5	3	2.5	15	57
332	Cl2089	n16	I822Yfs_13	truncating	15	63	3	2	1	0	15
333	Cl2089	n3	I822Yfs_13	truncating	15	81	7	4.58333	1.16667	44	45
334	Cl2089	n3	I822Yfs_13	truncating	15	51	4	2	1	0	15

## Sheet: SD9.3 forFIg6F-somaSize
Source data for Fig 6F: soma size of induced neurons
	file_name	soma_perimeter	soma_size	cell_line	condition1	condition2	condition3		one-way anova, Tukey's post hoc test									one-way anova, Dunnett's post hoc test
1	Thresholded_Cl1166_TUJ1488_20X_n13_cropped.tif	79.704	27.738	Cl1166	control1	controls	controls		diff	lwr	upr	p adj	comparison	p_label	measure			comparison	p.adj	column
2	Thresholded_Cl1166_TUJ1488_20X_n2_cropped.tif	33.521	13.282	Cl1166	control1	controls	controls		14.3184	1.24555	27.3912	0.0269206	within_degron/SGS-controls	p = 0.0269	soma_size			within_degron/SGS - controls	0.0148475	soma_size
3	Thresholded_Cl1166_TUJ1488_20X_n8_cropped.tif	132.618	47.235	Cl1166	control1	controls	controls		-1.85428	-14.9271	11.2186	0.981204	outside_degron-controls	p = 0.981	soma_size			outside_degron - controls	0.963355	soma_size
4	Thresholded_Cl1223_TUJ1488_20X_n18_cropped.tif	97.139	38.16	Cl1223	I871T	I871T	within_degron/SGS		-5.86845	-18.9413	7.20439	0.63039	truncating-controls	p = 0.63	soma_size			truncating - controls	0.48834	soma_size
5	Thresholded_Cl1223_TUJ1488_20X_n3_cropped.tif	176.981	66.787	Cl1223	I871T	I871T	within_degron/SGS		-16.1727	-28.9581	-3.38718	0.00812927	outside_degron-within_degron/SGS	p = 0.00813	soma_size
6	Thresholded_Cl1223_TUJ1488_20X_n9_cropped.tif	112.305	47.493	Cl1223	I871T	I871T	within_degron/SGS		-20.1868	-32.9723	-7.40135	0.0006938	truncating-within_degron/SGS	p < 0.001	soma_size
7	Thresholded_Cl1225_TUJ1488_20X_n17_cropped.tif	46.535	19.776	Cl1225	D868N	D868N	within_degron/SGS		-4.01417	-16.7996	8.77132	0.835562	truncating-outside_degron	p = 0.836	soma_size
8	Thresholded_Cl1225_TUJ1488_20X_n3_cropped.tif	30.018	11.553	Cl1225	D868N	D868N	within_degron/SGS
9	Thresholded_Cl1225_TUJ1488_20X_n9_cropped.tif	94.4	38.673	Cl1225	D868N	D868N	within_degron/SGS
10	Thresholded_Cl19115_TUJ1488_20X_n17_cropped.tif	75.829	27.191	Cl19115	T962del	T962del	outside_degron
11	Thresholded_Cl19115_TUJ1488_20X_n3_cropped.tif	53.281	20.183	Cl19115	T962del	T962del	outside_degron
12	Thresholded_Cl19115_TUJ1488_20X_n7_cropped.tif	39.284	15.723	Cl19115	T962del	T962del	outside_degron
13	Thresholded_Cl1914_TUJ1488_20X_n14_cropped.tif	43.293	14.938	Cl1914	E858K	E858K	outside_degron
14	Thresholded_Cl1914_TUJ1488_20X_n1_cropped.tif	59.792	23.86	Cl1914	E858K	E858K	outside_degron
15	Thresholded_Cl1914_TUJ1488_20X_n8_cropped.tif	62.601	20.462	Cl1914	E858K	E858K	outside_degron
16	Thresholded_Cl2080_TUJ1488_20X_n10_cropped.tif	24.797	9.4	Cl2080	control2	controls	controls
17	Thresholded_Cl2080_TUJ1488_20X_n18_cropped.tif	89.39	32.097	Cl2080	control2	controls	controls
18	Thresholded_Cl2080_TUJ1488_20X_n3_cropped.tif	26.139	9.087	Cl2080	control2	controls	controls
19	Thresholded_Cl2081_TUJ1488_20X_n10_cropped.tif	30.733	12.672	Cl2081	K693Pfs_86	K693Pfs_86	truncating
20	Thresholded_Cl2081_TUJ1488_20X_n14_cropped.tif	57.924	20.879	Cl2081	K693Pfs_86	K693Pfs_86	truncating
21	Thresholded_Cl2081_TUJ1488_20X_n5_cropped.tif	54.695	21.793	Cl2081	K693Pfs_86	K693Pfs_86	truncating
22	Thresholded_Cl2089_TUJ1488_20X_n13_cropped.tif	57.425	21.501	Cl2089	I822Yfs_13	I822Yfs_13	truncating
23	Thresholded_Cl2089_TUJ1488_20X_n2_cropped.tif	42.357	15.089	Cl2089	I822Yfs_13	I822Yfs_13	truncating
24	Thresholded_Cl2089_TUJ1488_20X_n8_cropped.tif	51.309	19.474	Cl2089	I822Yfs_13	I822Yfs_13	truncating
25	Thresholded_Cl1166_TUJ1488_20X_n17_cropped.tif	34.409	13.336	Cl1166	control1	controls	controls
26	Thresholded_Cl1166_TUJ1488_20X_n9_cropped.tif	43.893	16.918	Cl1166	control1	controls	controls
27	Thresholded_Cl1223_TUJ1488_20X_n12_cropped.tif	79.523	29.974	Cl1223	I871T	I871T	within_degron/SGS
28	Thresholded_Cl1223_TUJ1488_20X_n16_cropped.tif	56.955	21.402	Cl1223	I871T	I871T	within_degron/SGS
29	Thresholded_Cl1223_TUJ1488_20X_n4_cropped.tif	132.893	48.432	Cl1223	I871T	I871T	within_degron/SGS
30	Thresholded_Cl1225_TUJ1488_20X_n17_cropped.tif	102.619	38.987	Cl1225	D868N	D868N	within_degron/SGS
31	Thresholded_Cl1225_TUJ1488_20X_n2_cropped.tif	145.984	51.146	Cl1225	D868N	D868N	within_degron/SGS
32	Thresholded_Cl1225_TUJ1488_20X_n9_cropped.tif	128.881	46.998	Cl1225	D868N	D868N	within_degron/SGS
33	Thresholded_Cl19115_TUJ1488_20X_n14_cropped.tif	96.807	34.356	Cl19115	T962del	T962del	outside_degron
34	Thresholded_Cl19115_TUJ1488_20X_n19_cropped.tif	91.798	35.853	Cl19115	T962del	T962del	outside_degron
35	Thresholded_Cl19115_TUJ1488_20X_n9_cropped.tif	100.819	37.615	Cl19115	T962del	T962del	outside_degron
36	Thresholded_Cl1914_TUJ1488_20X_n14_cropped.tif	22.074	8.922	Cl1914	E858K	E858K	outside_degron
37	Thresholded_Cl1914_TUJ1488_20X_n18_cropped.tif	28.346	10.812	Cl1914	E858K	E858K	outside_degron
38	Thresholded_Cl1914_TUJ1488_20X_n7_cropped.tif	42.024	15.394	Cl1914	E858K	E858K	outside_degron
39	Thresholded_Cl2080_TUJ1488_20X_n12_cropped.tif	53.115	20.936	Cl2080	control2	controls	controls
40	Thresholded_Cl2080_TUJ1488_20X_n18_cropped.tif	104.045	40.734	Cl2080	control2	controls	controls
41	Thresholded_Cl2080_TUJ1488_20X_n6_cropped.tif	78.596	32.834	Cl2080	control2	controls	controls
42	Thresholded_Cl2081_TUJ1488_20X_n14_cropped.tif	54.215	20.506	Cl2081	K693Pfs_86	K693Pfs_86	truncating
43	Thresholded_Cl2081_TUJ1488_20X_n17_cropped.tif	27.592	9.871	Cl2081	K693Pfs_86	K693Pfs_86	truncating
44	Thresholded_Cl2081_TUJ1488_20X_n5_cropped.tif	98.079	34.871	Cl2081	K693Pfs_86	K693Pfs_86	truncating
45	Thresholded_Cl2089_TUJ1488_20X_n1_cropped.tif	37.427	15.169	Cl2089	I822Yfs_13	I822Yfs_13	truncating
46	Thresholded_Cl2089_TUJ1488_20X_n4_cropped.tif	28.649	11.826	Cl2089	I822Yfs_13	I822Yfs_13	truncating
47	Thresholded_Cl2089_TUJ1488_20X_n8_cropped.tif	33.874	13.488	Cl2089	I822Yfs_13	I822Yfs_13	truncating

## Sheet: SD9.4 forFig6f-sholl results
Source data for Fig 6f: sholl boxplots of induced neurons
	file_name	Max. length of dendrites	Max. no. of intersection	Mean no. of intersection	Max. no of intersection/ no. of primary branches				one-way anova, Dunnett's post hoc test
1	Cl1166_TUJ1488_20X_n18_cropped.tif	91	8	4.41667	1.6				comparison	p.adj	column
2	Cl1166_TUJ1488_20X_n17_cropped.tif	97	2	1.92308	1				within_degron/SGS - controls	5.35727e-12	Max. length of dendrites
3	Cl1166_TUJ1488_20X_n10_cropped.tif	79	6	2.8	1.5				outside_degron - controls	7.64785e-05	Max. length of dendrites
4	Cl1166_TUJ1488_20X_n2_cropped.tif	73	7	4.33333	1.75				truncating - controls	0.969939	Max. length of dendrites
5	Cl1166_TUJ1488_20X_n14_cropped.tif	55	7	5	1				within_degron/SGS - controls	0.997963	Max. no. of intersection
6	Cl1166_TUJ1488_20X_n19_cropped.tif	79	5	2.8	1.25				outside_degron - controls	0.195811	Max. no. of intersection
7	Cl1166_TUJ1488_20X_n3_cropped.tif	73	3	1.77778	1				truncating - controls	0.64861	Max. no. of intersection
8	Cl1166_TUJ1488_20X_n4_cropped.tif	73	3	1.44444	1				within_degron/SGS - controls	1	Mean no. of intersection
9	Cl1166_TUJ1488_20X_n6_cropped.tif	67	3	2	1.5				outside_degron - controls	0.0314682	Mean no. of intersection
10	Cl1166_TUJ1488_20X_n8_cropped.tif	67	7	5.75	1				truncating - controls	0.519103	Mean no. of intersection
11	Cl1166_TUJ1488_20X_n1_cropped.tif	55	4	1.33333	1				within_degron/SGS - controls	0.0337274	Max. no of intersection/ no. of primary branches
12	Cl1166_TUJ1488_20X_n11_cropped.tif	43	5	3.5	1				outside_degron - controls	8.93462e-05	Max. no of intersection/ no. of primary branches
13	Cl1166_TUJ1488_20X_n12_cropped.tif	61	4	2.57143	1.33333				truncating - controls	0.116446	Max. no of intersection/ no. of primary branches
14	Cl1166_TUJ1488_20X_n20_cropped.tif	91	5	3.66667	1.25
15	Cl1166_TUJ1488_20X_n16_cropped.tif	91	4	2.41667	1.33333
16	Cl1166_TUJ1488_20X_n21_cropped.tif	79	7	4.5	1.4
17	Cl1166_TUJ1488_20X_n13_cropped.tif	91	6	3.83333	1.2
18	Cl1166_TUJ1488_20X_n15_cropped.tif	79	9	5	1.5
19	Cl1166_TUJ1488_20X_n9_cropped.tif	55	8	5.66667	1.14286
20	Cl1166_TUJ1488_20X_n5_cropped.tif	67	9	6.125	1.125
21	Cl1166_TUJ1488_20X_n7_cropped.tif	85	8	4	1.6
22	Cl1166_TUJ1488_20X_n13_croppedB7.tif	85	4	1.63636	1
23	Cl1166_TUJ1488_20X_n15_croppedB7.tif	61	4	2.57143	1
24	Cl1166_TUJ1488_20X_n13_croppedB7.tif	85	4	1.63636	1
25	Cl1166_TUJ1488_20X_n15_croppedB7.tif	59	5	3.14286	1
26	Cl1166_TUJ1488_20X_n10_cropped.tif	109	4	0.666667	1.33333
27	Cl1166_TUJ1488_20X_n15_cropped.tif	61	4	2.57143	1
28	Cl1166_TUJ1488_20X_n11_cropped.tif	91	5	2.08333	1.25
29	Cl1166_TUJ1488_20X_n9_cropped.tif	55	5	4.16667	1
30	Cl1166_TUJ1488_20X_n7_cropped.tif	91	11	4.25	1.83333
31	Cl1166_TUJ1488_20X_n6_cropped.tif	49	6	2.4	1
32	Cl1166_TUJ1488_20X_n4_cropped.tif	103	6	5.28571	1
33	Cl1166_TUJ1488_20X_n5_cropped.tif	115	7	3.3125	1.4
34	Cl1166_TUJ1488_20X_n3_cropped.tif	67	8	3.5	2.66667
35	Cl1166_TUJ1488_20X_n1_cropped.tif	79	3	1.9	1.5
36	Cl1166_TUJ1488_20X_n16_cropped.tif	61	8	2.57143	1
37	Cl1166_TUJ1488_20X_n8_s5c1.tif	115	6	3.375	1.2
38	Cl1166_TUJ1488_20X_n2_s3c1.tif	109	4	2.46667	1
39	Cl1223_TUJ1488_20X_n21_cropped.tif	87	8	3.1	1.33333
40	Cl1223_TUJ1488_20X_n8_cropped.tif	111	6	3.85714	2
41	Cl1223_TUJ1488_20X_n7_cropped.tif	75	9	7	1.28571
42	Cl1223_TUJ1488_20X_n6_cropped.tif	69	6	3.57143	1
43	Cl1223_TUJ1488_20X_n4_cropped.tif	135	10	6.27778	1.25
44	Cl1223_TUJ1488_20X_n3_cropped.tif	69	6	3.14286	1.2
45	Cl1223_TUJ1488_20X_n2_cropped.tif	135	3	1.66667	1.5
46	Cl1223_TUJ1488_20X_n1_cropped.tif	129	7	3.58824	1.4
47	Cl1223_TUJ1488_20X_n17_cropped.tif	87	5	3.1	1
48	Cl1223_TUJ1488_20X_n17_cropped.jpg	87	5	3.1	1
49	Cl1223_TUJ1488_20X_n15_cropped.jpg	69	3	2.42857	1
50	Cl1223_TUJ1488_20X_n14_cropped.tif	45	2	1.33333	1
51	Cl1223_TUJ1488_20X_n12_cropped.tif	81	5	2.55556	2.5
52	Cl1223_TUJ1488_20X_n9_cropped.tif	105	5	3.76923	1.66667
53	Cl1223_TUJ1488_20X_n4_cropped.tif	123	13	7.75	2.16667
54	Cl1223_TUJ1488_20X_n8_cropped.tif	87	10	6.5	1
55	Cl1223_TUJ1488_20X_n1_cropped.tif	105	18	8.30769	1.05882
56	Cl1223_TUJ1488_20X_n2_cropped.tif	99	11	4.83333	1
57	Cl1223_TUJ1488_20X_n6_cropped.tif	105	12	6.38462	1.33333
58	Cl1223_TUJ1488_20X_n5_cropped.tif	87	12	4.3	1
59	Cl1223_TUJ1488_20X_n3_cropped.tif	111	6	4.35714	1
60	Cl1223_TUJ1488_20X_n12_cropped.tif	163	3	1.375	1
61	Cl1223_TUJ1488_20X_n19_cropped.tif	151	7	2.72727	1.16667
62	Cl1223_TUJ1488_20X_n5_cropped.tif	91	5	3.16667	1.25
63	Cl1223_TUJ1488_20X_n2_cropped.tif	61	6	4	1
64	Cl1223_TUJ1488_20X_n13_cropped.tif	67	7	4.5	1.4
65	Cl1223_TUJ1488_20X_n1_cropped.tif	73	6	1.44444	1
66	Cl1223_TUJ1488_20X_n16_cropped.tif	67	8	4.75	1.14286
67	Cl1223_TUJ1488_20X_n10_cropped.tif	79	7	4.2	1
68	Cl1223_TUJ1488_20X_n21_cropped.tif	85	10	5.27273	1.11111
69	Cl1223_TUJ1488_20X_n8_cropped.tif	85	5	2.81818	1
70	Cl1223_TUJ1488_20X_n20_cropped.tif	103	9	2.5	1.8
71	Cl1223_TUJ1488_20X_n14_cropped.tif	133	8	4.42105	1.33333
72	Cl1223_TUJ1488_20X_n15_cropped.tif	73	3	1.66667	1.5
73	Cl1223_TUJ1488_20X_n11_cropped.tif	49	6	2.8	1.5
74	Cl1223_TUJ1488_20X_n22_cropped.tif	139	7	4.55	2.33333
75	Cl1223_TUJ1488_20X_n4_cropped.tif	79	3	1.3	1
76	Cl1223_TUJ1488_20X_n7_cropped.tif	55	4	2	1
77	Cl1225_TUJ1488_20X_n21_cropped.tif	93	8	5.27273	1.14286
78	Cl1225_TUJ1488_20X_n5_cropped.tif	105	6	3.23077	2
79	Cl1225_TUJ1488_20X_n4_cropped.tif	189	5	3.48148	1.66667
80	Cl1225_TUJ1488_20X_n2_cropped.tif	207	7	3.56667	1.4
81	Cl1225_TUJ1488_20X_n1_cropped.tif	105	7	4	1.4
82	Cl1225_TUJ1488_20X_n19_cropped.tif	153	5	3.57143	2.5
83	Cl1225_TUJ1488_20X_n16_cropped.tif	327	5	2.36	1.25
84	Cl1225_TUJ1488_20X_n15_cropped.tif	183	6	3.38462	1.2
85	Cl1225_TUJ1488_20X_n14_cropped.jpg	183	3	1.46154	1.5
86	Cl1225_TUJ1488_20X_n12_cropped.tif	219	3	1.59375	1.5
87	Cl1225_TUJ1488_20X_n10_cropped.tif	165	6	3.65217	2
88	Cl1225_TUJ1488_20X_n9_scropped.tif	165	10	6.52174	2.5
89	Cl1225_TUJ1488_20X_n7_cropped.tif	123	5	2.6875	2.5
90	Cl1225_TUJ1488_20X_n21_cropped.tif	121	7	3.52941	2.33333
91	Cl1225_TUJ1488_20X_n7_cropped.tif	121	8	4.17647	1.6
92	Cl1225_TUJ1488_20X_n20_cropped.tif	121	6	2.76471	3
93	Cl1225_TUJ1488_20X_n8_cropped.tif	121	3	2.05882	1.5
94	Cl1225_TUJ1488_20X_n16_cropped.tif	115	3	2.5	1
95	Cl1225_TUJ1488_20X_n9_cropped.tif	121	3	2.29412	1
96	Cl1225_TUJ1488_20X_n5_cropped.tif	91	7	5.16667	1.4
97	Cl1225_TUJ1488_20X_n2_cropped.tif	109	8	3.53333	1.6
98	Cl1225_TUJ1488_20X_n6_cropped.tif	121	3	2.35294	1.5
99	Cl1225_TUJ1488_20X_n17_cropped.tif	115	3	2.0625	1.5
100	Cl1225_TUJ1488_20X_n18_cropped.tif	85	9	4.81818	1
101	Cl1225_TUJ1488_20X_n13_cropped.tif	121	4	2.29412	2
102	Cl1225_TUJ1488_20X_n8_cropped.tif	354.658	3	2.07018	1.5
103	Cl1225_TUJ1488_20X_n10_cropped.tif	246.658	3	2.12821	1.5
104	Cl1225_TUJ1488_20X_n2_cropped.tif	331	3	1.78846	1.5
105	Cl1225_TUJ1488_20X_n4_cropped.tif	199	4	1.7	2
106	Cl1225_TUJ1488_20X_n15_cropped.tif	223	3	2.11765	1
107	Cl1225_TUJ1488_20X_n13_cropped.tif	115	3	2.125	1.5
108	Cl1225_TUJ1488_20X_n12_cropped.tif	133	3	2.57895	1
109	Cl1225_TUJ1488_20X_n20_cropped.tif	109	4	2.86667	1
110	Cl1225_TUJ1488_20X_n5_cropped.tif	115	3	2	1.5
111	Cl1225_TUJ1488_20X_n14_cropped.tif	115	3	1.6875	1.5
112	Cl1225_TUJ1488_20X_n16_cropped.tif	115	5	2.625	1
113	Cl1225_TUJ1488_20X_n18_cropped.tif	139	3	2.6	1.5
114	Cl1225_TUJ1488_20X_n6_cropped.tif	115	3	1.6875	1.5
115	Cl1225_TUJ1488_20X_n11_cropped.tif	361	3	1.52632	1.5
116	Cl1225_TUJ1488_20X_n7_cropped.tif	217	4	2.09091	2
117	Cl19115_TUJ1488_20X_n22_cropped.tif	66	9	4.5	1
118	Cl19115_TUJ1488_20X_n9_cropped.tif	90	6	4.33333	1.2
119	Cl19115_TUJ1488_20X_n8_cropped.tif	78	8	3.2	1
120	Cl19115_TUJ1488_20X_n7_cropped.tif	66	6	2.75	1
121	Cl19115_TUJ1488_20X_n6_cropped.tif	90	4	2.25	2
122	Cl19115_TUJ1488_20X_n4_cropped.tif	90	10	8.08333	2
123	Cl19115_TUJ1488_20X_n3_cropped.tif	90	11	5.75	1.1
124	Cl19115_TUJ1488_20X_n1_cropped.tif	50	8	5.14286	1.33333
125	Cl19115_TUJ1488_20X_n23_cropped.tif	66	14	9.5	1.27273
126	Cl19115_TUJ1488_20X_n21_cropped.tif	91	5	1.90909	1.66667
127	Cl19115_TUJ1488_20X_n20_cropped.tif	84	5	3.90909	1
128	Cl19115_TUJ1488_20X_n18_cropped.tif	72	10	6.11111	1.42857
129	Cl19115_TUJ1488_20X_n16_cropped.tif	60	7	4.25	1
130	Cl19115_TUJ1488_20X_n15_cropped.tif	90	7	5.16667	1.4
131	Cl19115_TUJ1488_20X_n14_cropped.tif	90	9	6.41667	1.125
132	Cl19115_TUJ1488_20X_n11_cropped.tif	72	9	5.77778	1.28571
133	Cl19115_TUJ1488_20X_n10_cropped.tif	84.9589	8	4.63636	2
134	Cl19115_TUJ1488_20X_n14_cropped.tif	108	10	4.93333	1.42857
135	Cl19115_TUJ1488_20X_n16_cropped.tif	96	7	3.76923	2.33333
136	Cl19115_TUJ1488_20X_n2_cropped.tif	84	6	4.72727	1.2
137	Cl19115_TUJ1488_20X_n8_cropped.tif	72	8	2.22222	1
138	Cl19115_TUJ1488_20X_n22_cropped.tif	72	8	3.77778	1.33333
139	Cl19115_TUJ1488_20X_n13_cropped.tif	78	4	3.1	1.33333
140	Cl19115_TUJ1488_20X_n12_cropped.tif	78	9	5.7	1.5
141	Cl19115_TUJ1488_20X_n20_cropped.tif	42	8	6.25	1
142	Cl19115_TUJ1488_20X_n1_cropped.tif	138	12	5.65	4
143	Cl19115_TUJ1488_20X_n18_cropped.tif	120	16	7.11765	2.66667
144	Cl19115_TUJ1488_20X_n4_cropped.tif	120	7	3.52941	2.33333
145	Cl19115_TUJ1488_20X_n6_cropped.tif	90	5	3.25	1.66667
146	Cl19115_TUJ1488_20X_n9_cropped.tif	72	7	5.11111	1.4
147	Cl19115_TUJ1488_20X_n16_cropped.tif	108	3	1.93333	1.5
148	Cl19115_TUJ1488_20X_n12_cropped.tif	102	5	3.35714	1.66667
149	Cl19115_TUJ1488_20X_n8_cropped.tif	108	3	1.6	1.5
150	Cl19115_TUJ1488_20X_n5_cropped.tif	102	3	1.78571	1.5
151	Cl19115_TUJ1488_20X_n14_cropped.tif	54	11	6.5	1.375
152	Cl19115_TUJ1488_20X_n21_cropped.tif	54	5	3.66667	1.25
153	Cl19115_TUJ1488_20X_n15_cropped.tif	60	4	3.14286	1.33333
154	Cl19115_TUJ1488_20X_n13_cropped.tif	54	4	3.16667	1
155	Cl19115_TUJ1488_20X_n19_cropped.tif	60	6	3.71429	1
156	Cl19115_TUJ1488_20X_n10_cropped.tif	84	5	1.81818	1
157	Cl1914_TUJ1488_20X_n21_cropped.tif	107	6	3.6875	2
158	Cl1914_TUJ1488_20X_n8_cropped.tif	101	9	5.6	1.5
159	Cl1914_TUJ1488_20X_n7_cropped.tif	101	10	5.53333	2
160	Cl1914_TUJ1488_20X_n4_cropped.tif	155	9	4.29167	1.8
161	Cl1914_TUJ1488_20X_n3_cropped.tif	119	9	5.27778	2.25
162	Cl1914_TUJ1488_20X_n2_cropped.tif	125	10	4.68421	2
163	Cl1914_TUJ1488_20X_n10_cropped.tif	167	5	2.69231	1.66667
164	Cl1914_TUJ1488_20X_n19_cropped.tif	167	7	5	2.33333
165	Cl1914_TUJ1488_20X_n18_cropped.tif	83	9	6	1.5
166	Cl1914_TUJ1488_20X_n17_cropped.tif	59	4	2.25	1
167	Cl1914_TUJ1488_20X_n16_cropped.tif	107	11	6.125	3.66667
168	Cl1914_TUJ1488_20X_n14_cropped.tif	83	2	1.66667	1
169	Cl1914_TUJ1488_20X_n13_cropped.tif	131	7	5	1
170	Cl1914_TUJ1488_20X_n12_cropped.tif	47	9	6.16667	1.8
171	Cl1914_TUJ1488_20X_n11_cropped.tif	119	9	5	3
172	Cl1914_TUJ1488_20X_n15_cropped.tif	119	6	3.33333	1
173	Cl1914_TUJ1488_20X_n7_cropped.tif	101	8	5.2	1.6
174	Cl1914_TUJ1488_20X_n22_cropped.tif	101	11	7.86667	2.2
175	Cl1914_TUJ1488_20X_n17_cropped.tif	125	6	3.89474	1.2
176	Cl1914_TUJ1488_20X_n20_cropped.tif	113	4	2.88235	2
177	Cl1914_TUJ1488_20X_n10_cropped.tif	125	2	2	1
178	Cl1914_TUJ1488_20X_n17_cropped.tif	324	6	2.71154	2
179	Cl1914_TUJ1488_20X_n21_cropped.tif	156	4	2.83333	2
180	Cl1914_TUJ1488_20X_n9_cropped.tif	222	2	1.37143	1
181	Cl1914_TUJ1488_20X_n22_cropped.tif	192	5	2.16667	1.66667
182	Cl1914_TUJ1488_20X_n2_cropped.tif	138	6	3.42857	2
183	Cl1914_TUJ1488_20X_n7_cropped.tif	180	4	2.07143	1
184	Cl1914_TUJ1488_20X_n16_cropped.tif	168	2	1.03846	1
185	Cl1914_TUJ1488_20X_n24_cropped.tif	372	9	2.28333	4.5
186	Cl1914_TUJ1488_20X_n10_cropped.tif	108	6	3.25	1.2
187	Cl1914_TUJ1488_20X_n6_cropped.tif	114	5	3.41176	1.25
188	Cl1914_TUJ1488_20X_n3_cropped.tif	102	4	2.53333	1
189	Cl1914_TUJ1488_20X_n15_cropped.tif	168	3	2	1.5
190	Cl1914_TUJ1488_20X_n5_cropped.tif	84	4	2.41667	1.33333
191	Cl1914_TUJ1488_20X_n18_cropped.tif	102	4	2.46667	1.33333
192	Cl1914_TUJ1488_20X_n12_cropped.tif	132	4	2.15	1.33333
193	Cl1914_TUJ1488_20X_n4_cropped.tif	60	5	3.375	1
194	Cl1914_TUJ1488_20X_n20_cropped.tif	54	6	3.71429	1.5
195	Cl1914_TUJ1488_20X_n11_cropped.tif	60	2	1.5	1
196	Cl1914_TUJ1488_20X_n23_cropped.tif	174	3	2.11111	1.5
197	Cl2080_TUJ1488_20X_n22_cropped.jpg	73	3	1.16667	1
198	Cl2080_TUJ1488_20X_n9_cropped.tif	59.589	9	5.57143	1.28571
199	Cl2080_TUJ1488_20X_n8_cropped.tif	59	6	3.42857	1.5
200	Cl2080_TUJ1488_20X_n6_cropped.tif	95	7	4.23077	1.4
201	Cl2080_TUJ1488_20X_n5_cropped.tif	53	9	4.66667	1.125
202	Cl2080_TUJ1488_20X_n4_cropped.tif	52.9589	5	2.11111	Inf
203	Cl2080_TUJ1488_20X_n3_cropped.tif	59	9	4	1.125
204	Cl2080_TUJ1488_20X_n1_cropped.tif	95	5	3.07692	1.25
205	Cl2080_TUJ1488_20X_n20_cropped.tif	73.589	3	2.5	1
206	Cl2080_TUJ1488_20X_n19_cropped.tif	72	4	2	1
207	Cl2080_TUJ1488_20X_n2_s1c1.tif	121	8	3.82353	1.14286
208	Cl2080_TUJ1488_20X_n7_s2c1.tif	67	6	4.125	1.2
209	Cl2080_TUJ1488_20X_n15_s4c1.tif	67	4	3.375	1
210	Cl2080_TUJ1488_20X_n12_cropped.tif	121	11	5.23529	2.2
211	Cl2080_TUJ1488_20X_n18_cropped.tif	96	7	4.63636	1
212	Cl2080_TUJ1488_20X_n16-n17_cropped.tif	96	3	3	1
213	Cl2080_TUJ1488_20X_n16-n17_cropped.tif	96	3	3	1
214	Cl2080_TUJ1488_20X_n16-n17_cropped.tif	96	3	3	1
215	Cl2080_TUJ1488_20X_n16_cropped.tif	96	5	2.72727	1.25
216	Cl2080_TUJ1488_20X_n14_cropped.tif	66	6	3.5	1
217	Cl2080_TUJ1488_20X_n11_cropped.tif	59	6	4	1
218	Cl2080_TUJ1488_20X_n10_cropped.tif	83	8	6.09091	1.33333
219	Cl2080_TUJ1488_20X_n1_cropped.tif	85	11	7.63636	1.22222
220	Cl2080_TUJ1488_20X_n7_cropped.tif	79	13	5.8	1.625
221	Cl2080_TUJ1488_20X_n6_cropped.tif	85	9	5.54545	2.25
222	Cl2080_TUJ1488_20X_n2_cropped.tif	85	5	2.45455	1.66667
223	Cl2080_TUJ1488_20X_n4_cropped.tif	79	5	3.2	1.25
224	Cl2080_TUJ1488_20X_n20_cropped.tif	67	5	2.75	1
225	Cl2080_TUJ1488_20X_n19_cropped.tif	61	5	2	1
226	Cl2080_TUJ1488_20X_n21_cropped.tif	61	5	2.71429	1.25
227	Cl2080_TUJ1488_20X_n15_cropped.tif	55	9	4.16667	1
228	Cl2080_TUJ1488_20X_n14_cropped.tif	49	4	1.8	1
229	Cl2080_TUJ1488_20X_n17_cropped.tif	49	4	2.6	2
230	Cl2080_TUJ1488_20X_n9_cropped.tif	49	6	3.2	1
231	Cl2080_TUJ1488_20X_n8_cropped.tif	43	5	2	1
232	Cl2080_TUJ1488_20X_n16_cropped.tif	37	4	2.33333	1
233	Cl2080_TUJ1488_20X_n11_cropped.tif	133	6	2.73684	1.5
234	Cl2080_TUJ1488_20X_n10_s4c1.tif	91	7	3.08333	1.16667
235	Cl2080_TUJ1488_20X_n12_s4c1.tif	55	5	1.33333	1
236	Cl2080_TUJ1488_20X_n18_s6c1.tif	67	5	3.625	1.25
237	Cl2080_TUJ1488_20X_n5_cropped.tif	79	2	1.2	1
238	Cl2080_TUJ1488_20X_n13_s4c1.tif	79	4	1	1
239	Cl2081_TUJ1488_20X_n19_cropped.tif	55	8	5.85714	1.14286
240	Cl2081_TUJ1488_20X_n8_cropped.tif	55	8	4.71429	1.33333
241	Cl2081_TUJ1488_20X_n6_cropped.tif	67	7	4.22222	1
242	Cl2081_TUJ1488_20X_n5_cropped.tif	79	11	4.45455	1.375
243	Cl2081_TUJ1488_20X_n3_cropped.tif	103	12	6.8	2
244	Cl2081_TUJ1488_20X_n2_cropped.tif	103	9	5.53333	1.8
245	Cl2081_TUJ1488_20X_n1_cropped.tif	103	8	3.73333	2.66667
246	Cl2081_TUJ1488_20X_n21_cropped.tif	37	8	4.5	1
247	Cl2081_TUJ1488_20X_n18_cropped.tif	55	5	3.42857	1
248	Cl2081_TUJ1488_20X_n17_cropped.tif	91	11	5.38462	1.375
249	Cl2081_TUJ1488_20X_n16_cropped.tif	103	14	9.13333	2.33333
250	Cl2081_TUJ1488_20X_n15_cropped.tif	103	8	4.33333	1.33333
251	Cl2081_TUJ1488_20X_n14_cropped.tif	103	8	3.8	1.33333
252	Cl2081_TUJ1488_20X_n12_cropped.tif	91	10	5.69231	2.5
253	Cl2081_TUJ1488_20X_n11_cropped.tif	61	6	3	1.2
254	Cl2081_TUJ1488_20X_n9_cropped.tif	33	3	2.2	1.5
255	Cl2081_TUJ1488_20X_n22_cropped.tif	91	8	5.15385	1.6
256	Cl2081_TUJ1488_20X_n18_cropped.tif	85	13	6.5	1.44444
257	Cl2081_TUJ1488_20X_n11_cropped.tif	103	10	4	1.66667
258	Cl2081_TUJ1488_20X_n4_cropped.tif	97	9	3.78571	1.28571
259	Cl2081_TUJ1488_20X_n19_cropped.tif	67	11	4.88889	1
260	Cl2081_TUJ1488_20X_n7_cropped.tif	79	8	5	1.14286
261	Cl2081_TUJ1488_20X_n6_cropped.tif	97	5	3.28571	1.66667
262	Cl2081_TUJ1488_20X_n7_cropped.tif	127	5	3.47368	1.66667
263	Cl2081_TUJ1488_20X_n21_cropped.tif	97.3699	4	2.82353	Inf
264	Cl2081_TUJ1488_20X_n12_cropped.tif	127.37	4	1.95455	Inf
265	Cl2081_TUJ1488_20X_n3_cropped.tif	97.3699	9	3.70588	Inf
266	Cl2081_TUJ1488_20X_n20_cropped.tif	115	8	3.82353	1
267	Cl2081_TUJ1488_20X_n13_cropped.tif	79	5	3.63636	1
268	Cl2081_TUJ1488_20X_n8_cropped.tif	61	6	4.5	1
269	Cl2081_TUJ1488_20X_n22_cropped.tif	85	6	3.08333	1
270	Cl2081_TUJ1488_20X_n1_cropped.tif	67	8	5.11111	1.14286
271	Cl2081_TUJ1488_20X_n15_cropped.tif	55	4	3	2
272	Cl2081_TUJ1488_20X_n17_cropped.tif	61	9	4	1.28571
273	Cl2081_TUJ1488_20X_n11_cropped.tif	67	5	2.55556	1
274	Cl2081_TUJ1488_20X_n18_cropped.tif	67	5	3.77778	1.25
275	Cl2081_TUJ1488_20X_n4_cropped.tif	49	4	2.66667	1
276	Cl2081_TUJ1488_20X_n16_cropped.tif	37	4	2.25	1
277	Cl2081_TUJ1488_20X_n19_cropped.tif	109	9	4.875	1.8
278	Cl2081_TUJ1488_20X_n2_cropped.tif	115	4	2.64706	1.33333
279	Cl2089_TUJ1488_20X_n10_cropped.tif	73	8	5.3	1.33333
280	Cl2089_TUJ1488_20X_n8_cropped.tif	75	8	5.09091	1.14286
281	Cl2089_TUJ1488_20X_n7_cropped.tif	75	11	6.09091	2.2
282	Cl2089_TUJ1488_20X_n5_cropped.tif	51	9	4.14286	2.25
283	Cl2089_TUJ1488_20X_n2_cropped.tif	75	10	5.90909	2
284	Cl2089_TUJ1488_20X_n1_cropped.tif	93	8	3.85714	2
285	Cl2089_TUJ1488_20X_n4_cropped-1.tif	81	7	3.33333	2.33333
286	Cl2089_TUJ1488_20X_n22_cropped.tif	33	4	3.25	1.33333
287	Cl2089_TUJ1488_20X_n21_cropped.tif	33	2	0.75	1
288	Cl2089_TUJ1488_20X_n20_cropped.tif	45	6	2.83333	1
289	Cl2089_TUJ1488_20X_n18_cropped.tif	51	5	3.85714	1.25
290	Cl2089_TUJ1488_20X_n17_cropped.tif	57	5	3.125	1.25
291	Cl2089_TUJ1488_20X_n15_cropped.tif	63	7	3	1.75
292	Cl2089_TUJ1488_20X_n13_cropped.tif	51	4	2	1.33333
293	Cl2089_TUJ1488_20X_n12_cropped.tif	33	4	2.5	1
294	Cl2089_TUJ1488_20X_n11_cropped.tif	69	4	1.7	1.33333
295	Cl2089_TUJ1488_20X_n10_cropped.tif	93	3	1.07143	1.5
296	Cl2089_TUJ1488_20X_n8_cropped.tif	69	5	3	1.25
297	Cl2089_TUJ1488_20X_n7_cropped.tif	123	7	4.78947	2.33333
298	Cl2089_TUJ1488_20X_n6_cropped.tif	63	6	3.11111	1.5
299	Cl2089_TUJ1488_20X_n5_cropped.tif	51	4	2.28571	1.33333
300	Cl2089_TUJ1488_20X_n1_cropped.tif	57	5	2.375	1
301	Cl2089_TUJ1488_20X_n3_cropped.tif	51	4	2	1
302	Cl2089_TUJ1488_20X_n19_cropped.tif	81	3	1.08333	1
303	Cl2089_TUJ1488_20X_n16_cropped.tif	93	3	1.78571	1
304	Cl2089_TUJ1488_20X_n10_cropped.tif	87	4	2.07692	1
305	Cl2089_TUJ1488_20X_n11_cropped.tif	63	4	2.11111	1.33333
306	Cl2089_TUJ1488_20X_n12_cropped.tif	33	4	2.5	1
307	Cl2089_TUJ1488_20X_n14_cropped-1.tif	51	3	1.71429	1
308	Cl2089_TUJ1488_20X_n16_cropped-1.tif	93	4	2	1
309	Cl2089_TUJ1488_20X_n17_cropped.tif	45	7	4	1
310	Cl2089_TUJ1488_20X_n18_cropped.tif	45	5	4.33333	1.25
311	Cl2089_TUJ1488_20X_n19_cropped-1.tif	81	3	1.08333	1
312	Cl2089_TUJ1488_20X_n9_cropped.tif	195	4	2.51613	1.33333
313	Cl2089_TUJ1488_20X_n18_cropped.tif	51	6	4.28571	1
314	Cl2089_TUJ1488_20X_n17_cropped.tif	45	4	2.16667	1
315	Cl2089_TUJ1488_20X_n16_cropped.tif	63	3	2	1
316	Cl2089_TUJ1488_20X_n15_cropped.tif	81	6	3.33333	1.5
317	Cl2089_TUJ1488_20X_n14_cropped.tif	99	5	2.4	2.5
318	Cl2089_TUJ1488_20X_n12_cropped.tif	69	3	1.7	1
319	Cl2089_TUJ1488_20X_n11_cropped.tif	63	4	2.22222	2
320	Cl2089_TUJ1488_20X_n10_cropped.tif	75	4	2.63636	1.33333
321	Cl2089_TUJ1488_20X_n9_cropped.tif	33	4	3.5	1.33333
322	Cl2089_TUJ1488_20X_n7_cropped.tif	75	14	8.36364	2
323	Cl2089_TUJ1488_20X_n5_cropped.tif	51	9	5.28571	1.8
324	Cl2089_TUJ1488_20X_n4_cropped.tif	57	10	5.125	1.66667
325	Cl2089_TUJ1488_20X_n3_cropped.tif	141	8	3.86364	1.33333
326	Cl2089_TUJ1488_20X_n1_cropped.tif	81	6	3.58333	1.2
327	Cl2089_TUJ1488_20X_n20_cropped.tif	57	6	2.875	2
328	Cl2089_TUJ1488_20X_n19_cropped.tif	57	8	5.375	1.14286
329	Cl2089_TUJ1488_20X_n10_cropped.tif	75	3	2.63636	1
330	Cl2089_TUJ1488_20X_n12_cropped.tif	69	3	1.7	1
331	Cl2089_TUJ1488_20X_n14_cropped.tif	81	5	3	2.5
332	Cl2089_TUJ1488_20X_n16_cropped.tif	63	3	2	1
333	Cl2089_TUJ1488_20X_n3_cropped.tif	81	7	4.58333	1.16667
334	Cl2089_TUJ1488_20X_n3_cropped.tif	51	4	2	1

## Sheet: SD9.5 forFig6G
Source data for Fig 6F: Sholl profiles of induced neurons
	Radius	Inters	Radius_polyn_fit	Inters_polyn_fit	Radius1	log_intersPerArea	file_name	cell_line	neuron_number	condition1	condition2	condition3		one-way anova, Tukey's post hoc test								one-way anova, Dunnett's post hoc test
1	25	5	25	5	25	-5.90511	Cl1166_TUJ1488_20X_n18_cropped.tif_Sholl-Profiles.csv	Cl1166	n18	control1	controls	controls		diff	lwr	upr	p adj	comparison	p_label			condition	p_value	p_label	condition_name
2	31	6	31	6	31	-6.21867	Cl1166_TUJ1488_20X_n18_cropped.tif_Sholl-Profiles.csv	Cl1166	n18	control1	controls	controls		-0.30648	-0.591804	-0.0211555	0.0295611	within_degron/SGS-controls	p = 0.0296			within_degron/SGS - controls	0.0151409	p = 0.0151	within_degron/SGS
3	37	7	37	7	37	-6.53223	Cl1166_TUJ1488_20X_n18_cropped.tif_Sholl-Profiles.csv	Cl1166	n18	control1	controls	controls		0.282482	-0.00934151	0.574305	0.0619501	outside_degron-controls	p = 0.062			outside_degron - controls	0.0327153	p = 0.0327	outside_degron
4	43	6	43	6	43	-6.84579	Cl1166_TUJ1488_20X_n18_cropped.tif_Sholl-Profiles.csv	Cl1166	n18	control1	controls	controls		0.305677	0.00325929	0.608096	0.0464396	truncating-controls	p = 0.0464			truncating - controls	0.0242552	p = 0.0243	truncating
5	49	4	49	4	49	-7.15935	Cl1166_TUJ1488_20X_n18_cropped.tif_Sholl-Profiles.csv	Cl1166	n18	control1	controls	controls		0.588961	0.342565	0.835358	4.82e-08	outside_degron-within_degron/SGS	p < 0.001
6	55	5	55	5	55	-7.47291	Cl1166_TUJ1488_20X_n18_cropped.tif_Sholl-Profiles.csv	Cl1166	n18	control1	controls	controls		0.612157	0.3533	0.871014	5.08e-08	truncating-within_degron/SGS	p < 0.001
7	61	8	61	8	61	-7.78647	Cl1166_TUJ1488_20X_n18_cropped.tif_Sholl-Profiles.csv	Cl1166	n18	control1	controls	controls		0.0231956	-0.242809	0.2892	0.996032	truncating-outside_degron	p = 0.996
8	67	6	67	6	67	-8.10002	Cl1166_TUJ1488_20X_n18_cropped.tif_Sholl-Profiles.csv	Cl1166	n18	control1	controls	controls
9	73	4	73	4	73	-8.41358	Cl1166_TUJ1488_20X_n18_cropped.tif_Sholl-Profiles.csv	Cl1166	n18	control1	controls	controls
10	79	2	79	2	79	-8.72714	Cl1166_TUJ1488_20X_n18_cropped.tif_Sholl-Profiles.csv	Cl1166	n18	control1	controls	controls
11	85	0	85	4.14439e-08	0	0	Cl1166_TUJ1488_20X_n18_cropped.tif_Sholl-Profiles.csv	Cl1166	n18	control1	controls	controls
12	91	0	91	2.64263e-08	0	0	Cl1166_TUJ1488_20X_n18_cropped.tif_Sholl-Profiles.csv	Cl1166	n18	control1	controls	controls
13	25	2	25	2	25	-7.13698	Cl1166_TUJ1488_20X_n17_cropped.tif_Sholl-Profiles.csv	Cl1166	n17	control1	controls	controls
14	31	2	31	2	31	-7.37593	Cl1166_TUJ1488_20X_n17_cropped.tif_Sholl-Profiles.csv	Cl1166	n17	control1	controls	controls
15	37	2	37	2	37	-7.61489	Cl1166_TUJ1488_20X_n17_cropped.tif_Sholl-Profiles.csv	Cl1166	n17	control1	controls	controls
16	43	2	43	2	43	-7.85385	Cl1166_TUJ1488_20X_n17_cropped.tif_Sholl-Profiles.csv	Cl1166	n17	control1	controls	controls
17	49	2	49	2	49	-8.09281	Cl1166_TUJ1488_20X_n17_cropped.tif_Sholl-Profiles.csv	Cl1166	n17	control1	controls	controls
18	55	2	55	2	55	-8.33176	Cl1166_TUJ1488_20X_n17_cropped.tif_Sholl-Profiles.csv	Cl1166	n17	control1	controls	controls
19	61	2	61	2	61	-8.57072	Cl1166_TUJ1488_20X_n17_cropped.tif_Sholl-Profiles.csv	Cl1166	n17	control1	controls	controls
20	67	2	67	2	67	-8.80968	Cl1166_TUJ1488_20X_n17_cropped.tif_Sholl-Profiles.csv	Cl1166	n17	control1	controls	controls
21	73	2	73	2	73	-9.04864	Cl1166_TUJ1488_20X_n17_cropped.tif_Sholl-Profiles.csv	Cl1166	n17	control1	controls	controls
22	79	2	79	2	79	-9.28759	Cl1166_TUJ1488_20X_n17_cropped.tif_Sholl-Profiles.csv	Cl1166	n17	control1	controls	controls
23	85	2	85	2	85	-9.52655	Cl1166_TUJ1488_20X_n17_cropped.tif_Sholl-Profiles.csv	Cl1166	n17	control1	controls	controls
24	91	2	91	2	91	-9.76551	Cl1166_TUJ1488_20X_n17_cropped.tif_Sholl-Profiles.csv	Cl1166	n17	control1	controls	controls
25	97	1	97	1	97	-10.0045	Cl1166_TUJ1488_20X_n17_cropped.tif_Sholl-Profiles.csv	Cl1166	n17	control1	controls	controls
26	25	4	25	4	25	-6.05557	Cl1166_TUJ1488_20X_n10_cropped.tif_Sholl-Profiles.csv	Cl1166	n10	control1	controls	controls
27	31	5	31	5	31	-6.50974	Cl1166_TUJ1488_20X_n10_cropped.tif_Sholl-Profiles.csv	Cl1166	n10	control1	controls	controls
28	37	4	37	4	37	-6.96391	Cl1166_TUJ1488_20X_n10_cropped.tif_Sholl-Profiles.csv	Cl1166	n10	control1	controls	controls
29	43	6	43	6	43	-7.41808	Cl1166_TUJ1488_20X_n10_cropped.tif_Sholl-Profiles.csv	Cl1166	n10	control1	controls	controls
30	49	2	49	2	49	-7.87224	Cl1166_TUJ1488_20X_n10_cropped.tif_Sholl-Profiles.csv	Cl1166	n10	control1	controls	controls
31	55	2	55	2	55	-8.32641	Cl1166_TUJ1488_20X_n10_cropped.tif_Sholl-Profiles.csv	Cl1166	n10	control1	controls	controls
32	61	2	61	2	61	-8.78058	Cl1166_TUJ1488_20X_n10_cropped.tif_Sholl-Profiles.csv	Cl1166	n10	control1	controls	controls
33	67	1	67	1	67	-9.23475	Cl1166_TUJ1488_20X_n10_cropped.tif_Sholl-Profiles.csv	Cl1166	n10	control1	controls	controls
34	73	1	73	1	73	-9.68892	Cl1166_TUJ1488_20X_n10_cropped.tif_Sholl-Profiles.csv	Cl1166	n10	control1	controls	controls
35	79	1	79	1	79	-10.1431	Cl1166_TUJ1488_20X_n10_cropped.tif_Sholl-Profiles.csv	Cl1166	n10	control1	controls	controls
36	25	4	25	4	25	-6.0647	Cl1166_TUJ1488_20X_n2_cropped.tif_Sholl-Profiles.csv	Cl1166	n2	control1	controls	controls
37	31	5	31	5	31	-6.37479	Cl1166_TUJ1488_20X_n2_cropped.tif_Sholl-Profiles.csv	Cl1166	n2	control1	controls	controls
38	37	5	37	5	37	-6.68488	Cl1166_TUJ1488_20X_n2_cropped.tif_Sholl-Profiles.csv	Cl1166	n2	control1	controls	controls
39	43	7	43	7	43	-6.99496	Cl1166_TUJ1488_20X_n2_cropped.tif_Sholl-Profiles.csv	Cl1166	n2	control1	controls	controls
40	49	6	49	6	49	-7.30505	Cl1166_TUJ1488_20X_n2_cropped.tif_Sholl-Profiles.csv	Cl1166	n2	control1	controls	controls
41	55	4	55	4	55	-7.61514	Cl1166_TUJ1488_20X_n2_cropped.tif_Sholl-Profiles.csv	Cl1166	n2	control1	controls	controls
42	61	5	61	5	61	-7.92523	Cl1166_TUJ1488_20X_n2_cropped.tif_Sholl-Profiles.csv	Cl1166	n2	control1	controls	controls
43	67	3	67	3	67	-8.23531	Cl1166_TUJ1488_20X_n2_cropped.tif_Sholl-Profiles.csv	Cl1166	n2	control1	controls	controls
44	73	0	73	4.2462e-11	0	0	Cl1166_TUJ1488_20X_n2_cropped.tif_Sholl-Profiles.csv	Cl1166	n2	control1	controls	controls
45	25	7	25	7	25	-5.63642	Cl1166_TUJ1488_20X_n14_cropped.tif_Sholl-Profiles.csv	Cl1166	n14	control1	controls	controls
46	31	7	31	7	31	-6.14243	Cl1166_TUJ1488_20X_n14_cropped.tif_Sholl-Profiles.csv	Cl1166	n14	control1	controls	controls
47	37	5	37	5	37	-6.64845	Cl1166_TUJ1488_20X_n14_cropped.tif_Sholl-Profiles.csv	Cl1166	n14	control1	controls	controls
48	43	5	43	5	43	-7.15446	Cl1166_TUJ1488_20X_n14_cropped.tif_Sholl-Profiles.csv	Cl1166	n14	control1	controls	controls
49	49	3	49	3	49	-7.66048	Cl1166_TUJ1488_20X_n14_cropped.tif_Sholl-Profiles.csv	Cl1166	n14	control1	controls	controls
50	55	3	55	3	55	-8.16649	Cl1166_TUJ1488_20X_n14_cropped.tif_Sholl-Profiles.csv	Cl1166	n14	control1	controls	controls
51	25	4	25	4	25	-6.02187	Cl1166_TUJ1488_20X_n19_cropped.tif_Sholl-Profiles.csv	Cl1166	n19	control1	controls	controls
52	31	5	31	5	31	-6.45439	Cl1166_TUJ1488_20X_n19_cropped.tif_Sholl-Profiles.csv	Cl1166	n19	control1	controls	controls
53	37	4	37	4	37	-6.8869	Cl1166_TUJ1488_20X_n19_cropped.tif_Sholl-Profiles.csv	Cl1166	n19	control1	controls	controls
54	43	4	43	4	43	-7.31942	Cl1166_TUJ1488_20X_n19_cropped.tif_Sholl-Profiles.csv	Cl1166	n19	control1	controls	controls
55	49	4	49	4	49	-7.75193	Cl1166_TUJ1488_20X_n19_cropped.tif_Sholl-Profiles.csv	Cl1166	n19	control1	controls	controls
56	55	3	55	3	55	-8.18445	Cl1166_TUJ1488_20X_n19_cropped.tif_Sholl-Profiles.csv	Cl1166	n19	control1	controls	controls
57	61	3	61	3	61	-8.61696	Cl1166_TUJ1488_20X_n19_cropped.tif_Sholl-Profiles.csv	Cl1166	n19	control1	controls	controls
58	67	1	67	1	67	-9.04948	Cl1166_TUJ1488_20X_n19_cropped.tif_Sholl-Profiles.csv	Cl1166	n19	control1	controls	controls
59	73	0	73	1.81171e-09	0	0	Cl1166_TUJ1488_20X_n19_cropped.tif_Sholl-Profiles.csv	Cl1166	n19	control1	controls	controls
60	79	0	79	-2.61207e-09	0	0	Cl1166_TUJ1488_20X_n19_cropped.tif_Sholl-Profiles.csv	Cl1166	n19	control1	controls	controls
61	25	3	25	3	NA	-6.6667	Cl1166_TUJ1488_20X_n3_cropped.tif_Sholl-Profiles.csv	Cl1166	n3	control1	controls	controls
62	31	2	31	2	NA	-7.13836	Cl1166_TUJ1488_20X_n3_cropped.tif_Sholl-Profiles.csv	Cl1166	n3	control1	controls	controls
63	37	2	37	2	NA	-7.52632	Cl1166_TUJ1488_20X_n3_cropped.tif_Sholl-Profiles.csv	Cl1166	n3	control1	controls	controls
64	43	2	43	2	NA	-7.85584	Cl1166_TUJ1488_20X_n3_cropped.tif_Sholl-Profiles.csv	Cl1166	n3	control1	controls	controls
65	49	3	49	3	NA	-8.14224	Cl1166_TUJ1488_20X_n3_cropped.tif_Sholl-Profiles.csv	Cl1166	n3	control1	controls	controls
66	55	0	55	-4.43833e-10	NA	-8.82827	Cl1166_TUJ1488_20X_n3_cropped.tif_Sholl-Profiles.csv	Cl1166	n3	control1	controls	controls
67	61	0	61	-1.20781e-09	NA	-9.01633	Cl1166_TUJ1488_20X_n3_cropped.tif_Sholl-Profiles.csv	Cl1166	n3	control1	controls	controls
68	67	2	67	2	NA	0	Cl1166_TUJ1488_20X_n3_cropped.tif_Sholl-Profiles.csv	Cl1166	n3	control1	controls	controls
69	73	2	73	2	NA	0	Cl1166_TUJ1488_20X_n3_cropped.tif_Sholl-Profiles.csv	Cl1166	n3	control1	controls	controls
70	25	3	25	3	25	-6.3754	Cl1166_TUJ1488_20X_n4_cropped.tif_Sholl-Profiles.csv	Cl1166	n4	control1	controls	controls
71	31	3	31	3	31	-6.85239	Cl1166_TUJ1488_20X_n4_cropped.tif_Sholl-Profiles.csv	Cl1166	n4	control1	controls	controls
72	37	3	37	3	37	-7.32939	Cl1166_TUJ1488_20X_n4_cropped.tif_Sholl-Profiles.csv	Cl1166	n4	control1	controls	controls
73	43	3	43	3	43	-7.80638	Cl1166_TUJ1488_20X_n4_cropped.tif_Sholl-Profiles.csv	Cl1166	n4	control1	controls	controls
74	49	0	49	-2.25555e-10	61	-9.23735	Cl1166_TUJ1488_20X_n4_cropped.tif_Sholl-Profiles.csv	Cl1166	n4	control1	controls	controls
75	55	0	55	-1.38243e-10	0	0	Cl1166_TUJ1488_20X_n4_cropped.tif_Sholl-Profiles.csv	Cl1166	n4	control1	controls	controls
76	61	1	61	1	0	0	Cl1166_TUJ1488_20X_n4_cropped.tif_Sholl-Profiles.csv	Cl1166	n4	control1	controls	controls
77	67	0	67	-3.85626e-10	0	0	Cl1166_TUJ1488_20X_n4_cropped.tif_Sholl-Profiles.csv	Cl1166	n4	control1	controls	controls
78	73	0	73	-9.78616e-10	0	0	Cl1166_TUJ1488_20X_n4_cropped.tif_Sholl-Profiles.csv	Cl1166	n4	control1	controls	controls
79	25	2	25	2	25	-6.9289	Cl1166_TUJ1488_20X_n6_cropped.tif_Sholl-Profiles.csv	Cl1166	n6	control1	controls	controls
80	31	2	31	2	31	-7.24849	Cl1166_TUJ1488_20X_n6_cropped.tif_Sholl-Profiles.csv	Cl1166	n6	control1	controls	controls
81	37	2	37	2	37	-7.56808	Cl1166_TUJ1488_20X_n6_cropped.tif_Sholl-Profiles.csv	Cl1166	n6	control1	controls	controls
82	43	2	43	2	43	-7.88767	Cl1166_TUJ1488_20X_n6_cropped.tif_Sholl-Profiles.csv	Cl1166	n6	control1	controls	controls
83	49	2	49	2	49	-8.20726	Cl1166_TUJ1488_20X_n6_cropped.tif_Sholl-Profiles.csv	Cl1166	n6	control1	controls	controls
84	55	3	55	3	55	-8.52686	Cl1166_TUJ1488_20X_n6_cropped.tif_Sholl-Profiles.csv	Cl1166	n6	control1	controls	controls
85	61	2	61	2	61	-8.84645	Cl1166_TUJ1488_20X_n6_cropped.tif_Sholl-Profiles.csv	Cl1166	n6	control1	controls	controls
86	67	1	67	1	67	-9.16604	Cl1166_TUJ1488_20X_n6_cropped.tif_Sholl-Profiles.csv	Cl1166	n6	control1	controls	controls
87	25	7	25	7	NA	-5.62681	Cl1166_TUJ1488_20X_n8_cropped.tif_Sholl-Profiles.csv	Cl1166	n8	control1	controls	controls
88	31	7	31	7	NA	-6.142	Cl1166_TUJ1488_20X_n8_cropped.tif_Sholl-Profiles.csv	Cl1166	n8	control1	controls	controls
89	37	6	37	6	NA	-6.56576	Cl1166_TUJ1488_20X_n8_cropped.tif_Sholl-Profiles.csv	Cl1166	n8	control1	controls	controls
90	43	6	43	6	NA	-6.92568	Cl1166_TUJ1488_20X_n8_cropped.tif_Sholl-Profiles.csv	Cl1166	n8	control1	controls	controls
91	49	4	49	4	NA	-7.23852	Cl1166_TUJ1488_20X_n8_cropped.tif_Sholl-Profiles.csv	Cl1166	n8	control1	controls	controls
92	55	6	55	6	NA	-7.51518	Cl1166_TUJ1488_20X_n8_cropped.tif_Sholl-Profiles.csv	Cl1166	n8	control1	controls	controls
93	61	5	61	5	NA	-7.76316	Cl1166_TUJ1488_20X_n8_cropped.tif_Sholl-Profiles.csv	Cl1166	n8	control1	controls	controls
94	67	5	67	5	NA	-7.98786	Cl1166_TUJ1488_20X_n8_cropped.tif_Sholl-Profiles.csv	Cl1166	n8	control1	controls	controls
95	25	4	25	4	NA	-6.29001	Cl1166_TUJ1488_20X_n1_cropped.tif_Sholl-Profiles.csv	Cl1166	n1	control1	controls	controls
96	31	2	31	2	NA	-7.11167	Cl1166_TUJ1488_20X_n1_cropped.tif_Sholl-Profiles.csv	Cl1166	n1	control1	controls	controls
97	37	2	37	2	NA	-7.78749	Cl1166_TUJ1488_20X_n1_cropped.tif_Sholl-Profiles.csv	Cl1166	n1	control1	controls	controls
98	43	0	43	1.81899e-12	NA	0	Cl1166_TUJ1488_20X_n1_cropped.tif_Sholl-Profiles.csv	Cl1166	n1	control1	controls	controls
99	49	0	49	2.27374e-12	NA	0	Cl1166_TUJ1488_20X_n1_cropped.tif_Sholl-Profiles.csv	Cl1166	n1	control1	controls	controls
100	55	0	55	6.82121e-13	NA	0	Cl1166_TUJ1488_20X_n1_cropped.tif_Sholl-Profiles.csv	Cl1166	n1	control1	controls	controls
101	25	5	25	5	25	-5.73581	Cl1166_TUJ1488_20X_n11_cropped.tif_Sholl-Profiles.csv	Cl1166	n11	control1	controls	controls
102	31	5	31	5	31	-6.6305	Cl1166_TUJ1488_20X_n11_cropped.tif_Sholl-Profiles.csv	Cl1166	n11	control1	controls	controls
103	37	3	37	3	37	-7.5252	Cl1166_TUJ1488_20X_n11_cropped.tif_Sholl-Profiles.csv	Cl1166	n11	control1	controls	controls
104	43	1	43	1	43	-8.41989	Cl1166_TUJ1488_20X_n11_cropped.tif_Sholl-Profiles.csv	Cl1166	n11	control1	controls	controls
105	25	3	25	3	NA	-6.35223	Cl1166_TUJ1488_20X_n12_cropped.tif_Sholl-Profiles.csv	Cl1166	n12	control1	controls	controls
106	31	3	31	3	NA	-6.92097	Cl1166_TUJ1488_20X_n12_cropped.tif_Sholl-Profiles.csv	Cl1166	n12	control1	controls	controls
107	37	4	37	4	NA	-7.38877	Cl1166_TUJ1488_20X_n12_cropped.tif_Sholl-Profiles.csv	Cl1166	n12	control1	controls	controls
108	43	2	43	2	NA	-7.7861	Cl1166_TUJ1488_20X_n12_cropped.tif_Sholl-Profiles.csv	Cl1166	n12	control1	controls	controls
109	49	2	49	2	NA	-8.13146	Cl1166_TUJ1488_20X_n12_cropped.tif_Sholl-Profiles.csv	Cl1166	n12	control1	controls	controls
110	55	2	55	2	NA	-8.43686	Cl1166_TUJ1488_20X_n12_cropped.tif_Sholl-Profiles.csv	Cl1166	n12	control1	controls	controls
111	61	2	61	2	NA	-8.71062	Cl1166_TUJ1488_20X_n12_cropped.tif_Sholl-Profiles.csv	Cl1166	n12	control1	controls	controls
112	25	4	25	4	NA	-6.29984	Cl1166_TUJ1488_20X_n20_cropped.tif_Sholl-Profiles.csv	Cl1166	n20	control1	controls	controls
113	31	4	31	4	NA	-6.73516	Cl1166_TUJ1488_20X_n20_cropped.tif_Sholl-Profiles.csv	Cl1166	n20	control1	controls	controls
114	37	5	37	5	NA	-7.0932	Cl1166_TUJ1488_20X_n20_cropped.tif_Sholl-Profiles.csv	Cl1166	n20	control1	controls	controls
115	43	2	43	2	NA	-7.39732	Cl1166_TUJ1488_20X_n20_cropped.tif_Sholl-Profiles.csv	Cl1166	n20	control1	controls	controls
116	49	3	49	3	NA	-7.66165	Cl1166_TUJ1488_20X_n20_cropped.tif_Sholl-Profiles.csv	Cl1166	n20	control1	controls	controls
117	55	3	55	3	NA	-7.89541	Cl1166_TUJ1488_20X_n20_cropped.tif_Sholl-Profiles.csv	Cl1166	n20	control1	controls	controls
118	61	3	61	3	NA	-8.10494	Cl1166_TUJ1488_20X_n20_cropped.tif_Sholl-Profiles.csv	Cl1166	n20	control1	controls	controls
119	67	5	67	5	NA	-8.2948	Cl1166_TUJ1488_20X_n20_cropped.tif_Sholl-Profiles.csv	Cl1166	n20	control1	controls	controls
120	73	3	73	3	NA	-8.46836	Cl1166_TUJ1488_20X_n20_cropped.tif_Sholl-Profiles.csv	Cl1166	n20	control1	controls	controls
121	79	5	79	5	NA	-8.6282	Cl1166_TUJ1488_20X_n20_cropped.tif_Sholl-Profiles.csv	Cl1166	n20	control1	controls	controls
122	85	4	85	4	NA	-8.77634	Cl1166_TUJ1488_20X_n20_cropped.tif_Sholl-Profiles.csv	Cl1166	n20	control1	controls	controls
123	91	3	91	3	NA	-8.91437	Cl1166_TUJ1488_20X_n20_cropped.tif_Sholl-Profiles.csv	Cl1166	n20	control1	controls	controls
124	25	3	25	3	25	-6.40537	Cl1166_TUJ1488_20X_n16_cropped.tif_Sholl-Profiles.csv	Cl1166	n16	control1	controls	controls
125	31	3	31	3	31	-6.75906	Cl1166_TUJ1488_20X_n16_cropped.tif_Sholl-Profiles.csv	Cl1166	n16	control1	controls	controls
126	37	3	37	3	37	-7.11276	Cl1166_TUJ1488_20X_n16_cropped.tif_Sholl-Profiles.csv	Cl1166	n16	control1	controls	controls
127	43	3	43	3	43	-7.46645	Cl1166_TUJ1488_20X_n16_cropped.tif_Sholl-Profiles.csv	Cl1166	n16	control1	controls	controls
128	49	3	49	3	49	-7.82015	Cl1166_TUJ1488_20X_n16_cropped.tif_Sholl-Profiles.csv	Cl1166	n16	control1	controls	controls
129	55	4	55	4	55	-8.17384	Cl1166_TUJ1488_20X_n16_cropped.tif_Sholl-Profiles.csv	Cl1166	n16	control1	controls	controls
130	61	4	61	4	61	-8.52754	Cl1166_TUJ1488_20X_n16_cropped.tif_Sholl-Profiles.csv	Cl1166	n16	control1	controls	controls
131	67	3	67	3	67	-8.88123	Cl1166_TUJ1488_20X_n16_cropped.tif_Sholl-Profiles.csv	Cl1166	n16	control1	controls	controls
132	73	1	73	1	73	-9.23493	Cl1166_TUJ1488_20X_n16_cropped.tif_Sholl-Profiles.csv	Cl1166	n16	control1	controls	controls
133	79	1	79	1	79	-9.58862	Cl1166_TUJ1488_20X_n16_cropped.tif_Sholl-Profiles.csv	Cl1166	n16	control1	controls	controls
134	85	1	85	1	85	-9.94232	Cl1166_TUJ1488_20X_n16_cropped.tif_Sholl-Profiles.csv	Cl1166	n16	control1	controls	controls
135	91	0	91	3.20724e-08	0	0	Cl1166_TUJ1488_20X_n16_cropped.tif_Sholl-Profiles.csv	Cl1166	n16	control1	controls	controls
136	25	5	25	5	25	-5.84756	Cl1166_TUJ1488_20X_n21_cropped.tif_Sholl-Profiles.csv	Cl1166	n21	control1	controls	controls
137	31	6	31	6	31	-6.21516	Cl1166_TUJ1488_20X_n21_cropped.tif_Sholl-Profiles.csv	Cl1166	n21	control1	controls	controls
138	37	7	37	7	37	-6.58276	Cl1166_TUJ1488_20X_n21_cropped.tif_Sholl-Profiles.csv	Cl1166	n21	control1	controls	controls
139	43	4	43	4	43	-6.95036	Cl1166_TUJ1488_20X_n21_cropped.tif_Sholl-Profiles.csv	Cl1166	n21	control1	controls	controls
140	49	6	49	6	49	-7.31796	Cl1166_TUJ1488_20X_n21_cropped.tif_Sholl-Profiles.csv	Cl1166	n21	control1	controls	controls
141	55	5	55	5	55	-7.68556	Cl1166_TUJ1488_20X_n21_cropped.tif_Sholl-Profiles.csv	Cl1166	n21	control1	controls	controls
142	61	5	61	5	61	-8.05316	Cl1166_TUJ1488_20X_n21_cropped.tif_Sholl-Profiles.csv	Cl1166	n21	control1	controls	controls
143	67	3	67	3	67	-8.42076	Cl1166_TUJ1488_20X_n21_cropped.tif_Sholl-Profiles.csv	Cl1166	n21	control1	controls	controls
144	73	2	73	2	73	-8.78836	Cl1166_TUJ1488_20X_n21_cropped.tif_Sholl-Profiles.csv	Cl1166	n21	control1	controls	controls
145	79	2	79	2	79	-9.15596	Cl1166_TUJ1488_20X_n21_cropped.tif_Sholl-Profiles.csv	Cl1166	n21	control1	controls	controls
146	25	5	25	5	NA	-5.78294	Cl1166_TUJ1488_20X_n13_cropped.tif_Sholl-Profiles.csv	Cl1166	n13	control1	controls	controls
147	31	5	31	5	NA	-6.35766	Cl1166_TUJ1488_20X_n13_cropped.tif_Sholl-Profiles.csv	Cl1166	n13	control1	controls	controls
148	37	4	37	4	NA	-6.83038	Cl1166_TUJ1488_20X_n13_cropped.tif_Sholl-Profiles.csv	Cl1166	n13	control1	controls	controls
149	43	5	43	5	NA	-7.23189	Cl1166_TUJ1488_20X_n13_cropped.tif_Sholl-Profiles.csv	Cl1166	n13	control1	controls	controls
150	49	6	49	6	NA	-7.58088	Cl1166_TUJ1488_20X_n13_cropped.tif_Sholl-Profiles.csv	Cl1166	n13	control1	controls	controls
151	55	5	55	5	NA	-7.8895	Cl1166_TUJ1488_20X_n13_cropped.tif_Sholl-Profiles.csv	Cl1166	n13	control1	controls	controls
152	61	3	61	3	NA	-8.16613	Cl1166_TUJ1488_20X_n13_cropped.tif_Sholl-Profiles.csv	Cl1166	n13	control1	controls	controls
153	67	3	67	3	NA	-8.41679	Cl1166_TUJ1488_20X_n13_cropped.tif_Sholl-Profiles.csv	Cl1166	n13	control1	controls	controls
154	73	2	73	2	NA	-8.64594	Cl1166_TUJ1488_20X_n13_cropped.tif_Sholl-Profiles.csv	Cl1166	n13	control1	controls	controls
155	79	3	79	3	NA	-8.85698	Cl1166_TUJ1488_20X_n13_cropped.tif_Sholl-Profiles.csv	Cl1166	n13	control1	controls	controls
156	85	2	85	2	NA	-9.05256	Cl1166_TUJ1488_20X_n13_cropped.tif_Sholl-Profiles.csv	Cl1166	n13	control1	controls	controls
157	91	3	91	3	NA	-9.2348	Cl1166_TUJ1488_20X_n13_cropped.tif_Sholl-Profiles.csv	Cl1166	n13	control1	controls	controls
158	25	6	25	6	25	-5.36068	Cl1166_TUJ1488_20X_n15_cropped.tif_Sholl-Profiles.csv	Cl1166	n15	control1	controls	controls
159	31	8	31	8	31	-5.8261	Cl1166_TUJ1488_20X_n15_cropped.tif_Sholl-Profiles.csv	Cl1166	n15	control1	controls	controls
160	37	8	37	8	37	-6.29153	Cl1166_TUJ1488_20X_n15_cropped.tif_Sholl-Profiles.csv	Cl1166	n15	control1	controls	controls
161	43	9	43	9	43	-6.75696	Cl1166_TUJ1488_20X_n15_cropped.tif_Sholl-Profiles.csv	Cl1166	n15	control1	controls	controls
162	49	7	49	7	49	-7.22238	Cl1166_TUJ1488_20X_n15_cropped.tif_Sholl-Profiles.csv	Cl1166	n15	control1	controls	controls
163	55	7	55	7	55	-7.68781	Cl1166_TUJ1488_20X_n15_cropped.tif_Sholl-Profiles.csv	Cl1166	n15	control1	controls	controls
164	61	4	61	4	61	-8.15324	Cl1166_TUJ1488_20X_n15_cropped.tif_Sholl-Profiles.csv	Cl1166	n15	control1	controls	controls
165	67	0	67	-2.21189e-09	73	-9.08409	Cl1166_TUJ1488_20X_n15_cropped.tif_Sholl-Profiles.csv	Cl1166	n15	control1	controls	controls
166	73	1	73	1	0	0	Cl1166_TUJ1488_20X_n15_cropped.tif_Sholl-Profiles.csv	Cl1166	n15	control1	controls	controls
167	79	0	79	-7.71252e-10	0	0	Cl1166_TUJ1488_20X_n15_cropped.tif_Sholl-Profiles.csv	Cl1166	n15	control1	controls	controls
168	25	7	25	7	25	-5.44362	Cl1166_TUJ1488_20X_n9_cropped.tif_Sholl-Profiles.csv	Cl1166	n9	control1	controls	controls
169	31	7	31	7	31	-5.99112	Cl1166_TUJ1488_20X_n9_cropped.tif_Sholl-Profiles.csv	Cl1166	n9	control1	controls	controls
170	37	8	37	8	37	-6.53861	Cl1166_TUJ1488_20X_n9_cropped.tif_Sholl-Profiles.csv	Cl1166	n9	control1	controls	controls
171	43	6	43	6	43	-7.08611	Cl1166_TUJ1488_20X_n9_cropped.tif_Sholl-Profiles.csv	Cl1166	n9	control1	controls	controls
172	49	4	49	4	49	-7.63361	Cl1166_TUJ1488_20X_n9_cropped.tif_Sholl-Profiles.csv	Cl1166	n9	control1	controls	controls
173	55	2	55	2	55	-8.18111	Cl1166_TUJ1488_20X_n9_cropped.tif_Sholl-Profiles.csv	Cl1166	n9	control1	controls	controls
174	25	8	25	8	25	-5.1764	Cl1166_TUJ1488_20X_n5_cropped.tif_Sholl-Profiles.csv	Cl1166	n5	control1	controls	controls
175	31	8	31	8	31	-5.7267	Cl1166_TUJ1488_20X_n5_cropped.tif_Sholl-Profiles.csv	Cl1166	n5	control1	controls	controls
176	37	8	37	8	37	-6.277	Cl1166_TUJ1488_20X_n5_cropped.tif_Sholl-Profiles.csv	Cl1166	n5	control1	controls	controls
177	43	9	43	9	43	-6.82731	Cl1166_TUJ1488_20X_n5_cropped.tif_Sholl-Profiles.csv	Cl1166	n5	control1	controls	controls
178	49	8	49	8	49	-7.37761	Cl1166_TUJ1488_20X_n5_cropped.tif_Sholl-Profiles.csv	Cl1166	n5	control1	controls	controls
179	55	5	55	5	55	-7.92791	Cl1166_TUJ1488_20X_n5_cropped.tif_Sholl-Profiles.csv	Cl1166	n5	control1	controls	controls
180	61	2	61	2	61	-8.47821	Cl1166_TUJ1488_20X_n5_cropped.tif_Sholl-Profiles.csv	Cl1166	n5	control1	controls	controls
181	67	1	67	1	67	-9.02852	Cl1166_TUJ1488_20X_n5_cropped.tif_Sholl-Profiles.csv	Cl1166	n5	control1	controls	controls
182	25	5	25	5	25	-5.58831	Cl1166_TUJ1488_20X_n7_cropped.tif_Sholl-Profiles.csv	Cl1166	n7	control1	controls	controls
183	31	7	31	7	31	-6.03046	Cl1166_TUJ1488_20X_n7_cropped.tif_Sholl-Profiles.csv	Cl1166	n7	control1	controls	controls
184	37	6	37	6	37	-6.47262	Cl1166_TUJ1488_20X_n7_cropped.tif_Sholl-Profiles.csv	Cl1166	n7	control1	controls	controls
185	43	7	43	7	43	-6.91477	Cl1166_TUJ1488_20X_n7_cropped.tif_Sholl-Profiles.csv	Cl1166	n7	control1	controls	controls
186	49	8	49	8	49	-7.35692	Cl1166_TUJ1488_20X_n7_cropped.tif_Sholl-Profiles.csv	Cl1166	n7	control1	controls	controls
187	55	6	55	6	55	-7.79907	Cl1166_TUJ1488_20X_n7_cropped.tif_Sholl-Profiles.csv	Cl1166	n7	control1	controls	controls
188	61	4	61	4	61	-8.24122	Cl1166_TUJ1488_20X_n7_cropped.tif_Sholl-Profiles.csv	Cl1166	n7	control1	controls	controls
189	67	1	67	1	67	-8.68337	Cl1166_TUJ1488_20X_n7_cropped.tif_Sholl-Profiles.csv	Cl1166	n7	control1	controls	controls
190	73	0	73	4.30737e-09	0	0	Cl1166_TUJ1488_20X_n7_cropped.tif_Sholl-Profiles.csv	Cl1166	n7	control1	controls	controls
191	79	0	79	-7.53789e-09	0	0	Cl1166_TUJ1488_20X_n7_cropped.tif_Sholl-Profiles.csv	Cl1166	n7	control1	controls	controls
192	85	0	85	-3.78059e-08	0	0	Cl1166_TUJ1488_20X_n7_cropped.tif_Sholl-Profiles.csv	Cl1166	n7	control1	controls	controls
193	25	4	25	4	NA	-6.24493	Cl1166_TUJ1488_20X_n13_croppedB7.tif_Sholl-Profiles.csv	Cl1166	n13	control1	controls	controls
194	31	2	31	2	NA	-6.93747	Cl1166_TUJ1488_20X_n13_croppedB7.tif_Sholl-Profiles.csv	Cl1166	n13	control1	controls	controls
195	37	3	37	3	NA	-7.50709	Cl1166_TUJ1488_20X_n13_croppedB7.tif_Sholl-Profiles.csv	Cl1166	n13	control1	controls	controls
196	43	2	43	2	NA	-7.99092	Cl1166_TUJ1488_20X_n13_croppedB7.tif_Sholl-Profiles.csv	Cl1166	n13	control1	controls	controls
197	49	2	49	2	NA	-8.41144	Cl1166_TUJ1488_20X_n13_croppedB7.tif_Sholl-Profiles.csv	Cl1166	n13	control1	controls	controls
198	55	2	55	2	NA	-8.78333	Cl1166_TUJ1488_20X_n13_croppedB7.tif_Sholl-Profiles.csv	Cl1166	n13	control1	controls	controls
199	61	1	61	1	NA	-9.11667	Cl1166_TUJ1488_20X_n13_croppedB7.tif_Sholl-Profiles.csv	Cl1166	n13	control1	controls	controls
200	67	1	67	1	NA	-9.41871	Cl1166_TUJ1488_20X_n13_croppedB7.tif_Sholl-Profiles.csv	Cl1166	n13	control1	controls	controls
201	73	1	73	1	NA	-9.69483	Cl1166_TUJ1488_20X_n13_croppedB7.tif_Sholl-Profiles.csv	Cl1166	n13	control1	controls	controls
202	79	0	79	-2.00089e-10	NA	0	Cl1166_TUJ1488_20X_n13_croppedB7.tif_Sholl-Profiles.csv	Cl1166	n13	control1	controls	controls
203	85	0	85	1.92085e-09	NA	0	Cl1166_TUJ1488_20X_n13_croppedB7.tif_Sholl-Profiles.csv	Cl1166	n13	control1	controls	controls
204	25	4	25	4	25	-6.01595	Cl1166_TUJ1488_20X_n15_croppedB7.tif_Sholl-Profiles.csv	Cl1166	n15	control1	controls	controls
205	31	4	31	4	31	-6.59397	Cl1166_TUJ1488_20X_n15_croppedB7.tif_Sholl-Profiles.csv	Cl1166	n15	control1	controls	controls
206	37	4	37	4	37	-7.17199	Cl1166_TUJ1488_20X_n15_croppedB7.tif_Sholl-Profiles.csv	Cl1166	n15	control1	controls	controls
207	43	3	43	3	43	-7.75001	Cl1166_TUJ1488_20X_n15_croppedB7.tif_Sholl-Profiles.csv	Cl1166	n15	control1	controls	controls
208	49	2	49	2	49	-8.32803	Cl1166_TUJ1488_20X_n15_croppedB7.tif_Sholl-Profiles.csv	Cl1166	n15	control1	controls	controls
209	55	1	55	1	55	-8.90605	Cl1166_TUJ1488_20X_n15_croppedB7.tif_Sholl-Profiles.csv	Cl1166	n15	control1	controls	controls
210	61	0	61	-2.27374e-12	0	0	Cl1166_TUJ1488_20X_n15_croppedB7.tif_Sholl-Profiles.csv	Cl1166	n15	control1	controls	controls
211	25	4	25	4	NA	-6.24493	Cl1166_TUJ1488_20X_n13_croppedB7.tif_Sholl-Profiles.csv	Cl1166	n13	control1	controls	controls
212	31	2	31	2	NA	-6.93747	Cl1166_TUJ1488_20X_n13_croppedB7.tif_Sholl-Profiles.csv	Cl1166	n13	control1	controls	controls
213	37	3	37	3	NA	-7.50709	Cl1166_TUJ1488_20X_n13_croppedB7.tif_Sholl-Profiles.csv	Cl1166	n13	control1	controls	controls
214	43	2	43	2	NA	-7.99092	Cl1166_TUJ1488_20X_n13_croppedB7.tif_Sholl-Profiles.csv	Cl1166	n13	control1	controls	controls
215	49	2	49	2	NA	-8.41144	Cl1166_TUJ1488_20X_n13_croppedB7.tif_Sholl-Profiles.csv	Cl1166	n13	control1	controls	controls
216	55	2	55	2	NA	-8.78333	Cl1166_TUJ1488_20X_n13_croppedB7.tif_Sholl-Profiles.csv	Cl1166	n13	control1	controls	controls
217	61	1	61	1	NA	-9.11667	Cl1166_TUJ1488_20X_n13_croppedB7.tif_Sholl-Profiles.csv	Cl1166	n13	control1	controls	controls
218	67	1	67	1	NA	-9.41871	Cl1166_TUJ1488_20X_n13_croppedB7.tif_Sholl-Profiles.csv	Cl1166	n13	control1	controls	controls
219	73	1	73	1	NA	-9.69483	Cl1166_TUJ1488_20X_n13_croppedB7.tif_Sholl-Profiles.csv	Cl1166	n13	control1	controls	controls
220	79	0	79	-2.00089e-10	NA	0	Cl1166_TUJ1488_20X_n13_croppedB7.tif_Sholl-Profiles.csv	Cl1166	n13	control1	controls	controls
221	85	0	85	1.92085e-09	NA	0	Cl1166_TUJ1488_20X_n13_croppedB7.tif_Sholl-Profiles.csv	Cl1166	n13	control1	controls	controls
222	23	5	23	5	23	-5.71776	Cl1166_TUJ1488_20X_n15_croppedB7.tif_Sholl-Profiles.csv	Cl1166	n15	control1	controls	controls
223	29	5	29	5	29	-6.31422	Cl1166_TUJ1488_20X_n15_croppedB7.tif_Sholl-Profiles.csv	Cl1166	n15	control1	controls	controls
224	35	3	35	3	35	-6.91069	Cl1166_TUJ1488_20X_n15_croppedB7.tif_Sholl-Profiles.csv	Cl1166	n15	control1	controls	controls
225	41	4	41	4	41	-7.50716	Cl1166_TUJ1488_20X_n15_croppedB7.tif_Sholl-Profiles.csv	Cl1166	n15	control1	controls	controls
226	47	3	47	3	47	-8.10362	Cl1166_TUJ1488_20X_n15_croppedB7.tif_Sholl-Profiles.csv	Cl1166	n15	control1	controls	controls
227	53	1	53	1	53	-8.70009	Cl1166_TUJ1488_20X_n15_croppedB7.tif_Sholl-Profiles.csv	Cl1166	n15	control1	controls	controls
228	59	1	59	1	59	-9.29655	Cl1166_TUJ1488_20X_n15_croppedB7.tif_Sholl-Profiles.csv	Cl1166	n15	control1	controls	controls
229	25	3	25	3	25	-6.4007	Cl1166_TUJ1488_20X_n10_cropped.tif_Sholl-Profiles.csv	Cl1166	n10	control1	controls	controls
230	31	4	31	4	31	-6.79274	Cl1166_TUJ1488_20X_n10_cropped.tif_Sholl-Profiles.csv	Cl1166	n10	control1	controls	controls
231	37	3	37	3	37	-7.18479	Cl1166_TUJ1488_20X_n10_cropped.tif_Sholl-Profiles.csv	Cl1166	n10	control1	controls	controls
232	43	0	43	1.33878e-08	0	0	Cl1166_TUJ1488_20X_n10_cropped.tif_Sholl-Profiles.csv	Cl1166	n10	control1	controls	controls
233	49	0	49	-3.43425e-08	0	0	Cl1166_TUJ1488_20X_n10_cropped.tif_Sholl-Profiles.csv	Cl1166	n10	control1	controls	controls
234	55	0	55	-5.18048e-08	0	0	Cl1166_TUJ1488_20X_n10_cropped.tif_Sholl-Profiles.csv	Cl1166	n10	control1	controls	controls
235	61	0	61	-2.87546e-07	0	0	Cl1166_TUJ1488_20X_n10_cropped.tif_Sholl-Profiles.csv	Cl1166	n10	control1	controls	controls
236	67	0	67	-1.68453e-07	0	0	Cl1166_TUJ1488_20X_n10_cropped.tif_Sholl-Profiles.csv	Cl1166	n10	control1	controls	controls
237	73	0	73	-5.44591e-07	0	0	Cl1166_TUJ1488_20X_n10_cropped.tif_Sholl-Profiles.csv	Cl1166	n10	control1	controls	controls
238	79	0	79	-3.163e-07	0	0	Cl1166_TUJ1488_20X_n10_cropped.tif_Sholl-Profiles.csv	Cl1166	n10	control1	controls	controls
239	85	0	85	-4.66243e-07	0	0	Cl1166_TUJ1488_20X_n10_cropped.tif_Sholl-Profiles.csv	Cl1166	n10	control1	controls	controls
240	91	0	91	-2.82889e-08	0	0	Cl1166_TUJ1488_20X_n10_cropped.tif_Sholl-Profiles.csv	Cl1166	n10	control1	controls	controls
241	97	0	97	-1.11456e-05	0	0	Cl1166_TUJ1488_20X_n10_cropped.tif_Sholl-Profiles.csv	Cl1166	n10	control1	controls	controls
242	103	0	103	-8.08609e-06	0	0	Cl1166_TUJ1488_20X_n10_cropped.tif_Sholl-Profiles.csv	Cl1166	n10	control1	controls	controls
243	109	0	109	1.58336e-06	0	0	Cl1166_TUJ1488_20X_n10_cropped.tif_Sholl-Profiles.csv	Cl1166	n10	control1	controls	controls
244	25	4	25	4	25	-6.01595	Cl1166_TUJ1488_20X_n15_cropped.tif_Sholl-Profiles.csv	Cl1166	n15	control1	controls	controls
245	31	4	31	4	31	-6.59397	Cl1166_TUJ1488_20X_n15_cropped.tif_Sholl-Profiles.csv	Cl1166	n15	control1	controls	controls
246	37	4	37	4	37	-7.17199	Cl1166_TUJ1488_20X_n15_cropped.tif_Sholl-Profiles.csv	Cl1166	n15	control1	controls	controls
247	43	3	43	3	43	-7.75001	Cl1166_TUJ1488_20X_n15_cropped.tif_Sholl-Profiles.csv	Cl1166	n15	control1	controls	controls
248	49	2	49	2	49	-8.32803	Cl1166_TUJ1488_20X_n15_cropped.tif_Sholl-Profiles.csv	Cl1166	n15	control1	controls	controls
249	55	1	55	1	55	-8.90605	Cl1166_TUJ1488_20X_n15_cropped.tif_Sholl-Profiles.csv	Cl1166	n15	control1	controls	controls
250	61	0	61	-2.27374e-12	0	0	Cl1166_TUJ1488_20X_n15_cropped.tif_Sholl-Profiles.csv	Cl1166	n15	control1	controls	controls
251	25	4	25	4	NA	-5.85298	Cl1166_TUJ1488_20X_n11_cropped.tif_Sholl-Profiles.csv	Cl1166	n11	control1	controls	controls
252	31	5	31	5	NA	-6.5543	Cl1166_TUJ1488_20X_n11_cropped.tif_Sholl-Profiles.csv	Cl1166	n11	control1	controls	controls
253	37	5	37	5	NA	-7.13115	Cl1166_TUJ1488_20X_n11_cropped.tif_Sholl-Profiles.csv	Cl1166	n11	control1	controls	controls
254	43	4	43	4	NA	-7.62111	Cl1166_TUJ1488_20X_n11_cropped.tif_Sholl-Profiles.csv	Cl1166	n11	control1	controls	controls
255	49	2	49	2	NA	-8.04697	Cl1166_TUJ1488_20X_n11_cropped.tif_Sholl-Profiles.csv	Cl1166	n11	control1	controls	controls
256	55	2	55	2	NA	-8.42357	Cl1166_TUJ1488_20X_n11_cropped.tif_Sholl-Profiles.csv	Cl1166	n11	control1	controls	controls
257	61	1	61	1	NA	-8.76114	Cl1166_TUJ1488_20X_n11_cropped.tif_Sholl-Profiles.csv	Cl1166	n11	control1	controls	controls
258	67	0	67	5.62795e-09	NA	-9.34664	Cl1166_TUJ1488_20X_n11_cropped.tif_Sholl-Profiles.csv	Cl1166	n11	control1	controls	controls
259	73	2	73	2	NA	0	Cl1166_TUJ1488_20X_n11_cropped.tif_Sholl-Profiles.csv	Cl1166	n11	control1	controls	controls
260	79	0	79	1.79207e-08	NA	0	Cl1166_TUJ1488_20X_n11_cropped.tif_Sholl-Profiles.csv	Cl1166	n11	control1	controls	controls
261	85	0	85	-2.41162e-08	NA	0	Cl1166_TUJ1488_20X_n11_cropped.tif_Sholl-Profiles.csv	Cl1166	n11	control1	controls	controls
262	91	0	91	-1.83645e-08	NA	0	Cl1166_TUJ1488_20X_n11_cropped.tif_Sholl-Profiles.csv	Cl1166	n11	control1	controls	controls
263	25	5	25	5	25	-5.86361	Cl1166_TUJ1488_20X_n9_cropped.tif_Sholl-Profiles.csv	Cl1166	n9	control1	controls	controls
264	31	5	31	5	31	-6.35064	Cl1166_TUJ1488_20X_n9_cropped.tif_Sholl-Profiles.csv	Cl1166	n9	control1	controls	controls
265	37	5	37	5	37	-6.83767	Cl1166_TUJ1488_20X_n9_cropped.tif_Sholl-Profiles.csv	Cl1166	n9	control1	controls	controls
266	43	5	43	5	43	-7.3247	Cl1166_TUJ1488_20X_n9_cropped.tif_Sholl-Profiles.csv	Cl1166	n9	control1	controls	controls
267	49	3	49	3	49	-7.81174	Cl1166_TUJ1488_20X_n9_cropped.tif_Sholl-Profiles.csv	Cl1166	n9	control1	controls	controls
268	55	2	55	2	55	-8.29877	Cl1166_TUJ1488_20X_n9_cropped.tif_Sholl-Profiles.csv	Cl1166	n9	control1	controls	controls
269	25	6	25	6	25	-5.65741	Cl1166_TUJ1488_20X_n7_cropped.tif_Sholl-Profiles.csv	Cl1166	n7	control1	controls	controls
270	31	6	31	6	31	-6.03528	Cl1166_TUJ1488_20X_n7_cropped.tif_Sholl-Profiles.csv	Cl1166	n7	control1	controls	controls
271	37	7	37	7	37	-6.41314	Cl1166_TUJ1488_20X_n7_cropped.tif_Sholl-Profiles.csv	Cl1166	n7	control1	controls	controls
272	43	11	43	11	43	-6.79101	Cl1166_TUJ1488_20X_n7_cropped.tif_Sholl-Profiles.csv	Cl1166	n7	control1	controls	controls
273	49	7	49	7	49	-7.16887	Cl1166_TUJ1488_20X_n7_cropped.tif_Sholl-Profiles.csv	Cl1166	n7	control1	controls	controls
274	55	4	55	4	55	-7.54674	Cl1166_TUJ1488_20X_n7_cropped.tif_Sholl-Profiles.csv	Cl1166	n7	control1	controls	controls
275	61	4	61	4	61	-7.9246	Cl1166_TUJ1488_20X_n7_cropped.tif_Sholl-Profiles.csv	Cl1166	n7	control1	controls	controls
276	67	3	67	3	67	-8.30246	Cl1166_TUJ1488_20X_n7_cropped.tif_Sholl-Profiles.csv	Cl1166	n7	control1	controls	controls
277	73	3	73	3	73	-8.68033	Cl1166_TUJ1488_20X_n7_cropped.tif_Sholl-Profiles.csv	Cl1166	n7	control1	controls	controls
278	79	0	79	2.81434e-08	0	0	Cl1166_TUJ1488_20X_n7_cropped.tif_Sholl-Profiles.csv	Cl1166	n7	control1	controls	controls
279	85	0	85	-7.05186e-08	0	0	Cl1166_TUJ1488_20X_n7_cropped.tif_Sholl-Profiles.csv	Cl1166	n7	control1	controls	controls
280	91	0	91	1.12457e-07	0	0	Cl1166_TUJ1488_20X_n7_cropped.tif_Sholl-Profiles.csv	Cl1166	n7	control1	controls	controls
281	25	6	25	6	25	-5.7555	Cl1166_TUJ1488_20X_n6_cropped.tif_Sholl-Profiles.csv	Cl1166	n6	control1	controls	controls
282	31	4	31	4	31	-6.69685	Cl1166_TUJ1488_20X_n6_cropped.tif_Sholl-Profiles.csv	Cl1166	n6	control1	controls	controls
283	37	2	37	2	37	-7.6382	Cl1166_TUJ1488_20X_n6_cropped.tif_Sholl-Profiles.csv	Cl1166	n6	control1	controls	controls
284	43	0	43	1.27898e-13	0	0	Cl1166_TUJ1488_20X_n6_cropped.tif_Sholl-Profiles.csv	Cl1166	n6	control1	controls	controls
285	49	0	49	-1.42109e-14	0	0	Cl1166_TUJ1488_20X_n6_cropped.tif_Sholl-Profiles.csv	Cl1166	n6	control1	controls	controls
286	25	6	25	5.99998	25	-6.03448	Cl1166_TUJ1488_20X_n4_cropped.tif_Sholl-Profiles.csv	Cl1166	n4	control1	controls	controls
287	31	6	31	6	31	-6.28392	Cl1166_TUJ1488_20X_n4_cropped.tif_Sholl-Profiles.csv	Cl1166	n4	control1	controls	controls
288	37	6	37	5.99999	37	-6.53337	Cl1166_TUJ1488_20X_n4_cropped.tif_Sholl-Profiles.csv	Cl1166	n4	control1	controls	controls
289	43	6	43	6	43	-6.78282	Cl1166_TUJ1488_20X_n4_cropped.tif_Sholl-Profiles.csv	Cl1166	n4	control1	controls	controls
290	49	6	49	6	49	-7.03226	Cl1166_TUJ1488_20X_n4_cropped.tif_Sholl-Profiles.csv	Cl1166	n4	control1	controls	controls
291	55	5	55	5	55	-7.28171	Cl1166_TUJ1488_20X_n4_cropped.tif_Sholl-Profiles.csv	Cl1166	n4	control1	controls	controls
292	61	6	61	6	61	-7.53115	Cl1166_TUJ1488_20X_n4_cropped.tif_Sholl-Profiles.csv	Cl1166	n4	control1	controls	controls
293	67	5	67	5	67	-7.7806	Cl1166_TUJ1488_20X_n4_cropped.tif_Sholl-Profiles.csv	Cl1166	n4	control1	controls	controls
294	73	6	73	6	73	-8.03005	Cl1166_TUJ1488_20X_n4_cropped.tif_Sholl-Profiles.csv	Cl1166	n4	control1	controls	controls
295	79	6	79	6	79	-8.27949	Cl1166_TUJ1488_20X_n4_cropped.tif_Sholl-Profiles.csv	Cl1166	n4	control1	controls	controls
296	85	5	85	5.00001	85	-8.52894	Cl1166_TUJ1488_20X_n4_cropped.tif_Sholl-Profiles.csv	Cl1166	n4	control1	controls	controls
297	91	5	91	5.00002	91	-8.77839	Cl1166_TUJ1488_20X_n4_cropped.tif_Sholl-Profiles.csv	Cl1166	n4	control1	controls	controls
298	97	3	97	3.00001	97	-9.02783	Cl1166_TUJ1488_20X_n4_cropped.tif_Sholl-Profiles.csv	Cl1166	n4	control1	controls	controls
299	103	3	103	2.99999	103	-9.27728	Cl1166_TUJ1488_20X_n4_cropped.tif_Sholl-Profiles.csv	Cl1166	n4	control1	controls	controls
300	25	5	25	5	25	-5.60539	Cl1166_TUJ1488_20X_n5_cropped.tif_Sholl-Profiles.csv	Cl1166	n5	control1	controls	controls
301	31	7	31	7	31	-6.00631	Cl1166_TUJ1488_20X_n5_cropped.tif_Sholl-Profiles.csv	Cl1166	n5	control1	controls	controls
302	37	7	37	7	37	-6.40723	Cl1166_TUJ1488_20X_n5_cropped.tif_Sholl-Profiles.csv	Cl1166	n5	control1	controls	controls
303	43	7	43	7	43	-6.80814	Cl1166_TUJ1488_20X_n5_cropped.tif_Sholl-Profiles.csv	Cl1166	n5	control1	controls	controls
304	49	7	49	7	49	-7.20906	Cl1166_TUJ1488_20X_n5_cropped.tif_Sholl-Profiles.csv	Cl1166	n5	control1	controls	controls
305	55	5	55	5	55	-7.60997	Cl1166_TUJ1488_20X_n5_cropped.tif_Sholl-Profiles.csv	Cl1166	n5	control1	controls	controls
306	61	6	61	6.00001	61	-8.01089	Cl1166_TUJ1488_20X_n5_cropped.tif_Sholl-Profiles.csv	Cl1166	n5	control1	controls	controls
307	67	4	67	4.00001	67	-8.4118	Cl1166_TUJ1488_20X_n5_cropped.tif_Sholl-Profiles.csv	Cl1166	n5	control1	controls	controls
308	73	2	73	1.99999	73	-8.81272	Cl1166_TUJ1488_20X_n5_cropped.tif_Sholl-Profiles.csv	Cl1166	n5	control1	controls	controls
309	79	2	79	2	79	-9.21363	Cl1166_TUJ1488_20X_n5_cropped.tif_Sholl-Profiles.csv	Cl1166	n5	control1	controls	controls
310	85	1	85	1	85	-9.61455	Cl1166_TUJ1488_20X_n5_cropped.tif_Sholl-Profiles.csv	Cl1166	n5	control1	controls	controls
311	91	0	91	-9.82387e-05	0	0	Cl1166_TUJ1488_20X_n5_cropped.tif_Sholl-Profiles.csv	Cl1166	n5	control1	controls	controls
312	97	0	97	-0.000141045	0	0	Cl1166_TUJ1488_20X_n5_cropped.tif_Sholl-Profiles.csv	Cl1166	n5	control1	controls	controls
313	103	0	103	-8.28942e-05	0	0	Cl1166_TUJ1488_20X_n5_cropped.tif_Sholl-Profiles.csv	Cl1166	n5	control1	controls	controls
314	109	0	109	-3.27164e-05	0	0	Cl1166_TUJ1488_20X_n5_cropped.tif_Sholl-Profiles.csv	Cl1166	n5	control1	controls	controls
315	115	0	115	0.000335677	0	0	Cl1166_TUJ1488_20X_n5_cropped.tif_Sholl-Profiles.csv	Cl1166	n5	control1	controls	controls
316	25	3	25	3	NA	-7.16949	Cl1166_TUJ1488_20X_n3_cropped.tif_Sholl-Profiles.csv	Cl1166	n3	control1	controls	controls
317	31	3	31	3	NA	-7.37398	Cl1166_TUJ1488_20X_n3_cropped.tif_Sholl-Profiles.csv	Cl1166	n3	control1	controls	controls
318	37	1	37	1	NA	-7.54217	Cl1166_TUJ1488_20X_n3_cropped.tif_Sholl-Profiles.csv	Cl1166	n3	control1	controls	controls
319	43	1	43	1	NA	-7.68503	Cl1166_TUJ1488_20X_n3_cropped.tif_Sholl-Profiles.csv	Cl1166	n3	control1	controls	controls
320	49	2	49	2	NA	-7.80919	Cl1166_TUJ1488_20X_n3_cropped.tif_Sholl-Profiles.csv	Cl1166	n3	control1	controls	controls
321	55	3	55	3	NA	-7.919	Cl1166_TUJ1488_20X_n3_cropped.tif_Sholl-Profiles.csv	Cl1166	n3	control1	controls	controls
322	61	7	61	7	NA	-8.01743	Cl1166_TUJ1488_20X_n3_cropped.tif_Sholl-Profiles.csv	Cl1166	n3	control1	controls	controls
323	67	8	67	8	NA	-8.10661	Cl1166_TUJ1488_20X_n3_cropped.tif_Sholl-Profiles.csv	Cl1166	n3	control1	controls	controls
324	25	2	25	2	25	-6.96511	Cl1166_TUJ1488_20X_n1_cropped.tif_Sholl-Profiles.csv	Cl1166	n1	control1	controls	controls
325	31	2	31	2	31	-7.26833	Cl1166_TUJ1488_20X_n1_cropped.tif_Sholl-Profiles.csv	Cl1166	n1	control1	controls	controls
326	37	2	37	2	37	-7.57155	Cl1166_TUJ1488_20X_n1_cropped.tif_Sholl-Profiles.csv	Cl1166	n1	control1	controls	controls
327	43	2	43	2	43	-7.87476	Cl1166_TUJ1488_20X_n1_cropped.tif_Sholl-Profiles.csv	Cl1166	n1	control1	controls	controls
328	49	2	49	2	49	-8.17798	Cl1166_TUJ1488_20X_n1_cropped.tif_Sholl-Profiles.csv	Cl1166	n1	control1	controls	controls
329	55	2	55	2	55	-8.4812	Cl1166_TUJ1488_20X_n1_cropped.tif_Sholl-Profiles.csv	Cl1166	n1	control1	controls	controls
330	61	2	61	2	61	-8.78441	Cl1166_TUJ1488_20X_n1_cropped.tif_Sholl-Profiles.csv	Cl1166	n1	control1	controls	controls
331	67	3	67	3	67	-9.08763	Cl1166_TUJ1488_20X_n1_cropped.tif_Sholl-Profiles.csv	Cl1166	n1	control1	controls	controls
332	73	1	73	1	73	-9.39085	Cl1166_TUJ1488_20X_n1_cropped.tif_Sholl-Profiles.csv	Cl1166	n1	control1	controls	controls
333	79	1	79	1	79	-9.69406	Cl1166_TUJ1488_20X_n1_cropped.tif_Sholl-Profiles.csv	Cl1166	n1	control1	controls	controls
334	25	8	25	8	25	-5.45812	Cl1166_TUJ1488_20X_n16_cropped.tif_Sholl-Profiles.csv	Cl1166	n16	control1	controls	controls
335	31	6	31	6	31	-6.32781	Cl1166_TUJ1488_20X_n16_cropped.tif_Sholl-Profiles.csv	Cl1166	n16	control1	controls	controls
336	37	3	37	3	37	-7.1975	Cl1166_TUJ1488_20X_n16_cropped.tif_Sholl-Profiles.csv	Cl1166	n16	control1	controls	controls
337	43	0	43	1.81899e-12	49	-8.93688	Cl1166_TUJ1488_20X_n16_cropped.tif_Sholl-Profiles.csv	Cl1166	n16	control1	controls	controls
338	49	1	49	1	0	0	Cl1166_TUJ1488_20X_n16_cropped.tif_Sholl-Profiles.csv	Cl1166	n16	control1	controls	controls
339	55	0	55	9.09495e-12	0	0	Cl1166_TUJ1488_20X_n16_cropped.tif_Sholl-Profiles.csv	Cl1166	n16	control1	controls	controls
340	61	0	61	-1.90994e-11	0	0	Cl1166_TUJ1488_20X_n16_cropped.tif_Sholl-Profiles.csv	Cl1166	n16	control1	controls	controls
341	25	5	25	5	25	-6.22347	Cl1166_TUJ1488_20X_n8_s5c1.tif_Sholl-Profiles.csv	Cl1166	n8	control1	controls	controls
342	31	5	31	5	31	-6.48377	Cl1166_TUJ1488_20X_n8_s5c1.tif_Sholl-Profiles.csv	Cl1166	n8	control1	controls	controls
343	37	4	37	4	37	-6.74407	Cl1166_TUJ1488_20X_n8_s5c1.tif_Sholl-Profiles.csv	Cl1166	n8	control1	controls	controls
344	43	4	43	4	43	-7.00438	Cl1166_TUJ1488_20X_n8_s5c1.tif_Sholl-Profiles.csv	Cl1166	n8	control1	controls	controls
345	49	4	49	4	49	-7.26468	Cl1166_TUJ1488_20X_n8_s5c1.tif_Sholl-Profiles.csv	Cl1166	n8	control1	controls	controls
346	55	5	55	5	55	-7.52499	Cl1166_TUJ1488_20X_n8_s5c1.tif_Sholl-Profiles.csv	Cl1166	n8	control1	controls	controls
347	61	5	61	5	61	-7.78529	Cl1166_TUJ1488_20X_n8_s5c1.tif_Sholl-Profiles.csv	Cl1166	n8	control1	controls	controls
348	67	6	67	6.00001	67	-8.04559	Cl1166_TUJ1488_20X_n8_s5c1.tif_Sholl-Profiles.csv	Cl1166	n8	control1	controls	controls
349	73	6	73	5.99999	73	-8.3059	Cl1166_TUJ1488_20X_n8_s5c1.tif_Sholl-Profiles.csv	Cl1166	n8	control1	controls	controls
350	79	5	79	5.00009	79	-8.5662	Cl1166_TUJ1488_20X_n8_s5c1.tif_Sholl-Profiles.csv	Cl1166	n8	control1	controls	controls
351	85	3	85	3.00009	85	-8.8265	Cl1166_TUJ1488_20X_n8_s5c1.tif_Sholl-Profiles.csv	Cl1166	n8	control1	controls	controls
352	91	2	91	1.99986	91	-9.08681	Cl1166_TUJ1488_20X_n8_s5c1.tif_Sholl-Profiles.csv	Cl1166	n8	control1	controls	controls
353	97	0	97	0.000201926	0	0	Cl1166_TUJ1488_20X_n8_s5c1.tif_Sholl-Profiles.csv	Cl1166	n8	control1	controls	controls
354	103	0	103	-6.4373e-06	0	0	Cl1166_TUJ1488_20X_n8_s5c1.tif_Sholl-Profiles.csv	Cl1166	n8	control1	controls	controls
355	109	0	109	-0.000199361	0	0	Cl1166_TUJ1488_20X_n8_s5c1.tif_Sholl-Profiles.csv	Cl1166	n8	control1	controls	controls
356	115	0	115	0.00026626	0	0	Cl1166_TUJ1488_20X_n8_s5c1.tif_Sholl-Profiles.csv	Cl1166	n8	control1	controls	controls
357	25	4	25	4	25	-6.53138	Cl1166_TUJ1488_20X_n2_s3c1.tif_Sholl-Profiles.csv	Cl1166	n2	control1	controls	controls
358	31	3	31	3	31	-6.82141	Cl1166_TUJ1488_20X_n2_s3c1.tif_Sholl-Profiles.csv	Cl1166	n2	control1	controls	controls
359	37	3	37	3	37	-7.11144	Cl1166_TUJ1488_20X_n2_s3c1.tif_Sholl-Profiles.csv	Cl1166	n2	control1	controls	controls
360	43	3	43	3	43	-7.40148	Cl1166_TUJ1488_20X_n2_s3c1.tif_Sholl-Profiles.csv	Cl1166	n2	control1	controls	controls
361	49	3	49	3	49	-7.69151	Cl1166_TUJ1488_20X_n2_s3c1.tif_Sholl-Profiles.csv	Cl1166	n2	control1	controls	controls
362	55	3	55	3	55	-7.98154	Cl1166_TUJ1488_20X_n2_s3c1.tif_Sholl-Profiles.csv	Cl1166	n2	control1	controls	controls
363	61	3	61	3	61	-8.27158	Cl1166_TUJ1488_20X_n2_s3c1.tif_Sholl-Profiles.csv	Cl1166	n2	control1	controls	controls
364	67	3	67	3	67	-8.56161	Cl1166_TUJ1488_20X_n2_s3c1.tif_Sholl-Profiles.csv	Cl1166	n2	control1	controls	controls
365	73	3	73	3	73	-8.85164	Cl1166_TUJ1488_20X_n2_s3c1.tif_Sholl-Profiles.csv	Cl1166	n2	control1	controls	controls
366	79	2	79	2.00001	79	-9.14168	Cl1166_TUJ1488_20X_n2_s3c1.tif_Sholl-Profiles.csv	Cl1166	n2	control1	controls	controls
367	85	2	85	2.00001	85	-9.43171	Cl1166_TUJ1488_20X_n2_s3c1.tif_Sholl-Profiles.csv	Cl1166	n2	control1	controls	controls
368	91	2	91	2.00002	91	-9.72174	Cl1166_TUJ1488_20X_n2_s3c1.tif_Sholl-Profiles.csv	Cl1166	n2	control1	controls	controls
369	97	1	97	1.00001	97	-10.0118	Cl1166_TUJ1488_20X_n2_s3c1.tif_Sholl-Profiles.csv	Cl1166	n2	control1	controls	controls
370	103	1	103	0.999988	103	-10.3018	Cl1166_TUJ1488_20X_n2_s3c1.tif_Sholl-Profiles.csv	Cl1166	n2	control1	controls	controls
371	109	1	109	1.00002	109	-10.5918	Cl1166_TUJ1488_20X_n2_s3c1.tif_Sholl-Profiles.csv	Cl1166	n2	control1	controls	controls
372	33	6	33	6	33	-6.08469	Cl1223_TUJ1488_20X_n21_cropped.tif_Sholl-Profiles.csv	Cl1223	n21	I871T	I871T	within_degron/SGS
373	39	8	39	8	39	-6.56322	Cl1223_TUJ1488_20X_n21_cropped.tif_Sholl-Profiles.csv	Cl1223	n21	I871T	I871T	within_degron/SGS
374	45	6	45	6	45	-7.04174	Cl1223_TUJ1488_20X_n21_cropped.tif_Sholl-Profiles.csv	Cl1223	n21	I871T	I871T	within_degron/SGS
375	51	5	51	5	51	-7.52027	Cl1223_TUJ1488_20X_n21_cropped.tif_Sholl-Profiles.csv	Cl1223	n21	I871T	I871T	within_degron/SGS
376	57	4	57	4	57	-7.99879	Cl1223_TUJ1488_20X_n21_cropped.tif_Sholl-Profiles.csv	Cl1223	n21	I871T	I871T	within_degron/SGS
377	63	2	63	2	63	-8.47732	Cl1223_TUJ1488_20X_n21_cropped.tif_Sholl-Profiles.csv	Cl1223	n21	I871T	I871T	within_degron/SGS
378	69	0	69	-2.80124e-10	0	0	Cl1223_TUJ1488_20X_n21_cropped.tif_Sholl-Profiles.csv	Cl1223	n21	I871T	I871T	within_degron/SGS
379	75	0	75	-2.43745e-09	0	0	Cl1223_TUJ1488_20X_n21_cropped.tif_Sholl-Profiles.csv	Cl1223	n21	I871T	I871T	within_degron/SGS
380	81	0	81	-7.85803e-10	0	0	Cl1223_TUJ1488_20X_n21_cropped.tif_Sholl-Profiles.csv	Cl1223	n21	I871T	I871T	within_degron/SGS
381	87	0	87	2.61934e-10	0	0	Cl1223_TUJ1488_20X_n21_cropped.tif_Sholl-Profiles.csv	Cl1223	n21	I871T	I871T	within_degron/SGS
382	33	3	33	3	33	-6.86957	Cl1223_TUJ1488_20X_n8_cropped.tif_Sholl-Profiles.csv	Cl1223	n8	I871T	I871T	within_degron/SGS
383	39	3	39	3	39	-7.06589	Cl1223_TUJ1488_20X_n8_cropped.tif_Sholl-Profiles.csv	Cl1223	n8	I871T	I871T	within_degron/SGS
384	45	5	45	5	45	-7.26221	Cl1223_TUJ1488_20X_n8_cropped.tif_Sholl-Profiles.csv	Cl1223	n8	I871T	I871T	within_degron/SGS
385	51	5	51	5	51	-7.45852	Cl1223_TUJ1488_20X_n8_cropped.tif_Sholl-Profiles.csv	Cl1223	n8	I871T	I871T	within_degron/SGS
386	57	5	57	5	57	-7.65484	Cl1223_TUJ1488_20X_n8_cropped.tif_Sholl-Profiles.csv	Cl1223	n8	I871T	I871T	within_degron/SGS
387	63	6	63	6	63	-7.85116	Cl1223_TUJ1488_20X_n8_cropped.tif_Sholl-Profiles.csv	Cl1223	n8	I871T	I871T	within_degron/SGS
388	69	6	69	6	69	-8.04748	Cl1223_TUJ1488_20X_n8_cropped.tif_Sholl-Profiles.csv	Cl1223	n8	I871T	I871T	within_degron/SGS
389	75	5	75	4.99999	75	-8.24379	Cl1223_TUJ1488_20X_n8_cropped.tif_Sholl-Profiles.csv	Cl1223	n8	I871T	I871T	within_degron/SGS
390	81	6	81	5.99999	81	-8.44011	Cl1223_TUJ1488_20X_n8_cropped.tif_Sholl-Profiles.csv	Cl1223	n8	I871T	I871T	within_degron/SGS
391	87	4	87	4	87	-8.63643	Cl1223_TUJ1488_20X_n8_cropped.tif_Sholl-Profiles.csv	Cl1223	n8	I871T	I871T	within_degron/SGS
392	93	3	93	3.00001	93	-8.83275	Cl1223_TUJ1488_20X_n8_cropped.tif_Sholl-Profiles.csv	Cl1223	n8	I871T	I871T	within_degron/SGS
393	99	3	99	3	99	-9.02906	Cl1223_TUJ1488_20X_n8_cropped.tif_Sholl-Profiles.csv	Cl1223	n8	I871T	I871T	within_degron/SGS
394	105	0	105	4.78253e-05	0	0	Cl1223_TUJ1488_20X_n8_cropped.tif_Sholl-Profiles.csv	Cl1223	n8	I871T	I871T	within_degron/SGS
395	111	0	111	-6.70142e-05	0	0	Cl1223_TUJ1488_20X_n8_cropped.tif_Sholl-Profiles.csv	Cl1223	n8	I871T	I871T	within_degron/SGS
396	33	7	33	7	33	-5.99763	Cl1223_TUJ1488_20X_n7_cropped.tif_Sholl-Profiles.csv	Cl1223	n7	I871T	I871T	within_degron/SGS
397	39	8	39	8	39	-6.32733	Cl1223_TUJ1488_20X_n7_cropped.tif_Sholl-Profiles.csv	Cl1223	n7	I871T	I871T	within_degron/SGS
398	45	9	45	9	45	-6.65704	Cl1223_TUJ1488_20X_n7_cropped.tif_Sholl-Profiles.csv	Cl1223	n7	I871T	I871T	within_degron/SGS
399	51	9	51	9	51	-6.98674	Cl1223_TUJ1488_20X_n7_cropped.tif_Sholl-Profiles.csv	Cl1223	n7	I871T	I871T	within_degron/SGS
400	57	8	57	8	57	-7.31645	Cl1223_TUJ1488_20X_n7_cropped.tif_Sholl-Profiles.csv	Cl1223	n7	I871T	I871T	within_degron/SGS
401	63	7	63	7	63	-7.64615	Cl1223_TUJ1488_20X_n7_cropped.tif_Sholl-Profiles.csv	Cl1223	n7	I871T	I871T	within_degron/SGS
402	69	4	69	4	69	-7.97586	Cl1223_TUJ1488_20X_n7_cropped.tif_Sholl-Profiles.csv	Cl1223	n7	I871T	I871T	within_degron/SGS
403	75	4	75	4	75	-8.30556	Cl1223_TUJ1488_20X_n7_cropped.tif_Sholl-Profiles.csv	Cl1223	n7	I871T	I871T	within_degron/SGS
404	33	6	33	6	NA	-6.3222	Cl1223_TUJ1488_20X_n6_cropped.tif_Sholl-Profiles.csv	Cl1223	n6	I871T	I871T	within_degron/SGS
405	39	5	39	5	NA	-6.86153	Cl1223_TUJ1488_20X_n6_cropped.tif_Sholl-Profiles.csv	Cl1223	n6	I871T	I871T	within_degron/SGS
406	45	5	45	5	NA	-7.32353	Cl1223_TUJ1488_20X_n6_cropped.tif_Sholl-Profiles.csv	Cl1223	n6	I871T	I871T	within_degron/SGS
407	51	3	51	3	NA	-7.72761	Cl1223_TUJ1488_20X_n6_cropped.tif_Sholl-Profiles.csv	Cl1223	n6	I871T	I871T	within_degron/SGS
408	57	3	57	3	NA	-8.0867	Cl1223_TUJ1488_20X_n6_cropped.tif_Sholl-Profiles.csv	Cl1223	n6	I871T	I871T	within_degron/SGS
409	63	3	63	3	NA	-8.40982	Cl1223_TUJ1488_20X_n6_cropped.tif_Sholl-Profiles.csv	Cl1223	n6	I871T	I871T	within_degron/SGS
410	69	0	69	1.63709e-11	NA	0	Cl1223_TUJ1488_20X_n6_cropped.tif_Sholl-Profiles.csv	Cl1223	n6	I871T	I871T	within_degron/SGS
411	33	8	33	7.99036	33	-6.26532	Cl1223_TUJ1488_20X_n4_cropped.tif_Sholl-Profiles.csv	Cl1223	n4	I871T	I871T	within_degron/SGS
412	39	6	39	5.99598	39	-6.47875	Cl1223_TUJ1488_20X_n4_cropped.tif_Sholl-Profiles.csv	Cl1223	n4	I871T	I871T	within_degron/SGS
413	45	7	45	7.00174	45	-6.69218	Cl1223_TUJ1488_20X_n4_cropped.tif_Sholl-Profiles.csv	Cl1223	n4	I871T	I871T	within_degron/SGS
414	51	7	51	6.99102	51	-6.90561	Cl1223_TUJ1488_20X_n4_cropped.tif_Sholl-Profiles.csv	Cl1223	n4	I871T	I871T	within_degron/SGS
415	57	9	57	9.03046	57	-7.11904	Cl1223_TUJ1488_20X_n4_cropped.tif_Sholl-Profiles.csv	Cl1223	n4	I871T	I871T	within_degron/SGS
416	63	8	63	7.92278	63	-7.33246	Cl1223_TUJ1488_20X_n4_cropped.tif_Sholl-Profiles.csv	Cl1223	n4	I871T	I871T	within_degron/SGS
417	69	10	69	10.1496	69	-7.54589	Cl1223_TUJ1488_20X_n4_cropped.tif_Sholl-Profiles.csv	Cl1223	n4	I871T	I871T	within_degron/SGS
418	75	10	75	9.77226	75	-7.75932	Cl1223_TUJ1488_20X_n4_cropped.tif_Sholl-Profiles.csv	Cl1223	n4	I871T	I871T	within_degron/SGS
419	81	8	81	8.27813	81	-7.97275	Cl1223_TUJ1488_20X_n4_cropped.tif_Sholl-Profiles.csv	Cl1223	n4	I871T	I871T	within_degron/SGS
420	87	8	87	7.72955	87	-8.18617	Cl1223_TUJ1488_20X_n4_cropped.tif_Sholl-Profiles.csv	Cl1223	n4	I871T	I871T	within_degron/SGS
421	93	5	93	5.21158	93	-8.3996	Cl1223_TUJ1488_20X_n4_cropped.tif_Sholl-Profiles.csv	Cl1223	n4	I871T	I871T	within_degron/SGS
422	99	4	99	3.87088	99	-8.61303	Cl1223_TUJ1488_20X_n4_cropped.tif_Sholl-Profiles.csv	Cl1223	n4	I871T	I871T	within_degron/SGS
423	105	4	105	4.05012	105	-8.82646	Cl1223_TUJ1488_20X_n4_cropped.tif_Sholl-Profiles.csv	Cl1223	n4	I871T	I871T	within_degron/SGS
424	111	4	111	3.96599	111	-9.03989	Cl1223_TUJ1488_20X_n4_cropped.tif_Sholl-Profiles.csv	Cl1223	n4	I871T	I871T	within_degron/SGS
425	117	4	117	3.97311	117	-9.25331	Cl1223_TUJ1488_20X_n4_cropped.tif_Sholl-Profiles.csv	Cl1223	n4	I871T	I871T	within_degron/SGS
426	123	4	123	3.98854	123	-9.46674	Cl1223_TUJ1488_20X_n4_cropped.tif_Sholl-Profiles.csv	Cl1223	n4	I871T	I871T	within_degron/SGS
427	129	3	129	2.97862	129	-9.68017	Cl1223_TUJ1488_20X_n4_cropped.tif_Sholl-Profiles.csv	Cl1223	n4	I871T	I871T	within_degron/SGS
428	135	4	135	3.9488	135	-9.8936	Cl1223_TUJ1488_20X_n4_cropped.tif_Sholl-Profiles.csv	Cl1223	n4	I871T	I871T	within_degron/SGS
429	33	5	33	5	NA	-6.52205	Cl1223_TUJ1488_20X_n3_cropped.tif_Sholl-Profiles.csv	Cl1223	n3	I871T	I871T	within_degron/SGS
430	39	6	39	6	NA	-7.04829	Cl1223_TUJ1488_20X_n3_cropped.tif_Sholl-Profiles.csv	Cl1223	n3	I871T	I871T	within_degron/SGS
431	45	3	45	3	NA	-7.49907	Cl1223_TUJ1488_20X_n3_cropped.tif_Sholl-Profiles.csv	Cl1223	n3	I871T	I871T	within_degron/SGS
432	51	2	51	2	NA	-7.89335	Cl1223_TUJ1488_20X_n3_cropped.tif_Sholl-Profiles.csv	Cl1223	n3	I871T	I871T	within_degron/SGS
433	57	2	57	2	NA	-8.24372	Cl1223_TUJ1488_20X_n3_cropped.tif_Sholl-Profiles.csv	Cl1223	n3	I871T	I871T	within_degron/SGS
434	63	4	63	4	NA	-8.55899	Cl1223_TUJ1488_20X_n3_cropped.tif_Sholl-Profiles.csv	Cl1223	n3	I871T	I871T	within_degron/SGS
435	69	0	69	9.82254e-11	NA	0	Cl1223_TUJ1488_20X_n3_cropped.tif_Sholl-Profiles.csv	Cl1223	n3	I871T	I871T	within_degron/SGS
436	33	2	33	2	33	-7.56472	Cl1223_TUJ1488_20X_n2_cropped.tif_Sholl-Profiles.csv	Cl1223	n2	I871T	I871T	within_degron/SGS
437	39	2	39	2.00007	39	-7.78083	Cl1223_TUJ1488_20X_n2_cropped.tif_Sholl-Profiles.csv	Cl1223	n2	I871T	I871T	within_degron/SGS
438	45	2	45	1.99944	45	-7.99694	Cl1223_TUJ1488_20X_n2_cropped.tif_Sholl-Profiles.csv	Cl1223	n2	I871T	I871T	within_degron/SGS
439	51	2	51	2.00272	51	-8.21305	Cl1223_TUJ1488_20X_n2_cropped.tif_Sholl-Profiles.csv	Cl1223	n2	I871T	I871T	within_degron/SGS
440	57	3	57	2.99075	57	-8.42916	Cl1223_TUJ1488_20X_n2_cropped.tif_Sholl-Profiles.csv	Cl1223	n2	I871T	I871T	within_degron/SGS
441	63	2	63	2.0233	63	-8.64527	Cl1223_TUJ1488_20X_n2_cropped.tif_Sholl-Profiles.csv	Cl1223	n2	I871T	I871T	within_degron/SGS
442	69	2	69	1.95471	69	-8.86138	Cl1223_TUJ1488_20X_n2_cropped.tif_Sholl-Profiles.csv	Cl1223	n2	I871T	I871T	within_degron/SGS
443	75	2	75	2.06949	75	-9.07749	Cl1223_TUJ1488_20X_n2_cropped.tif_Sholl-Profiles.csv	Cl1223	n2	I871T	I871T	within_degron/SGS
444	81	2	81	1.91563	81	-9.2936	Cl1223_TUJ1488_20X_n2_cropped.tif_Sholl-Profiles.csv	Cl1223	n2	I871T	I871T	within_degron/SGS
445	87	2	87	2.08224	87	-9.50971	Cl1223_TUJ1488_20X_n2_cropped.tif_Sholl-Profiles.csv	Cl1223	n2	I871T	I871T	within_degron/SGS
446	93	2	93	1.93632	93	-9.72582	Cl1223_TUJ1488_20X_n2_cropped.tif_Sholl-Profiles.csv	Cl1223	n2	I871T	I871T	within_degron/SGS
447	99	1	99	1.0403	99	-9.94193	Cl1223_TUJ1488_20X_n2_cropped.tif_Sholl-Profiles.csv	Cl1223	n2	I871T	I871T	within_degron/SGS
448	105	1	105	0.97917	105	-10.158	Cl1223_TUJ1488_20X_n2_cropped.tif_Sholl-Profiles.csv	Cl1223	n2	I871T	I871T	within_degron/SGS
449	111	1	111	1.00419	111	-10.3741	Cl1223_TUJ1488_20X_n2_cropped.tif_Sholl-Profiles.csv	Cl1223	n2	I871T	I871T	within_degron/SGS
450	117	1	117	1.00109	117	-10.5903	Cl1223_TUJ1488_20X_n2_cropped.tif_Sholl-Profiles.csv	Cl1223	n2	I871T	I871T	within_degron/SGS
451	123	1	123	1.01934	123	-10.8064	Cl1223_TUJ1488_20X_n2_cropped.tif_Sholl-Profiles.csv	Cl1223	n2	I871T	I871T	within_degron/SGS
452	129	1	129	0.993423	129	-11.0225	Cl1223_TUJ1488_20X_n2_cropped.tif_Sholl-Profiles.csv	Cl1223	n2	I871T	I871T	within_degron/SGS
453	135	1	135	1.01282	135	-11.2386	Cl1223_TUJ1488_20X_n2_cropped.tif_Sholl-Profiles.csv	Cl1223	n2	I871T	I871T	within_degron/SGS
454	33	5	33	5.00001	33	-6.80604	Cl1223_TUJ1488_20X_n1_cropped.tif_Sholl-Profiles.csv	Cl1223	n1	I871T	I871T	within_degron/SGS
455	39	4	39	3.99999	39	-7.02574	Cl1223_TUJ1488_20X_n1_cropped.tif_Sholl-Profiles.csv	Cl1223	n1	I871T	I871T	within_degron/SGS
456	45	3	45	3.00018	45	-7.24544	Cl1223_TUJ1488_20X_n1_cropped.tif_Sholl-Profiles.csv	Cl1223	n1	I871T	I871T	within_degron/SGS
457	51	4	51	3.99966	51	-7.46514	Cl1223_TUJ1488_20X_n1_cropped.tif_Sholl-Profiles.csv	Cl1223	n1	I871T	I871T	within_degron/SGS
458	57	4	57	4.00124	57	-7.68484	Cl1223_TUJ1488_20X_n1_cropped.tif_Sholl-Profiles.csv	Cl1223	n1	I871T	I871T	within_degron/SGS
459	63	4	63	3.99839	63	-7.90454	Cl1223_TUJ1488_20X_n1_cropped.tif_Sholl-Profiles.csv	Cl1223	n1	I871T	I871T	within_degron/SGS
460	69	5	69	5.00232	69	-8.12424	Cl1223_TUJ1488_20X_n1_cropped.tif_Sholl-Profiles.csv	Cl1223	n1	I871T	I871T	within_degron/SGS
461	75	7	75	6.99853	75	-8.34394	Cl1223_TUJ1488_20X_n1_cropped.tif_Sholl-Profiles.csv	Cl1223	n1	I871T	I871T	within_degron/SGS
462	81	3	81	2.99929	81	-8.56364	Cl1223_TUJ1488_20X_n1_cropped.tif_Sholl-Profiles.csv	Cl1223	n1	I871T	I871T	within_degron/SGS
463	87	4	87	4.00863	87	-8.78334	Cl1223_TUJ1488_20X_n1_cropped.tif_Sholl-Profiles.csv	Cl1223	n1	I871T	I871T	within_degron/SGS
464	93	5	93	5.00451	93	-9.00304	Cl1223_TUJ1488_20X_n1_cropped.tif_Sholl-Profiles.csv	Cl1223	n1	I871T	I871T	within_degron/SGS
465	99	4	99	4.00195	99	-9.22274	Cl1223_TUJ1488_20X_n1_cropped.tif_Sholl-Profiles.csv	Cl1223	n1	I871T	I871T	within_degron/SGS
466	105	3	105	3.00716	105	-9.44244	Cl1223_TUJ1488_20X_n1_cropped.tif_Sholl-Profiles.csv	Cl1223	n1	I871T	I871T	within_degron/SGS
467	111	2	111	2.01961	111	-9.66214	Cl1223_TUJ1488_20X_n1_cropped.tif_Sholl-Profiles.csv	Cl1223	n1	I871T	I871T	within_degron/SGS
468	117	3	117	2.95439	117	-9.88184	Cl1223_TUJ1488_20X_n1_cropped.tif_Sholl-Profiles.csv	Cl1223	n1	I871T	I871T	within_degron/SGS
469	123	1	123	1.03587	123	-10.1015	Cl1223_TUJ1488_20X_n1_cropped.tif_Sholl-Profiles.csv	Cl1223	n1	I871T	I871T	within_degron/SGS
470	129	0	129	-0.014351	0	0	Cl1223_TUJ1488_20X_n1_cropped.tif_Sholl-Profiles.csv	Cl1223	n1	I871T	I871T	within_degron/SGS
471	33	5	33	5	33	-6.34555	Cl1223_TUJ1488_20X_n17_cropped.tif_Sholl-Profiles.csv	Cl1223	n17	I871T	I871T	within_degron/SGS
472	39	5	39	5	39	-6.76564	Cl1223_TUJ1488_20X_n17_cropped.tif_Sholl-Profiles.csv	Cl1223	n17	I871T	I871T	within_degron/SGS
473	45	5	45	5	45	-7.18574	Cl1223_TUJ1488_20X_n17_cropped.tif_Sholl-Profiles.csv	Cl1223	n17	I871T	I871T	within_degron/SGS
474	51	4	51	4	51	-7.60583	Cl1223_TUJ1488_20X_n17_cropped.tif_Sholl-Profiles.csv	Cl1223	n17	I871T	I871T	within_degron/SGS
475	57	4	57	4	57	-8.02593	Cl1223_TUJ1488_20X_n17_cropped.tif_Sholl-Profiles.csv	Cl1223	n17	I871T	I871T	within_degron/SGS
476	63	5	63	5	63	-8.44602	Cl1223_TUJ1488_20X_n17_cropped.tif_Sholl-Profiles.csv	Cl1223	n17	I871T	I871T	within_degron/SGS
477	69	2	69	2	69	-8.86612	Cl1223_TUJ1488_20X_n17_cropped.tif_Sholl-Profiles.csv	Cl1223	n17	I871T	I871T	within_degron/SGS
478	75	1	75	1	75	-9.28621	Cl1223_TUJ1488_20X_n17_cropped.tif_Sholl-Profiles.csv	Cl1223	n17	I871T	I871T	within_degron/SGS
479	81	0	81	4.22006e-08	0	0	Cl1223_TUJ1488_20X_n17_cropped.tif_Sholl-Profiles.csv	Cl1223	n17	I871T	I871T	within_degron/SGS
480	87	0	87	-5.41331e-09	0	0	Cl1223_TUJ1488_20X_n17_cropped.tif_Sholl-Profiles.csv	Cl1223	n17	I871T	I871T	within_degron/SGS
481	33	2	33	2	33	-7.4446	Cl1223_TUJ1488_20X_n19_cropped.tif_Sholl-Profiles.csv	Cl1223	n19	I871T	I871T	within_degron/SGS
482	39	1	39	1	39	-8.47185	Cl1223_TUJ1488_20X_n19_cropped.tif_Sholl-Profiles.csv	Cl1223	n19	I871T	I871T	within_degron/SGS
483	45	0	45	1.98952e-13	0	0	Cl1223_TUJ1488_20X_n19_cropped.tif_Sholl-Profiles.csv	Cl1223	n19	I871T	I871T	within_degron/SGS
484	51	0	51	-2.27374e-13	0	0	Cl1223_TUJ1488_20X_n19_cropped.tif_Sholl-Profiles.csv	Cl1223	n19	I871T	I871T	within_degron/SGS
485	57	0	57	2.55795e-13	0	0	Cl1223_TUJ1488_20X_n19_cropped.tif_Sholl-Profiles.csv	Cl1223	n19	I871T	I871T	within_degron/SGS
486	33	5	33	5	33	-6.34555	Cl1223_TUJ1488_20X_n17_cropped.jpg_Sholl-Profiles.csv	Cl1223	n17	I871T	I871T	within_degron/SGS
487	39	5	39	5	39	-6.76564	Cl1223_TUJ1488_20X_n17_cropped.jpg_Sholl-Profiles.csv	Cl1223	n17	I871T	I871T	within_degron/SGS
488	45	5	45	5	45	-7.18574	Cl1223_TUJ1488_20X_n17_cropped.jpg_Sholl-Profiles.csv	Cl1223	n17	I871T	I871T	within_degron/SGS
489	51	4	51	4	51	-7.60583	Cl1223_TUJ1488_20X_n17_cropped.jpg_Sholl-Profiles.csv	Cl1223	n17	I871T	I871T	within_degron/SGS
490	57	4	57	4	57	-8.02593	Cl1223_TUJ1488_20X_n17_cropped.jpg_Sholl-Profiles.csv	Cl1223	n17	I871T	I871T	within_degron/SGS
491	63	5	63	5	63	-8.44602	Cl1223_TUJ1488_20X_n17_cropped.jpg_Sholl-Profiles.csv	Cl1223	n17	I871T	I871T	within_degron/SGS
492	69	2	69	2	69	-8.86612	Cl1223_TUJ1488_20X_n17_cropped.jpg_Sholl-Profiles.csv	Cl1223	n17	I871T	I871T	within_degron/SGS
493	75	1	75	1	75	-9.28621	Cl1223_TUJ1488_20X_n17_cropped.jpg_Sholl-Profiles.csv	Cl1223	n17	I871T	I871T	within_degron/SGS
494	81	0	81	4.22006e-08	0	0	Cl1223_TUJ1488_20X_n17_cropped.jpg_Sholl-Profiles.csv	Cl1223	n17	I871T	I871T	within_degron/SGS
495	87	0	87	-5.41331e-09	0	0	Cl1223_TUJ1488_20X_n17_cropped.jpg_Sholl-Profiles.csv	Cl1223	n17	I871T	I871T	within_degron/SGS
496	33	5	33	5	33	-6.31776	Cl1223_TUJ1488_20X_n16_cropped.tif_Sholl-Profiles.csv	Cl1223	n16	I871T	I871T	within_degron/SGS
497	39	6	39	6	39	-6.73365	Cl1223_TUJ1488_20X_n16_cropped.tif_Sholl-Profiles.csv	Cl1223	n16	I871T	I871T	within_degron/SGS
498	45	6	45	6	45	-7.14954	Cl1223_TUJ1488_20X_n16_cropped.tif_Sholl-Profiles.csv	Cl1223	n16	I871T	I871T	within_degron/SGS
499	51	5	51	5	51	-7.56543	Cl1223_TUJ1488_20X_n16_cropped.tif_Sholl-Profiles.csv	Cl1223	n16	I871T	I871T	within_degron/SGS
500	57	3	57	3	57	-7.98133	Cl1223_TUJ1488_20X_n16_cropped.tif_Sholl-Profiles.csv	Cl1223	n16	I871T	I871T	within_degron/SGS
501	63	3	63	3	63	-8.39722	Cl1223_TUJ1488_20X_n16_cropped.tif_Sholl-Profiles.csv	Cl1223	n16	I871T	I871T	within_degron/SGS
502	69	2	69	2	69	-8.81311	Cl1223_TUJ1488_20X_n16_cropped.tif_Sholl-Profiles.csv	Cl1223	n16	I871T	I871T	within_degron/SGS
503	33	3	33	3	33	-6.91048	Cl1223_TUJ1488_20X_n15_cropped.jpg_Sholl-Profiles.csv	Cl1223	n15	I871T	I871T	within_degron/SGS
504	39	3	39	3	39	-7.31509	Cl1223_TUJ1488_20X_n15_cropped.jpg_Sholl-Profiles.csv	Cl1223	n15	I871T	I871T	within_degron/SGS
505	45	3	45	3	45	-7.71969	Cl1223_TUJ1488_20X_n15_cropped.jpg_Sholl-Profiles.csv	Cl1223	n15	I871T	I871T	within_degron/SGS
506	51	3	51	3	51	-8.1243	Cl1223_TUJ1488_20X_n15_cropped.jpg_Sholl-Profiles.csv	Cl1223	n15	I871T	I871T	within_degron/SGS
507	57	2	57	2	57	-8.5289	Cl1223_TUJ1488_20X_n15_cropped.jpg_Sholl-Profiles.csv	Cl1223	n15	I871T	I871T	within_degron/SGS
508	63	2	63	2	63	-8.9335	Cl1223_TUJ1488_20X_n15_cropped.jpg_Sholl-Profiles.csv	Cl1223	n15	I871T	I871T	within_degron/SGS
509	69	1	69	1	69	-9.33811	Cl1223_TUJ1488_20X_n15_cropped.jpg_Sholl-Profiles.csv	Cl1223	n15	I871T	I871T	within_degron/SGS
510	33	2	33	2	33	-7.4446	Cl1223_TUJ1488_20X_n14_cropped.tif_Sholl-Profiles.csv	Cl1223	n14	I871T	I871T	within_degron/SGS
511	39	2	39	2	39	-7.77871	Cl1223_TUJ1488_20X_n14_cropped.tif_Sholl-Profiles.csv	Cl1223	n14	I871T	I871T	within_degron/SGS
512	45	0	45	0	0	0	Cl1223_TUJ1488_20X_n14_cropped.tif_Sholl-Profiles.csv	Cl1223	n14	I871T	I871T	within_degron/SGS
513	33	2	33	2	33	-7.12224	Cl1223_TUJ1488_20X_n12_cropped.tif_Sholl-Profiles.csv	Cl1223	n12	I871T	I871T	within_degron/SGS
514	39	3	39	3	39	-7.38964	Cl1223_TUJ1488_20X_n12_cropped.tif_Sholl-Profiles.csv	Cl1223	n12	I871T	I871T	within_degron/SGS
515	45	3	45	3	45	-7.65703	Cl1223_TUJ1488_20X_n12_cropped.tif_Sholl-Profiles.csv	Cl1223	n12	I871T	I871T	within_degron/SGS
516	51	4	51	4	51	-7.92442	Cl1223_TUJ1488_20X_n12_cropped.tif_Sholl-Profiles.csv	Cl1223	n12	I871T	I871T	within_degron/SGS
517	57	5	57	5	57	-8.19182	Cl1223_TUJ1488_20X_n12_cropped.tif_Sholl-Profiles.csv	Cl1223	n12	I871T	I871T	within_degron/SGS
518	63	2	63	2	63	-8.45921	Cl1223_TUJ1488_20X_n12_cropped.tif_Sholl-Profiles.csv	Cl1223	n12	I871T	I871T	within_degron/SGS
519	69	2	69	2	69	-8.7266	Cl1223_TUJ1488_20X_n12_cropped.tif_Sholl-Profiles.csv	Cl1223	n12	I871T	I871T	within_degron/SGS
520	75	2	75	2	75	-8.994	Cl1223_TUJ1488_20X_n12_cropped.tif_Sholl-Profiles.csv	Cl1223	n12	I871T	I871T	within_degron/SGS
521	81	0	81	1.36788e-09	0	0	Cl1223_TUJ1488_20X_n12_cropped.tif_Sholl-Profiles.csv	Cl1223	n12	I871T	I871T	within_degron/SGS
522	33	3	33	3	33	-7.00155	Cl1223_TUJ1488_20X_n9_cropped.tif_Sholl-Profiles.csv	Cl1223	n9	I871T	I871T	within_degron/SGS
523	39	3	39	3	39	-7.20035	Cl1223_TUJ1488_20X_n9_cropped.tif_Sholl-Profiles.csv	Cl1223	n9	I871T	I871T	within_degron/SGS
524	45	4	45	4	45	-7.39915	Cl1223_TUJ1488_20X_n9_cropped.tif_Sholl-Profiles.csv	Cl1223	n9	I871T	I871T	within_degron/SGS
525	51	5	51	5	51	-7.59794	Cl1223_TUJ1488_20X_n9_cropped.tif_Sholl-Profiles.csv	Cl1223	n9	I871T	I871T	within_degron/SGS
526	57	4	57	4	57	-7.79674	Cl1223_TUJ1488_20X_n9_cropped.tif_Sholl-Profiles.csv	Cl1223	n9	I871T	I871T	within_degron/SGS
527	63	4	63	4	63	-7.99554	Cl1223_TUJ1488_20X_n9_cropped.tif_Sholl-Profiles.csv	Cl1223	n9	I871T	I871T	within_degron/SGS
528	69	4	69	4	69	-8.19433	Cl1223_TUJ1488_20X_n9_cropped.tif_Sholl-Profiles.csv	Cl1223	n9	I871T	I871T	within_degron/SGS
529	75	4	75	4	75	-8.39313	Cl1223_TUJ1488_20X_n9_cropped.tif_Sholl-Profiles.csv	Cl1223	n9	I871T	I871T	within_degron/SGS
530	81	4	81	4	81	-8.59193	Cl1223_TUJ1488_20X_n9_cropped.tif_Sholl-Profiles.csv	Cl1223	n9	I871T	I871T	within_degron/SGS
531	87	4	87	4	87	-8.79072	Cl1223_TUJ1488_20X_n9_cropped.tif_Sholl-Profiles.csv	Cl1223	n9	I871T	I871T	within_degron/SGS
532	93	5	93	5	93	-8.98952	Cl1223_TUJ1488_20X_n9_cropped.tif_Sholl-Profiles.csv	Cl1223	n9	I871T	I871T	within_degron/SGS
533	99	3	99	3	99	-9.18831	Cl1223_TUJ1488_20X_n9_cropped.tif_Sholl-Profiles.csv	Cl1223	n9	I871T	I871T	within_degron/SGS
534	105	2	105	2	105	-9.38711	Cl1223_TUJ1488_20X_n9_cropped.tif_Sholl-Profiles.csv	Cl1223	n9	I871T	I871T	within_degron/SGS
535	33	6	33	6	33	-6.03292	Cl1223_TUJ1488_20X_n4_cropped.tif_Sholl-Profiles.csv	Cl1223	n4	I871T	I871T	within_degron/SGS
536	39	6	39	6	39	-6.27072	Cl1223_TUJ1488_20X_n4_cropped.tif_Sholl-Profiles.csv	Cl1223	n4	I871T	I871T	within_degron/SGS
537	45	8	45	8.00001	45	-6.50852	Cl1223_TUJ1488_20X_n4_cropped.tif_Sholl-Profiles.csv	Cl1223	n4	I871T	I871T	within_degron/SGS
538	51	8	51	8	51	-6.74632	Cl1223_TUJ1488_20X_n4_cropped.tif_Sholl-Profiles.csv	Cl1223	n4	I871T	I871T	within_degron/SGS
539	57	8	57	8.00002	57	-6.98412	Cl1223_TUJ1488_20X_n4_cropped.tif_Sholl-Profiles.csv	Cl1223	n4	I871T	I871T	within_degron/SGS
540	63	10	63	9.99994	63	-7.22192	Cl1223_TUJ1488_20X_n4_cropped.tif_Sholl-Profiles.csv	Cl1223	n4	I871T	I871T	within_degron/SGS
541	69	12	69	12.0002	69	-7.45972	Cl1223_TUJ1488_20X_n4_cropped.tif_Sholl-Profiles.csv	Cl1223	n4	I871T	I871T	within_degron/SGS
542	75	13	75	12.9999	75	-7.69752	Cl1223_TUJ1488_20X_n4_cropped.tif_Sholl-Profiles.csv	Cl1223	n4	I871T	I871T	within_degron/SGS
543	81	11	81	10.9998	81	-7.93532	Cl1223_TUJ1488_20X_n4_cropped.tif_Sholl-Profiles.csv	Cl1223	n4	I871T	I871T	within_degron/SGS
544	87	11	87	11.0003	87	-8.17312	Cl1223_TUJ1488_20X_n4_cropped.tif_Sholl-Profiles.csv	Cl1223	n4	I871T	I871T	within_degron/SGS
545	93	10	93	9.99985	93	-8.41092	Cl1223_TUJ1488_20X_n4_cropped.tif_Sholl-Profiles.csv	Cl1223	n4	I871T	I871T	within_degron/SGS
546	99	8	99	7.9992	99	-8.64872	Cl1223_TUJ1488_20X_n4_cropped.tif_Sholl-Profiles.csv	Cl1223	n4	I871T	I871T	within_degron/SGS
547	105	7	105	6.99957	105	-8.88652	Cl1223_TUJ1488_20X_n4_cropped.tif_Sholl-Profiles.csv	Cl1223	n4	I871T	I871T	within_degron/SGS
548	111	2	111	1.99752	111	-9.12432	Cl1223_TUJ1488_20X_n4_cropped.tif_Sholl-Profiles.csv	Cl1223	n4	I871T	I871T	within_degron/SGS
549	117	2	117	2.00339	117	-9.36213	Cl1223_TUJ1488_20X_n4_cropped.tif_Sholl-Profiles.csv	Cl1223	n4	I871T	I871T	within_degron/SGS
550	123	2	123	2.00131	123	-9.59993	Cl1223_TUJ1488_20X_n4_cropped.tif_Sholl-Profiles.csv	Cl1223	n4	I871T	I871T	within_degron/SGS
551	33	10	33	10	33	-5.82835	Cl1223_TUJ1488_20X_n8_cropped.tif_Sholl-Profiles.csv	Cl1223	n8	I871T	I871T	within_degron/SGS
552	39	9	39	9	39	-6.16456	Cl1223_TUJ1488_20X_n8_cropped.tif_Sholl-Profiles.csv	Cl1223	n8	I871T	I871T	within_degron/SGS
553	45	9	45	9	45	-6.50077	Cl1223_TUJ1488_20X_n8_cropped.tif_Sholl-Profiles.csv	Cl1223	n8	I871T	I871T	within_degron/SGS
554	51	9	51	9	51	-6.83698	Cl1223_TUJ1488_20X_n8_cropped.tif_Sholl-Profiles.csv	Cl1223	n8	I871T	I871T	within_degron/SGS
555	57	10	57	10	57	-7.1732	Cl1223_TUJ1488_20X_n8_cropped.tif_Sholl-Profiles.csv	Cl1223	n8	I871T	I871T	within_degron/SGS
556	63	9	63	9	63	-7.50941	Cl1223_TUJ1488_20X_n8_cropped.tif_Sholl-Profiles.csv	Cl1223	n8	I871T	I871T	within_degron/SGS
557	69	4	69	4	69	-7.84562	Cl1223_TUJ1488_20X_n8_cropped.tif_Sholl-Profiles.csv	Cl1223	n8	I871T	I871T	within_degron/SGS
558	75	5	75	5	75	-8.18183	Cl1223_TUJ1488_20X_n8_cropped.tif_Sholl-Profiles.csv	Cl1223	n8	I871T	I871T	within_degron/SGS
559	81	0	81	-1.13505e-08	0	0	Cl1223_TUJ1488_20X_n8_cropped.tif_Sholl-Profiles.csv	Cl1223	n8	I871T	I871T	within_degron/SGS
560	87	0	87	6.40284e-09	0	0	Cl1223_TUJ1488_20X_n8_cropped.tif_Sholl-Profiles.csv	Cl1223	n8	I871T	I871T	within_degron/SGS
561	33	17	33	17	33	-5.21651	Cl1223_TUJ1488_20X_n1_cropped.tif_Sholl-Profiles.csv	Cl1223	n1	I871T	I871T	within_degron/SGS
562	39	18	39	18	39	-5.62117	Cl1223_TUJ1488_20X_n1_cropped.tif_Sholl-Profiles.csv	Cl1223	n1	I871T	I871T	within_degron/SGS
563	45	16	45	16	45	-6.02582	Cl1223_TUJ1488_20X_n1_cropped.tif_Sholl-Profiles.csv	Cl1223	n1	I871T	I871T	within_degron/SGS
564	51	14	51	14	51	-6.43048	Cl1223_TUJ1488_20X_n1_cropped.tif_Sholl-Profiles.csv	Cl1223	n1	I871T	I871T	within_degron/SGS
565	57	10	57	10	57	-6.83514	Cl1223_TUJ1488_20X_n1_cropped.tif_Sholl-Profiles.csv	Cl1223	n1	I871T	I871T	within_degron/SGS
566	63	10	63	10	63	-7.2398	Cl1223_TUJ1488_20X_n1_cropped.tif_Sholl-Profiles.csv	Cl1223	n1	I871T	I871T	within_degron/SGS
567	69	8	69	8	69	-7.64446	Cl1223_TUJ1488_20X_n1_cropped.tif_Sholl-Profiles.csv	Cl1223	n1	I871T	I871T	within_degron/SGS
568	75	5	75	5	75	-8.04912	Cl1223_TUJ1488_20X_n1_cropped.tif_Sholl-Profiles.csv	Cl1223	n1	I871T	I871T	within_degron/SGS
569	81	4	81	4	81	-8.45378	Cl1223_TUJ1488_20X_n1_cropped.tif_Sholl-Profiles.csv	Cl1223	n1	I871T	I871T	within_degron/SGS
570	87	3	87	3	87	-8.85844	Cl1223_TUJ1488_20X_n1_cropped.tif_Sholl-Profiles.csv	Cl1223	n1	I871T	I871T	within_degron/SGS
571	93	3	93	3	93	-9.2631	Cl1223_TUJ1488_20X_n1_cropped.tif_Sholl-Profiles.csv	Cl1223	n1	I871T	I871T	within_degron/SGS
572	99	0	99	1.24844e-06	0	0	Cl1223_TUJ1488_20X_n1_cropped.tif_Sholl-Profiles.csv	Cl1223	n1	I871T	I871T	within_degron/SGS
573	105	0	105	1.67266e-06	0	0	Cl1223_TUJ1488_20X_n1_cropped.tif_Sholl-Profiles.csv	Cl1223	n1	I871T	I871T	within_degron/SGS
574	33	11	33	11	33	-5.56507	Cl1223_TUJ1488_20X_n2_cropped.tif_Sholl-Profiles.csv	Cl1223	n2	I871T	I871T	within_degron/SGS
575	39	11	39	11	39	-6.03724	Cl1223_TUJ1488_20X_n2_cropped.tif_Sholl-Profiles.csv	Cl1223	n2	I871T	I871T	within_degron/SGS
576	45	10	45	10	45	-6.50942	Cl1223_TUJ1488_20X_n2_cropped.tif_Sholl-Profiles.csv	Cl1223	n2	I871T	I871T	within_degron/SGS
577	51	9	51	9	51	-6.9816	Cl1223_TUJ1488_20X_n2_cropped.tif_Sholl-Profiles.csv	Cl1223	n2	I871T	I871T	within_degron/SGS
578	57	8	57	8	57	-7.45377	Cl1223_TUJ1488_20X_n2_cropped.tif_Sholl-Profiles.csv	Cl1223	n2	I871T	I871T	within_degron/SGS
579	63	5	63	5	63	-7.92595	Cl1223_TUJ1488_20X_n2_cropped.tif_Sholl-Profiles.csv	Cl1223	n2	I871T	I871T	within_degron/SGS
580	69	2	69	2	69	-8.39813	Cl1223_TUJ1488_20X_n2_cropped.tif_Sholl-Profiles.csv	Cl1223	n2	I871T	I871T	within_degron/SGS
581	75	0	75	-4.75207e-07	81	-9.34248	Cl1223_TUJ1488_20X_n2_cropped.tif_Sholl-Profiles.csv	Cl1223	n2	I871T	I871T	within_degron/SGS
582	81	2	81	2	0	0	Cl1223_TUJ1488_20X_n2_cropped.tif_Sholl-Profiles.csv	Cl1223	n2	I871T	I871T	within_degron/SGS
583	87	0	87	-1.33878e-07	0	0	Cl1223_TUJ1488_20X_n2_cropped.tif_Sholl-Profiles.csv	Cl1223	n2	I871T	I871T	within_degron/SGS
584	93	0	93	-3.57395e-07	0	0	Cl1223_TUJ1488_20X_n2_cropped.tif_Sholl-Profiles.csv	Cl1223	n2	I871T	I871T	within_degron/SGS
585	99	0	99	-5.09433e-07	0	0	Cl1223_TUJ1488_20X_n2_cropped.tif_Sholl-Profiles.csv	Cl1223	n2	I871T	I871T	within_degron/SGS
586	33	9	33	9	33	-5.68221	Cl1223_TUJ1488_20X_n6_cropped.tif_Sholl-Profiles.csv	Cl1223	n6	I871T	I871T	within_degron/SGS
587	39	9	39	9	39	-6.03912	Cl1223_TUJ1488_20X_n6_cropped.tif_Sholl-Profiles.csv	Cl1223	n6	I871T	I871T	within_degron/SGS
588	45	8	45	8	45	-6.39603	Cl1223_TUJ1488_20X_n6_cropped.tif_Sholl-Profiles.csv	Cl1223	n6	I871T	I871T	within_degron/SGS
589	51	11	51	11	51	-6.75295	Cl1223_TUJ1488_20X_n6_cropped.tif_Sholl-Profiles.csv	Cl1223	n6	I871T	I871T	within_degron/SGS
590	57	11	57	11	57	-7.10986	Cl1223_TUJ1488_20X_n6_cropped.tif_Sholl-Profiles.csv	Cl1223	n6	I871T	I871T	within_degron/SGS
591	63	12	63	12	63	-7.46677	Cl1223_TUJ1488_20X_n6_cropped.tif_Sholl-Profiles.csv	Cl1223	n6	I871T	I871T	within_degron/SGS
592	69	9	69	9	69	-7.82368	Cl1223_TUJ1488_20X_n6_cropped.tif_Sholl-Profiles.csv	Cl1223	n6	I871T	I871T	within_degron/SGS
593	75	6	75	6	75	-8.18059	Cl1223_TUJ1488_20X_n6_cropped.tif_Sholl-Profiles.csv	Cl1223	n6	I871T	I871T	within_degron/SGS
594	81	4	81	4	81	-8.5375	Cl1223_TUJ1488_20X_n6_cropped.tif_Sholl-Profiles.csv	Cl1223	n6	I871T	I871T	within_degron/SGS
595	87	2	87	2	87	-8.89441	Cl1223_TUJ1488_20X_n6_cropped.tif_Sholl-Profiles.csv	Cl1223	n6	I871T	I871T	within_degron/SGS
596	93	2	93	2	93	-9.25133	Cl1223_TUJ1488_20X_n6_cropped.tif_Sholl-Profiles.csv	Cl1223	n6	I871T	I871T	within_degron/SGS
597	99	0	99	2.00607e-06	0	0	Cl1223_TUJ1488_20X_n6_cropped.tif_Sholl-Profiles.csv	Cl1223	n6	I871T	I871T	within_degron/SGS
598	105	0	105	2.80142e-06	0	0	Cl1223_TUJ1488_20X_n6_cropped.tif_Sholl-Profiles.csv	Cl1223	n6	I871T	I871T	within_degron/SGS
599	33	12	33	12	33	-5.64761	Cl1223_TUJ1488_20X_n5_cropped.tif_Sholl-Profiles.csv	Cl1223	n5	I871T	I871T	within_degron/SGS
600	39	11	39	11	39	-6.21131	Cl1223_TUJ1488_20X_n5_cropped.tif_Sholl-Profiles.csv	Cl1223	n5	I871T	I871T	within_degron/SGS
601	45	6	45	6	45	-6.77502	Cl1223_TUJ1488_20X_n5_cropped.tif_Sholl-Profiles.csv	Cl1223	n5	I871T	I871T	within_degron/SGS
602	51	5	51	5	51	-7.33873	Cl1223_TUJ1488_20X_n5_cropped.tif_Sholl-Profiles.csv	Cl1223	n5	I871T	I871T	within_degron/SGS
603	57	5	57	5	57	-7.90243	Cl1223_TUJ1488_20X_n5_cropped.tif_Sholl-Profiles.csv	Cl1223	n5	I871T	I871T	within_degron/SGS
604	63	2	63	2	63	-8.46614	Cl1223_TUJ1488_20X_n5_cropped.tif_Sholl-Profiles.csv	Cl1223	n5	I871T	I871T	within_degron/SGS
605	69	2	69	2	69	-9.02984	Cl1223_TUJ1488_20X_n5_cropped.tif_Sholl-Profiles.csv	Cl1223	n5	I871T	I871T	within_degron/SGS
606	75	0	75	-1.4028e-08	0	0	Cl1223_TUJ1488_20X_n5_cropped.tif_Sholl-Profiles.csv	Cl1223	n5	I871T	I871T	within_degron/SGS
607	81	0	81	-1.22236e-08	0	0	Cl1223_TUJ1488_20X_n5_cropped.tif_Sholl-Profiles.csv	Cl1223	n5	I871T	I871T	within_degron/SGS
608	87	0	87	-1.10595e-08	0	0	Cl1223_TUJ1488_20X_n5_cropped.tif_Sholl-Profiles.csv	Cl1223	n5	I871T	I871T	within_degron/SGS
609	33	6	33	6	33	-6.68695	Cl1223_TUJ1488_20X_n3_cropped.tif_Sholl-Profiles.csv	Cl1223	n3	I871T	I871T	within_degron/SGS
610	39	4	39	4	39	-6.90908	Cl1223_TUJ1488_20X_n3_cropped.tif_Sholl-Profiles.csv	Cl1223	n3	I871T	I871T	within_degron/SGS
611	45	4	45	4	45	-7.1312	Cl1223_TUJ1488_20X_n3_cropped.tif_Sholl-Profiles.csv	Cl1223	n3	I871T	I871T	within_degron/SGS
612	51	5	51	5	51	-7.35332	Cl1223_TUJ1488_20X_n3_cropped.tif_Sholl-Profiles.csv	Cl1223	n3	I871T	I871T	within_degron/SGS
613	57	5	57	5	57	-7.57544	Cl1223_TUJ1488_20X_n3_cropped.tif_Sholl-Profiles.csv	Cl1223	n3	I871T	I871T	within_degron/SGS
614	63	5	63	5	63	-7.79756	Cl1223_TUJ1488_20X_n3_cropped.tif_Sholl-Profiles.csv	Cl1223	n3	I871T	I871T	within_degron/SGS
615	69	5	69	5	69	-8.01968	Cl1223_TUJ1488_20X_n3_cropped.tif_Sholl-Profiles.csv	Cl1223	n3	I871T	I871T	within_degron/SGS
616	75	4	75	4	75	-8.2418	Cl1223_TUJ1488_20X_n3_cropped.tif_Sholl-Profiles.csv	Cl1223	n3	I871T	I871T	within_degron/SGS
617	81	5	81	5	81	-8.46393	Cl1223_TUJ1488_20X_n3_cropped.tif_Sholl-Profiles.csv	Cl1223	n3	I871T	I871T	within_degron/SGS
618	87	5	87	5.00001	87	-8.68605	Cl1223_TUJ1488_20X_n3_cropped.tif_Sholl-Profiles.csv	Cl1223	n3	I871T	I871T	within_degron/SGS
619	93	4	93	4	93	-8.90817	Cl1223_TUJ1488_20X_n3_cropped.tif_Sholl-Profiles.csv	Cl1223	n3	I871T	I871T	within_degron/SGS
620	99	4	99	3.99996	99	-9.13029	Cl1223_TUJ1488_20X_n3_cropped.tif_Sholl-Profiles.csv	Cl1223	n3	I871T	I871T	within_degron/SGS
621	105	3	105	3.00002	105	-9.35241	Cl1223_TUJ1488_20X_n3_cropped.tif_Sholl-Profiles.csv	Cl1223	n3	I871T	I871T	within_degron/SGS
622	111	2	111	2	111	-9.57453	Cl1223_TUJ1488_20X_n3_cropped.tif_Sholl-Profiles.csv	Cl1223	n3	I871T	I871T	within_degron/SGS
623	25	3	25	2.99964	NA	-6.52481	Cl1223_TUJ1488_20X_n12_cropped.tif_Sholl-Profiles.csv	Cl1223	n12	I871T	I871T	within_degron/SGS
624	31	2	31	1.99962	NA	-7.09791	Cl1223_TUJ1488_20X_n12_cropped.tif_Sholl-Profiles.csv	Cl1223	n12	I871T	I871T	within_degron/SGS
625	37	3	37	3.00145	NA	-7.56928	Cl1223_TUJ1488_20X_n12_cropped.tif_Sholl-Profiles.csv	Cl1223	n12	I871T	I871T	within_degron/SGS
626	43	2	43	1.99189	NA	-7.96966	Cl1223_TUJ1488_20X_n12_cropped.tif_Sholl-Profiles.csv	Cl1223	n12	I871T	I871T	within_degron/SGS
627	49	2	49	2.02784	NA	-8.31766	Cl1223_TUJ1488_20X_n12_cropped.tif_Sholl-Profiles.csv	Cl1223	n12	I871T	I871T	within_degron/SGS
628	55	2	55	1.93059	NA	-8.62541	Cl1223_TUJ1488_20X_n12_cropped.tif_Sholl-Profiles.csv	Cl1223	n12	I871T	I871T	within_degron/SGS
629	61	2	61	2.12797	NA	-8.90126	Cl1223_TUJ1488_20X_n12_cropped.tif_Sholl-Profiles.csv	Cl1223	n12	I871T	I871T	within_degron/SGS
630	67	2	67	1.82632	NA	-9.15121	Cl1223_TUJ1488_20X_n12_cropped.tif_Sholl-Profiles.csv	Cl1223	n12	I871T	I871T	within_degron/SGS
631	73	1	73	1.16616	NA	-9.37971	Cl1223_TUJ1488_20X_n12_cropped.tif_Sholl-Profiles.csv	Cl1223	n12	I871T	I871T	within_degron/SGS
632	79	1	79	0.904116	NA	-9.59015	Cl1223_TUJ1488_20X_n12_cropped.tif_Sholl-Profiles.csv	Cl1223	n12	I871T	I871T	within_degron/SGS
633	85	1	85	1.00714	NA	-9.78517	Cl1223_TUJ1488_20X_n12_cropped.tif_Sholl-Profiles.csv	Cl1223	n12	I871T	I871T	within_degron/SGS
634	91	1	91	1.03866	NA	-9.96689	Cl1223_TUJ1488_20X_n12_cropped.tif_Sholl-Profiles.csv	Cl1223	n12	I871T	I871T	within_degron/SGS
635	97	1	97	0.975529	NA	-10.137	Cl1223_TUJ1488_20X_n12_cropped.tif_Sholl-Profiles.csv	Cl1223	n12	I871T	I871T	within_degron/SGS
636	103	1	103	0.98927	NA	-10.2969	Cl1223_TUJ1488_20X_n12_cropped.tif_Sholl-Profiles.csv	Cl1223	n12	I871T	I871T	within_degron/SGS
637	109	1	109	1.02316	NA	-10.4477	Cl1223_TUJ1488_20X_n12_cropped.tif_Sholl-Profiles.csv	Cl1223	n12	I871T	I871T	within_degron/SGS
638	115	1	115	0.99269	NA	-10.5905	Cl1223_TUJ1488_20X_n12_cropped.tif_Sholl-Profiles.csv	Cl1223	n12	I871T	I871T	within_degron/SGS
639	121	1	121	0.987102	NA	-10.726	Cl1223_TUJ1488_20X_n12_cropped.tif_Sholl-Profiles.csv	Cl1223	n12	I871T	I871T	within_degron/SGS
640	127	1	127	1.01878	NA	-10.8549	Cl1223_TUJ1488_20X_n12_cropped.tif_Sholl-Profiles.csv	Cl1223	n12	I871T	I871T	within_degron/SGS
641	133	1	133	0.984853	NA	-10.9779	Cl1223_TUJ1488_20X_n12_cropped.tif_Sholl-Profiles.csv	Cl1223	n12	I871T	I871T	within_degron/SGS
642	139	1	139	1.00599	NA	-11.0955	Cl1223_TUJ1488_20X_n12_cropped.tif_Sholl-Profiles.csv	Cl1223	n12	I871T	I871T	within_degron/SGS
643	145	1	145	1.00062	NA	-11.2081	Cl1223_TUJ1488_20X_n12_cropped.tif_Sholl-Profiles.csv	Cl1223	n12	I871T	I871T	within_degron/SGS
644	151	0	151	0.00273178	NA	-11.4199	Cl1223_TUJ1488_20X_n12_cropped.tif_Sholl-Profiles.csv	Cl1223	n12	I871T	I871T	within_degron/SGS
645	157	1	157	1.00028	NA	-11.5198	Cl1223_TUJ1488_20X_n12_cropped.tif_Sholl-Profiles.csv	Cl1223	n12	I871T	I871T	within_degron/SGS
646	163	1	163	0.995734	NA	0	Cl1223_TUJ1488_20X_n12_cropped.tif_Sholl-Profiles.csv	Cl1223	n12	I871T	I871T	within_degron/SGS
647	25	6	25	5.99995	25	-6.2054	Cl1223_TUJ1488_20X_n19_cropped.tif_Sholl-Profiles.csv	Cl1223	n19	I871T	I871T	within_degron/SGS
648	31	7	31	7.00028	31	-6.47225	Cl1223_TUJ1488_20X_n19_cropped.tif_Sholl-Profiles.csv	Cl1223	n19	I871T	I871T	within_degron/SGS
649	37	4	37	3.99913	37	-6.7391	Cl1223_TUJ1488_20X_n19_cropped.tif_Sholl-Profiles.csv	Cl1223	n19	I871T	I871T	within_degron/SGS
650	43	4	43	4.00323	43	-7.00595	Cl1223_TUJ1488_20X_n19_cropped.tif_Sholl-Profiles.csv	Cl1223	n19	I871T	I871T	within_degron/SGS
651	49	4	49	3.98702	49	-7.2728	Cl1223_TUJ1488_20X_n19_cropped.tif_Sholl-Profiles.csv	Cl1223	n19	I871T	I871T	within_degron/SGS
652	55	4	55	4.03862	55	-7.53966	Cl1223_TUJ1488_20X_n19_cropped.tif_Sholl-Profiles.csv	Cl1223	n19	I871T	I871T	within_degron/SGS
653	61	4	61	3.91925	61	-7.80651	Cl1223_TUJ1488_20X_n19_cropped.tif_Sholl-Profiles.csv	Cl1223	n19	I871T	I871T	within_degron/SGS
654	67	4	67	4.1178	67	-8.07336	Cl1223_TUJ1488_20X_n19_cropped.tif_Sholl-Profiles.csv	Cl1223	n19	I871T	I871T	within_degron/SGS
655	73	4	73	3.89743	73	-8.34021	Cl1223_TUJ1488_20X_n19_cropped.tif_Sholl-Profiles.csv	Cl1223	n19	I871T	I871T	within_degron/SGS
656	79	4	79	3.9885	79	-8.60706	Cl1223_TUJ1488_20X_n19_cropped.tif_Sholl-Profiles.csv	Cl1223	n19	I871T	I871T	within_degron/SGS
657	85	4	85	4.21701	85	-8.87391	Cl1223_TUJ1488_20X_n19_cropped.tif_Sholl-Profiles.csv	Cl1223	n19	I871T	I871T	within_degron/SGS
658	91	4	91	3.57213	91	-9.14076	Cl1223_TUJ1488_20X_n19_cropped.tif_Sholl-Profiles.csv	Cl1223	n19	I871T	I871T	within_degron/SGS
659	97	2	97	2.53642	97	-9.40761	Cl1223_TUJ1488_20X_n19_cropped.tif_Sholl-Profiles.csv	Cl1223	n19	I871T	I871T	within_degron/SGS
660	103	2	103	1.50289	103	-9.67446	Cl1223_TUJ1488_20X_n19_cropped.tif_Sholl-Profiles.csv	Cl1223	n19	I871T	I871T	within_degron/SGS
661	109	0	109	0.358617	115	-10.2082	Cl1223_TUJ1488_20X_n19_cropped.tif_Sholl-Profiles.csv	Cl1223	n19	I871T	I871T	within_degron/SGS
662	115	1	115	0.797293	121	-10.475	Cl1223_TUJ1488_20X_n19_cropped.tif_Sholl-Profiles.csv	Cl1223	n19	I871T	I871T	within_degron/SGS
663	121	2	121	2.08456	0	0	Cl1223_TUJ1488_20X_n19_cropped.tif_Sholl-Profiles.csv	Cl1223	n19	I871T	I871T	within_degron/SGS
664	127	0	127	-0.0143911	0	0	Cl1223_TUJ1488_20X_n19_cropped.tif_Sholl-Profiles.csv	Cl1223	n19	I871T	I871T	within_degron/SGS
665	133	0	133	-0.000944819	0	0	Cl1223_TUJ1488_20X_n19_cropped.tif_Sholl-Profiles.csv	Cl1223	n19	I871T	I871T	within_degron/SGS
666	139	0	139	0.00519294	0	0	Cl1223_TUJ1488_20X_n19_cropped.tif_Sholl-Profiles.csv	Cl1223	n19	I871T	I871T	within_degron/SGS
667	145	0	145	0.0446128	0	0	Cl1223_TUJ1488_20X_n19_cropped.tif_Sholl-Profiles.csv	Cl1223	n19	I871T	I871T	within_degron/SGS
668	151	0	151	-0.0335364	0	0	Cl1223_TUJ1488_20X_n19_cropped.tif_Sholl-Profiles.csv	Cl1223	n19	I871T	I871T	within_degron/SGS
669	25	4	25	4	25	-6.14979	Cl1223_TUJ1488_20X_n5_cropped.tif_Sholl-Profiles.csv	Cl1223	n5	I871T	I871T	within_degron/SGS
670	31	4	31	4	31	-6.5012	Cl1223_TUJ1488_20X_n5_cropped.tif_Sholl-Profiles.csv	Cl1223	n5	I871T	I871T	within_degron/SGS
671	37	5	37	5	37	-6.8526	Cl1223_TUJ1488_20X_n5_cropped.tif_Sholl-Profiles.csv	Cl1223	n5	I871T	I871T	within_degron/SGS
672	43	5	43	5	43	-7.204	Cl1223_TUJ1488_20X_n5_cropped.tif_Sholl-Profiles.csv	Cl1223	n5	I871T	I871T	within_degron/SGS
673	49	5	49	5	49	-7.5554	Cl1223_TUJ1488_20X_n5_cropped.tif_Sholl-Profiles.csv	Cl1223	n5	I871T	I871T	within_degron/SGS
674	55	4	55	4	55	-7.9068	Cl1223_TUJ1488_20X_n5_cropped.tif_Sholl-Profiles.csv	Cl1223	n5	I871T	I871T	within_degron/SGS
675	61	2	61	2	61	-8.25821	Cl1223_TUJ1488_20X_n5_cropped.tif_Sholl-Profiles.csv	Cl1223	n5	I871T	I871T	within_degron/SGS
676	67	2	67	2	67	-8.60961	Cl1223_TUJ1488_20X_n5_cropped.tif_Sholl-Profiles.csv	Cl1223	n5	I871T	I871T	within_degron/SGS
677	73	2	73	2	73	-8.96101	Cl1223_TUJ1488_20X_n5_cropped.tif_Sholl-Profiles.csv	Cl1223	n5	I871T	I871T	within_degron/SGS
678	79	2	79	2	79	-9.31241	Cl1223_TUJ1488_20X_n5_cropped.tif_Sholl-Profiles.csv	Cl1223	n5	I871T	I871T	within_degron/SGS
679	85	2	85	2	85	-9.66381	Cl1223_TUJ1488_20X_n5_cropped.tif_Sholl-Profiles.csv	Cl1223	n5	I871T	I871T	within_degron/SGS
680	91	1	91	1	91	-10.0152	Cl1223_TUJ1488_20X_n5_cropped.tif_Sholl-Profiles.csv	Cl1223	n5	I871T	I871T	within_degron/SGS
681	25	6	25	6	25	-5.8282	Cl1223_TUJ1488_20X_n2_cropped.tif_Sholl-Profiles.csv	Cl1223	n2	I871T	I871T	within_degron/SGS
682	31	5	31	5	31	-6.28591	Cl1223_TUJ1488_20X_n2_cropped.tif_Sholl-Profiles.csv	Cl1223	n2	I871T	I871T	within_degron/SGS
683	37	4	37	4	37	-6.74362	Cl1223_TUJ1488_20X_n2_cropped.tif_Sholl-Profiles.csv	Cl1223	n2	I871T	I871T	within_degron/SGS
684	43	6	43	6	43	-7.20132	Cl1223_TUJ1488_20X_n2_cropped.tif_Sholl-Profiles.csv	Cl1223	n2	I871T	I871T	within_degron/SGS
685	49	5	49	5	49	-7.65903	Cl1223_TUJ1488_20X_n2_cropped.tif_Sholl-Profiles.csv	Cl1223	n2	I871T	I871T	within_degron/SGS
686	55	2	55	2	55	-8.11674	Cl1223_TUJ1488_20X_n2_cropped.tif_Sholl-Profiles.csv	Cl1223	n2	I871T	I871T	within_degron/SGS
687	61	0	61	3.68345e-11	0	0	Cl1223_TUJ1488_20X_n2_cropped.tif_Sholl-Profiles.csv	Cl1223	n2	I871T	I871T	within_degron/SGS
688	25	5	25	5	25	-5.80655	Cl1223_TUJ1488_20X_n13_cropped.tif_Sholl-Profiles.csv	Cl1223	n13	I871T	I871T	within_degron/SGS
689	31	6	31	6	31	-6.22312	Cl1223_TUJ1488_20X_n13_cropped.tif_Sholl-Profiles.csv	Cl1223	n13	I871T	I871T	within_degron/SGS
690	37	7	37	7	37	-6.63969	Cl1223_TUJ1488_20X_n13_cropped.tif_Sholl-Profiles.csv	Cl1223	n13	I871T	I871T	within_degron/SGS
691	43	5	43	5	43	-7.05626	Cl1223_TUJ1488_20X_n13_cropped.tif_Sholl-Profiles.csv	Cl1223	n13	I871T	I871T	within_degron/SGS
692	49	4	49	4	49	-7.47283	Cl1223_TUJ1488_20X_n13_cropped.tif_Sholl-Profiles.csv	Cl1223	n13	I871T	I871T	within_degron/SGS
693	55	4	55	4	55	-7.8894	Cl1223_TUJ1488_20X_n13_cropped.tif_Sholl-Profiles.csv	Cl1223	n13	I871T	I871T	within_degron/SGS
694	61	3	61	3	61	-8.30597	Cl1223_TUJ1488_20X_n13_cropped.tif_Sholl-Profiles.csv	Cl1223	n13	I871T	I871T	within_degron/SGS
695	67	2	67	2	67	-8.72253	Cl1223_TUJ1488_20X_n13_cropped.tif_Sholl-Profiles.csv	Cl1223	n13	I871T	I871T	within_degron/SGS
696	25	6	25	6	NA	-5.90789	Cl1223_TUJ1488_20X_n1_cropped.tif_Sholl-Profiles.csv	Cl1223	n1	I871T	I871T	within_degron/SGS
697	31	3	31	3	NA	-6.79131	Cl1223_TUJ1488_20X_n1_cropped.tif_Sholl-Profiles.csv	Cl1223	n1	I871T	I871T	within_degron/SGS
698	37	2	37	2	NA	-7.51792	Cl1223_TUJ1488_20X_n1_cropped.tif_Sholl-Profiles.csv	Cl1223	n1	I871T	I871T	within_degron/SGS
699	43	2	43	2	NA	-8.13509	Cl1223_TUJ1488_20X_n1_cropped.tif_Sholl-Profiles.csv	Cl1223	n1	I871T	I871T	within_degron/SGS
700	49	0	49	-8.36735e-11	NA	0	Cl1223_TUJ1488_20X_n1_cropped.tif_Sholl-Profiles.csv	Cl1223	n1	I871T	I871T	within_degron/SGS
701	55	0	55	-1.74623e-10	NA	0	Cl1223_TUJ1488_20X_n1_cropped.tif_Sholl-Profiles.csv	Cl1223	n1	I871T	I871T	within_degron/SGS
702	61	0	61	-1.74623e-10	NA	0	Cl1223_TUJ1488_20X_n1_cropped.tif_Sholl-Profiles.csv	Cl1223	n1	I871T	I871T	within_degron/SGS
703	67	0	67	-3.45608e-10	NA	0	Cl1223_TUJ1488_20X_n1_cropped.tif_Sholl-Profiles.csv	Cl1223	n1	I871T	I871T	within_degron/SGS
704	73	0	73	3.09228e-10	NA	0	Cl1223_TUJ1488_20X_n1_cropped.tif_Sholl-Profiles.csv	Cl1223	n1	I871T	I871T	within_degron/SGS
705	25	7	25	7	25	-5.45558	Cl1223_TUJ1488_20X_n16_cropped.tif_Sholl-Profiles.csv	Cl1223	n16	I871T	I871T	within_degron/SGS
706	31	7	31	7	31	-5.95071	Cl1223_TUJ1488_20X_n16_cropped.tif_Sholl-Profiles.csv	Cl1223	n16	I871T	I871T	within_degron/SGS
707	37	8	37	8	37	-6.44584	Cl1223_TUJ1488_20X_n16_cropped.tif_Sholl-Profiles.csv	Cl1223	n16	I871T	I871T	within_degron/SGS
708	43	7	43	7	43	-6.94097	Cl1223_TUJ1488_20X_n16_cropped.tif_Sholl-Profiles.csv	Cl1223	n16	I871T	I871T	within_degron/SGS
709	49	7	49	7	49	-7.4361	Cl1223_TUJ1488_20X_n16_cropped.tif_Sholl-Profiles.csv	Cl1223	n16	I871T	I871T	within_degron/SGS
710	55	2	55	2	55	-7.93122	Cl1223_TUJ1488_20X_n16_cropped.tif_Sholl-Profiles.csv	Cl1223	n16	I871T	I871T	within_degron/SGS
711	61	0	61	3.63798e-12	0	0	Cl1223_TUJ1488_20X_n16_cropped.tif_Sholl-Profiles.csv	Cl1223	n16	I871T	I871T	within_degron/SGS
712	67	0	67	-9.82254e-11	0	0	Cl1223_TUJ1488_20X_n16_cropped.tif_Sholl-Profiles.csv	Cl1223	n16	I871T	I871T	within_degron/SGS
713	25	7	25	7	25	-5.76053	Cl1223_TUJ1488_20X_n10_cropped.tif_Sholl-Profiles.csv	Cl1223	n10	I871T	I871T	within_degron/SGS
714	31	5	31	5	31	-6.16525	Cl1223_TUJ1488_20X_n10_cropped.tif_Sholl-Profiles.csv	Cl1223	n10	I871T	I871T	within_degron/SGS
715	37	6	37	6	37	-6.56998	Cl1223_TUJ1488_20X_n10_cropped.tif_Sholl-Profiles.csv	Cl1223	n10	I871T	I871T	within_degron/SGS
716	43	4	43	4	43	-6.97471	Cl1223_TUJ1488_20X_n10_cropped.tif_Sholl-Profiles.csv	Cl1223	n10	I871T	I871T	within_degron/SGS
717	49	5	49	5	49	-7.37943	Cl1223_TUJ1488_20X_n10_cropped.tif_Sholl-Profiles.csv	Cl1223	n10	I871T	I871T	within_degron/SGS
718	55	5	55	5	55	-7.78416	Cl1223_TUJ1488_20X_n10_cropped.tif_Sholl-Profiles.csv	Cl1223	n10	I871T	I871T	within_degron/SGS
719	61	5	61	5	61	-8.18888	Cl1223_TUJ1488_20X_n10_cropped.tif_Sholl-Profiles.csv	Cl1223	n10	I871T	I871T	within_degron/SGS
720	67	4	67	4	67	-8.59361	Cl1223_TUJ1488_20X_n10_cropped.tif_Sholl-Profiles.csv	Cl1223	n10	I871T	I871T	within_degron/SGS
721	73	1	73	1	73	-8.99834	Cl1223_TUJ1488_20X_n10_cropped.tif_Sholl-Profiles.csv	Cl1223	n10	I871T	I871T	within_degron/SGS
722	79	0	79	-1.30967e-10	0	0	Cl1223_TUJ1488_20X_n10_cropped.tif_Sholl-Profiles.csv	Cl1223	n10	I871T	I871T	within_degron/SGS
723	25	9	25	9	25	-5.20561	Cl1223_TUJ1488_20X_n21_cropped.tif_Sholl-Profiles.csv	Cl1223	n21	I871T	I871T	within_degron/SGS
724	31	10	31	10	31	-5.68296	Cl1223_TUJ1488_20X_n21_cropped.tif_Sholl-Profiles.csv	Cl1223	n21	I871T	I871T	within_degron/SGS
725	37	10	37	10	37	-6.16032	Cl1223_TUJ1488_20X_n21_cropped.tif_Sholl-Profiles.csv	Cl1223	n21	I871T	I871T	within_degron/SGS
726	43	10	43	10	43	-6.63768	Cl1223_TUJ1488_20X_n21_cropped.tif_Sholl-Profiles.csv	Cl1223	n21	I871T	I871T	within_degron/SGS
727	49	7	49	7	49	-7.11504	Cl1223_TUJ1488_20X_n21_cropped.tif_Sholl-Profiles.csv	Cl1223	n21	I871T	I871T	within_degron/SGS
728	55	4	55	4	55	-7.59239	Cl1223_TUJ1488_20X_n21_cropped.tif_Sholl-Profiles.csv	Cl1223	n21	I871T	I871T	within_degron/SGS
729	61	3	61	3	61	-8.06975	Cl1223_TUJ1488_20X_n21_cropped.tif_Sholl-Profiles.csv	Cl1223	n21	I871T	I871T	within_degron/SGS
730	67	3	67	3	67	-8.54711	Cl1223_TUJ1488_20X_n21_cropped.tif_Sholl-Profiles.csv	Cl1223	n21	I871T	I871T	within_degron/SGS
731	73	2	73	2	73	-9.02447	Cl1223_TUJ1488_20X_n21_cropped.tif_Sholl-Profiles.csv	Cl1223	n21	I871T	I871T	within_degron/SGS
732	79	0	79	-1.41154e-09	0	0	Cl1223_TUJ1488_20X_n21_cropped.tif_Sholl-Profiles.csv	Cl1223	n21	I871T	I871T	within_degron/SGS
733	85	0	85	1.65528e-09	0	0	Cl1223_TUJ1488_20X_n21_cropped.tif_Sholl-Profiles.csv	Cl1223	n21	I871T	I871T	within_degron/SGS
734	25	5	25	5	NA	-5.82402	Cl1223_TUJ1488_20X_n8_cropped.tif_Sholl-Profiles.csv	Cl1223	n8	I871T	I871T	within_degron/SGS
735	31	5	31	5	NA	-6.45813	Cl1223_TUJ1488_20X_n8_cropped.tif_Sholl-Profiles.csv	Cl1223	n8	I871T	I871T	within_degron/SGS
736	37	4	37	4	NA	-6.9797	Cl1223_TUJ1488_20X_n8_cropped.tif_Sholl-Profiles.csv	Cl1223	n8	I871T	I871T	within_degron/SGS
737	43	4	43	4	NA	-7.42271	Cl1223_TUJ1488_20X_n8_cropped.tif_Sholl-Profiles.csv	Cl1223	n8	I871T	I871T	within_degron/SGS
738	49	4	49	4	NA	-7.80776	Cl1223_TUJ1488_20X_n8_cropped.tif_Sholl-Profiles.csv	Cl1223	n8	I871T	I871T	within_degron/SGS
739	55	2	55	2	NA	-8.14828	Cl1223_TUJ1488_20X_n8_cropped.tif_Sholl-Profiles.csv	Cl1223	n8	I871T	I871T	within_degron/SGS
740	61	3	61	3	NA	-8.4535	Cl1223_TUJ1488_20X_n8_cropped.tif_Sholl-Profiles.csv	Cl1223	n8	I871T	I871T	within_degron/SGS
741	67	2	67	2	NA	-8.73007	Cl1223_TUJ1488_20X_n8_cropped.tif_Sholl-Profiles.csv	Cl1223	n8	I871T	I871T	within_degron/SGS
742	73	2	73	2	NA	-8.9829	Cl1223_TUJ1488_20X_n8_cropped.tif_Sholl-Profiles.csv	Cl1223	n8	I871T	I871T	within_degron/SGS
743	79	0	79	4.17349e-08	NA	0	Cl1223_TUJ1488_20X_n8_cropped.tif_Sholl-Profiles.csv	Cl1223	n8	I871T	I871T	within_degron/SGS
744	85	0	85	3.08501e-08	NA	0	Cl1223_TUJ1488_20X_n8_cropped.tif_Sholl-Profiles.csv	Cl1223	n8	I871T	I871T	within_degron/SGS
745	25	5	25	5	25	-5.79808	Cl1223_TUJ1488_20X_n20_cropped.tif_Sholl-Profiles.csv	Cl1223	n20	I871T	I871T	within_degron/SGS
746	31	5	31	5	31	-6.24313	Cl1223_TUJ1488_20X_n20_cropped.tif_Sholl-Profiles.csv	Cl1223	n20	I871T	I871T	within_degron/SGS
747	37	6	37	6	37	-6.68817	Cl1223_TUJ1488_20X_n20_cropped.tif_Sholl-Profiles.csv	Cl1223	n20	I871T	I871T	within_degron/SGS
748	43	9	43	9	43	-7.13321	Cl1223_TUJ1488_20X_n20_cropped.tif_Sholl-Profiles.csv	Cl1223	n20	I871T	I871T	within_degron/SGS
749	49	3	49	3	49	-7.57825	Cl1223_TUJ1488_20X_n20_cropped.tif_Sholl-Profiles.csv	Cl1223	n20	I871T	I871T	within_degron/SGS
750	55	3	55	3	55	-8.0233	Cl1223_TUJ1488_20X_n20_cropped.tif_Sholl-Profiles.csv	Cl1223	n20	I871T	I871T	within_degron/SGS
751	61	2	61	2	61	-8.46834	Cl1223_TUJ1488_20X_n20_cropped.tif_Sholl-Profiles.csv	Cl1223	n20	I871T	I871T	within_degron/SGS
752	67	2	67	2	67	-8.91338	Cl1223_TUJ1488_20X_n20_cropped.tif_Sholl-Profiles.csv	Cl1223	n20	I871T	I871T	within_degron/SGS
753	73	0	73	-2.65427e-06	0	0	Cl1223_TUJ1488_20X_n20_cropped.tif_Sholl-Profiles.csv	Cl1223	n20	I871T	I871T	within_degron/SGS
754	79	0	79	-1.47037e-05	0	0	Cl1223_TUJ1488_20X_n20_cropped.tif_Sholl-Profiles.csv	Cl1223	n20	I871T	I871T	within_degron/SGS
755	85	0	85	-1.76514e-05	0	0	Cl1223_TUJ1488_20X_n20_cropped.tif_Sholl-Profiles.csv	Cl1223	n20	I871T	I871T	within_degron/SGS
756	91	0	91	3.14722e-05	0	0	Cl1223_TUJ1488_20X_n20_cropped.tif_Sholl-Profiles.csv	Cl1223	n20	I871T	I871T	within_degron/SGS
757	97	0	97	-2.50703e-05	0	0	Cl1223_TUJ1488_20X_n20_cropped.tif_Sholl-Profiles.csv	Cl1223	n20	I871T	I871T	within_degron/SGS
758	103	0	103	-2.76761e-05	0	0	Cl1223_TUJ1488_20X_n20_cropped.tif_Sholl-Profiles.csv	Cl1223	n20	I871T	I871T	within_degron/SGS
759	25	6	25	6.00055	25	-6.20643	Cl1223_TUJ1488_20X_n14_cropped.tif_Sholl-Profiles.csv	Cl1223	n14	I871T	I871T	within_degron/SGS
760	31	5	31	4.99909	31	-6.43159	Cl1223_TUJ1488_20X_n14_cropped.tif_Sholl-Profiles.csv	Cl1223	n14	I871T	I871T	within_degron/SGS
761	37	4	37	3.9991	37	-6.65674	Cl1223_TUJ1488_20X_n14_cropped.tif_Sholl-Profiles.csv	Cl1223	n14	I871T	I871T	within_degron/SGS
762	43	5	43	5.00269	43	-6.88189	Cl1223_TUJ1488_20X_n14_cropped.tif_Sholl-Profiles.csv	Cl1223	n14	I871T	I871T	within_degron/SGS
763	49	5	49	4.99063	49	-7.10704	Cl1223_TUJ1488_20X_n14_cropped.tif_Sholl-Profiles.csv	Cl1223	n14	I871T	I871T	within_degron/SGS
764	55	4	55	4.0254	55	-7.33219	Cl1223_TUJ1488_20X_n14_cropped.tif_Sholl-Profiles.csv	Cl1223	n14	I871T	I871T	within_degron/SGS
765	61	6	61	5.94664	61	-7.55734	Cl1223_TUJ1488_20X_n14_cropped.tif_Sholl-Profiles.csv	Cl1223	n14	I871T	I871T	within_degron/SGS
766	67	7	67	7.08866	67	-7.78249	Cl1223_TUJ1488_20X_n14_cropped.tif_Sholl-Profiles.csv	Cl1223	n14	I871T	I871T	within_degron/SGS
767	73	5	73	4.88158	73	-8.00764	Cl1223_TUJ1488_20X_n14_cropped.tif_Sholl-Profiles.csv	Cl1223	n14	I871T	I871T	within_degron/SGS
768	79	7	79	7.12785	79	-8.23279	Cl1223_TUJ1488_20X_n14_cropped.tif_Sholl-Profiles.csv	Cl1223	n14	I871T	I871T	within_degron/SGS
769	85	8	85	7.88805	85	-8.45795	Cl1223_TUJ1488_20X_n14_cropped.tif_Sholl-Profiles.csv	Cl1223	n14	I871T	I871T	within_degron/SGS
770	91	4	91	4.07903	91	-8.6831	Cl1223_TUJ1488_20X_n14_cropped.tif_Sholl-Profiles.csv	Cl1223	n14	I871T	I871T	within_degron/SGS
771	97	5	97	4.95155	97	-8.90825	Cl1223_TUJ1488_20X_n14_cropped.tif_Sholl-Profiles.csv	Cl1223	n14	I871T	I871T	within_degron/SGS
772	103	4	103	4.01887	103	-9.1334	Cl1223_TUJ1488_20X_n14_cropped.tif_Sholl-Profiles.csv	Cl1223	n14	I871T	I871T	within_degron/SGS
773	109	4	109	3.99533	109	-9.35855	Cl1223_TUJ1488_20X_n14_cropped.tif_Sholl-Profiles.csv	Cl1223	n14	I871T	I871T	within_degron/SGS
774	115	4	115	4.01642	115	-9.5837	Cl1223_TUJ1488_20X_n14_cropped.tif_Sholl-Profiles.csv	Cl1223	n14	I871T	I871T	within_degron/SGS
775	121	1	121	1.00702	121	-9.80885	Cl1223_TUJ1488_20X_n14_cropped.tif_Sholl-Profiles.csv	Cl1223	n14	I871T	I871T	within_degron/SGS
776	127	0	127	-0.00152639	0	0	Cl1223_TUJ1488_20X_n14_cropped.tif_Sholl-Profiles.csv	Cl1223	n14	I871T	I871T	within_degron/SGS
777	133	0	133	0.02073	0	0	Cl1223_TUJ1488_20X_n14_cropped.tif_Sholl-Profiles.csv	Cl1223	n14	I871T	I871T	within_degron/SGS
778	25	2	25	2	NA	-6.927	Cl1223_TUJ1488_20X_n15_cropped.tif_Sholl-Profiles.csv	Cl1223	n15	I871T	I871T	within_degron/SGS
779	31	2	31	2	NA	-7.31613	Cl1223_TUJ1488_20X_n15_cropped.tif_Sholl-Profiles.csv	Cl1223	n15	I871T	I871T	within_degron/SGS
780	37	2	37	2	NA	-7.6362	Cl1223_TUJ1488_20X_n15_cropped.tif_Sholl-Profiles.csv	Cl1223	n15	I871T	I871T	within_degron/SGS
781	43	2	43	2	NA	-7.90805	Cl1223_TUJ1488_20X_n15_cropped.tif_Sholl-Profiles.csv	Cl1223	n15	I871T	I871T	within_degron/SGS
782	49	2	49	2	NA	-8.14434	Cl1223_TUJ1488_20X_n15_cropped.tif_Sholl-Profiles.csv	Cl1223	n15	I871T	I871T	within_degron/SGS
783	55	3	55	3	NA	-8.3533	Cl1223_TUJ1488_20X_n15_cropped.tif_Sholl-Profiles.csv	Cl1223	n15	I871T	I871T	within_degron/SGS
784	61	2	61	2	NA	-8.5406	Cl1223_TUJ1488_20X_n15_cropped.tif_Sholl-Profiles.csv	Cl1223	n15	I871T	I871T	within_degron/SGS
785	67	0	67	1.2551e-10	NA	0	Cl1223_TUJ1488_20X_n15_cropped.tif_Sholl-Profiles.csv	Cl1223	n15	I871T	I871T	within_degron/SGS
786	73	0	73	-4.36557e-10	NA	0	Cl1223_TUJ1488_20X_n15_cropped.tif_Sholl-Profiles.csv	Cl1223	n15	I871T	I871T	within_degron/SGS
787	25	4	25	4	25	-5.86612	Cl1223_TUJ1488_20X_n11_cropped.tif_Sholl-Profiles.csv	Cl1223	n11	I871T	I871T	within_degron/SGS
788	31	6	31	6	31	-6.54731	Cl1223_TUJ1488_20X_n11_cropped.tif_Sholl-Profiles.csv	Cl1223	n11	I871T	I871T	within_degron/SGS
789	37	0	37	-6.82121e-13	43	-7.9097	Cl1223_TUJ1488_20X_n11_cropped.tif_Sholl-Profiles.csv	Cl1223	n11	I871T	I871T	within_degron/SGS
790	43	3	43	3	49	-8.59089	Cl1223_TUJ1488_20X_n11_cropped.tif_Sholl-Profiles.csv	Cl1223	n11	I871T	I871T	within_degron/SGS
791	49	1	49	1	0	0	Cl1223_TUJ1488_20X_n11_cropped.tif_Sholl-Profiles.csv	Cl1223	n11	I871T	I871T	within_degron/SGS
792	25	3	25	2.99998	25	-6.3895	Cl1223_TUJ1488_20X_n22_cropped.tif_Sholl-Profiles.csv	Cl1223	n22	I871T	I871T	within_degron/SGS
793	31	4	31	4.00016	31	-6.58813	Cl1223_TUJ1488_20X_n22_cropped.tif_Sholl-Profiles.csv	Cl1223	n22	I871T	I871T	within_degron/SGS
794	37	5	37	4.99972	37	-6.78675	Cl1223_TUJ1488_20X_n22_cropped.tif_Sholl-Profiles.csv	Cl1223	n22	I871T	I871T	within_degron/SGS
795	43	6	43	5.99891	43	-6.98538	Cl1223_TUJ1488_20X_n22_cropped.tif_Sholl-Profiles.csv	Cl1223	n22	I871T	I871T	within_degron/SGS
796	49	6	49	6.00827	49	-7.18401	Cl1223_TUJ1488_20X_n22_cropped.tif_Sholl-Profiles.csv	Cl1223	n22	I871T	I871T	within_degron/SGS
797	55	6	55	5.97129	55	-7.38264	Cl1223_TUJ1488_20X_n22_cropped.tif_Sholl-Profiles.csv	Cl1223	n22	I871T	I871T	within_degron/SGS
798	61	7	61	7.0708	61	-7.58127	Cl1223_TUJ1488_20X_n22_cropped.tif_Sholl-Profiles.csv	Cl1223	n22	I871T	I871T	within_degron/SGS
799	67	7	67	6.86218	67	-7.7799	Cl1223_TUJ1488_20X_n22_cropped.tif_Sholl-Profiles.csv	Cl1223	n22	I871T	I871T	within_degron/SGS
800	73	6	73	6.21741	73	-7.97852	Cl1223_TUJ1488_20X_n22_cropped.tif_Sholl-Profiles.csv	Cl1223	n22	I871T	I871T	within_degron/SGS
801	79	5	79	4.72176	79	-8.17715	Cl1223_TUJ1488_20X_n22_cropped.tif_Sholl-Profiles.csv	Cl1223	n22	I871T	I871T	within_degron/SGS
802	85	4	85	4.28784	85	-8.37578	Cl1223_TUJ1488_20X_n22_cropped.tif_Sholl-Profiles.csv	Cl1223	n22	I871T	I871T	within_degron/SGS
803	91	5	91	4.76007	91	-8.57441	Cl1223_TUJ1488_20X_n22_cropped.tif_Sholl-Profiles.csv	Cl1223	n22	I871T	I871T	within_degron/SGS
804	97	4	97	4.16239	97	-8.77304	Cl1223_TUJ1488_20X_n22_cropped.tif_Sholl-Profiles.csv	Cl1223	n22	I871T	I871T	within_degron/SGS
805	103	4	103	3.91381	103	-8.97167	Cl1223_TUJ1488_20X_n22_cropped.tif_Sholl-Profiles.csv	Cl1223	n22	I871T	I871T	within_degron/SGS
806	109	3	109	3.04488	109	-9.1703	Cl1223_TUJ1488_20X_n22_cropped.tif_Sholl-Profiles.csv	Cl1223	n22	I871T	I871T	within_degron/SGS
807	115	3	115	2.99094	115	-9.36892	Cl1223_TUJ1488_20X_n22_cropped.tif_Sholl-Profiles.csv	Cl1223	n22	I871T	I871T	within_degron/SGS
808	121	4	121	3.99771	121	-9.56755	Cl1223_TUJ1488_20X_n22_cropped.tif_Sholl-Profiles.csv	Cl1223	n22	I871T	I871T	within_degron/SGS
809	127	3	127	3.00852	127	-9.76618	Cl1223_TUJ1488_20X_n22_cropped.tif_Sholl-Profiles.csv	Cl1223	n22	I871T	I871T	within_degron/SGS
810	133	4	133	3.99234	133	-9.96481	Cl1223_TUJ1488_20X_n22_cropped.tif_Sholl-Profiles.csv	Cl1223	n22	I871T	I871T	within_degron/SGS
811	139	2	139	2.02472	139	-10.1634	Cl1223_TUJ1488_20X_n22_cropped.tif_Sholl-Profiles.csv	Cl1223	n22	I871T	I871T	within_degron/SGS
812	25	3	25	3	NA	-6.64424	Cl1223_TUJ1488_20X_n4_cropped.tif_Sholl-Profiles.csv	Cl1223	n4	I871T	I871T	within_degron/SGS
813	31	2	31	2	NA	-7.16221	Cl1223_TUJ1488_20X_n4_cropped.tif_Sholl-Profiles.csv	Cl1223	n4	I871T	I871T	within_degron/SGS
814	37	2	37	2	NA	-7.58826	Cl1223_TUJ1488_20X_n4_cropped.tif_Sholl-Profiles.csv	Cl1223	n4	I871T	I871T	within_degron/SGS
815	43	2	43	2	NA	-7.95013	Cl1223_TUJ1488_20X_n4_cropped.tif_Sholl-Profiles.csv	Cl1223	n4	I871T	I871T	within_degron/SGS
816	49	2	49	2	NA	-8.26466	Cl1223_TUJ1488_20X_n4_cropped.tif_Sholl-Profiles.csv	Cl1223	n4	I871T	I871T	within_degron/SGS
817	55	2	55	2	NA	-8.54281	Cl1223_TUJ1488_20X_n4_cropped.tif_Sholl-Profiles.csv	Cl1223	n4	I871T	I871T	within_degron/SGS
818	61	0	61	1.04046e-09	NA	0	Cl1223_TUJ1488_20X_n4_cropped.tif_Sholl-Profiles.csv	Cl1223	n4	I871T	I871T	within_degron/SGS
819	67	0	67	1.1205e-09	NA	0	Cl1223_TUJ1488_20X_n4_cropped.tif_Sholl-Profiles.csv	Cl1223	n4	I871T	I871T	within_degron/SGS
820	73	0	73	3.00497e-09	NA	0	Cl1223_TUJ1488_20X_n4_cropped.tif_Sholl-Profiles.csv	Cl1223	n4	I871T	I871T	within_degron/SGS
821	79	0	79	-3.22325e-09	NA	0	Cl1223_TUJ1488_20X_n4_cropped.tif_Sholl-Profiles.csv	Cl1223	n4	I871T	I871T	within_degron/SGS
822	25	4	25	4	NA	-6.19619	Cl1223_TUJ1488_20X_n7_cropped.tif_Sholl-Profiles.csv	Cl1223	n7	I871T	I871T	within_degron/SGS
823	31	4	31	4	NA	-6.62641	Cl1223_TUJ1488_20X_n7_cropped.tif_Sholl-Profiles.csv	Cl1223	n7	I871T	I871T	within_degron/SGS
824	37	4	37	4	NA	-6.98027	Cl1223_TUJ1488_20X_n7_cropped.tif_Sholl-Profiles.csv	Cl1223	n7	I871T	I871T	within_degron/SGS
825	43	0	43	3.18323e-12	NA	0	Cl1223_TUJ1488_20X_n7_cropped.tif_Sholl-Profiles.csv	Cl1223	n7	I871T	I871T	within_degron/SGS
826	49	0	49	6.82121e-12	NA	0	Cl1223_TUJ1488_20X_n7_cropped.tif_Sholl-Profiles.csv	Cl1223	n7	I871T	I871T	within_degron/SGS
827	55	0	55	4.54747e-13	NA	0	Cl1223_TUJ1488_20X_n7_cropped.tif_Sholl-Profiles.csv	Cl1223	n7	I871T	I871T	within_degron/SGS
828	33	7	33	7	33	-6.01581	Cl1225_TUJ1488_20X_n21_cropped.tif_Sholl-Profiles.csv	Cl1225	n21	D868N	D868N	within_degron/SGS
829	39	7	39	7	39	-6.37395	Cl1225_TUJ1488_20X_n21_cropped.tif_Sholl-Profiles.csv	Cl1225	n21	D868N	D868N	within_degron/SGS
830	45	8	45	8	45	-6.7321	Cl1225_TUJ1488_20X_n21_cropped.tif_Sholl-Profiles.csv	Cl1225	n21	D868N	D868N	within_degron/SGS
831	51	7	51	7	51	-7.09024	Cl1225_TUJ1488_20X_n21_cropped.tif_Sholl-Profiles.csv	Cl1225	n21	D868N	D868N	within_degron/SGS
832	57	7	57	7	57	-7.44838	Cl1225_TUJ1488_20X_n21_cropped.tif_Sholl-Profiles.csv	Cl1225	n21	D868N	D868N	within_degron/SGS
833	63	7	63	7	63	-7.80653	Cl1225_TUJ1488_20X_n21_cropped.tif_Sholl-Profiles.csv	Cl1225	n21	D868N	D868N	within_degron/SGS
834	69	3	69	3	69	-8.16467	Cl1225_TUJ1488_20X_n21_cropped.tif_Sholl-Profiles.csv	Cl1225	n21	D868N	D868N	within_degron/SGS
835	75	4	75	4	75	-8.52282	Cl1225_TUJ1488_20X_n21_cropped.tif_Sholl-Profiles.csv	Cl1225	n21	D868N	D868N	within_degron/SGS
836	81	4	81	4	81	-8.88096	Cl1225_TUJ1488_20X_n21_cropped.tif_Sholl-Profiles.csv	Cl1225	n21	D868N	D868N	within_degron/SGS
837	87	3	87	3	87	-9.23911	Cl1225_TUJ1488_20X_n21_cropped.tif_Sholl-Profiles.csv	Cl1225	n21	D868N	D868N	within_degron/SGS
838	93	1	93	1	93	-9.59725	Cl1225_TUJ1488_20X_n21_cropped.tif_Sholl-Profiles.csv	Cl1225	n21	D868N	D868N	within_degron/SGS
839	33	3	33	3	33	-6.75802	Cl1225_TUJ1488_20X_n5_cropped.tif_Sholl-Profiles.csv	Cl1225	n5	D868N	D868N	within_degron/SGS
840	39	4	39	4	39	-7.0242	Cl1225_TUJ1488_20X_n5_cropped.tif_Sholl-Profiles.csv	Cl1225	n5	D868N	D868N	within_degron/SGS
841	45	5	45	5	45	-7.29037	Cl1225_TUJ1488_20X_n5_cropped.tif_Sholl-Profiles.csv	Cl1225	n5	D868N	D868N	within_degron/SGS
842	51	6	51	6	51	-7.55655	Cl1225_TUJ1488_20X_n5_cropped.tif_Sholl-Profiles.csv	Cl1225	n5	D868N	D868N	within_degron/SGS
843	57	4	57	4	57	-7.82273	Cl1225_TUJ1488_20X_n5_cropped.tif_Sholl-Profiles.csv	Cl1225	n5	D868N	D868N	within_degron/SGS
844	63	4	63	4	63	-8.08891	Cl1225_TUJ1488_20X_n5_cropped.tif_Sholl-Profiles.csv	Cl1225	n5	D868N	D868N	within_degron/SGS
845	69	4	69	4	69	-8.35508	Cl1225_TUJ1488_20X_n5_cropped.tif_Sholl-Profiles.csv	Cl1225	n5	D868N	D868N	within_degron/SGS
846	75	3	75	3	75	-8.62126	Cl1225_TUJ1488_20X_n5_cropped.tif_Sholl-Profiles.csv	Cl1225	n5	D868N	D868N	within_degron/SGS
847	81	2	81	2	81	-8.88744	Cl1225_TUJ1488_20X_n5_cropped.tif_Sholl-Profiles.csv	Cl1225	n5	D868N	D868N	within_degron/SGS
848	87	3	87	3	87	-9.15362	Cl1225_TUJ1488_20X_n5_cropped.tif_Sholl-Profiles.csv	Cl1225	n5	D868N	D868N	within_degron/SGS
849	93	2	93	2	93	-9.41979	Cl1225_TUJ1488_20X_n5_cropped.tif_Sholl-Profiles.csv	Cl1225	n5	D868N	D868N	within_degron/SGS
850	99	2	99	2	99	-9.68597	Cl1225_TUJ1488_20X_n5_cropped.tif_Sholl-Profiles.csv	Cl1225	n5	D868N	D868N	within_degron/SGS
851	105	0	105	1.17533e-06	0	0	Cl1225_TUJ1488_20X_n5_cropped.tif_Sholl-Profiles.csv	Cl1225	n5	D868N	D868N	within_degron/SGS
852	33	3	33	3.0003	33	-7.35348	Cl1225_TUJ1488_20X_n4_cropped.tif_Sholl-Profiles.csv	Cl1225	n4	D868N	D868N	within_degron/SGS
853	39	3	39	2.99709	39	-7.49285	Cl1225_TUJ1488_20X_n4_cropped.tif_Sholl-Profiles.csv	Cl1225	n4	D868N	D868N	within_degron/SGS
854	45	3	45	3.01068	45	-7.63222	Cl1225_TUJ1488_20X_n4_cropped.tif_Sholl-Profiles.csv	Cl1225	n4	D868N	D868N	within_degron/SGS
855	51	3	51	2.98769	51	-7.77159	Cl1225_TUJ1488_20X_n4_cropped.tif_Sholl-Profiles.csv	Cl1225	n4	D868N	D868N	within_degron/SGS
856	57	3	57	2.9651	57	-7.91096	Cl1225_TUJ1488_20X_n4_cropped.tif_Sholl-Profiles.csv	Cl1225	n4	D868N	D868N	within_degron/SGS
857	63	3	63	3.15875	63	-8.05033	Cl1225_TUJ1488_20X_n4_cropped.tif_Sholl-Profiles.csv	Cl1225	n4	D868N	D868N	within_degron/SGS
858	69	4	69	3.73107	69	-8.1897	Cl1225_TUJ1488_20X_n4_cropped.tif_Sholl-Profiles.csv	Cl1225	n4	D868N	D868N	within_degron/SGS
859	75	4	75	4.19338	75	-8.32907	Cl1225_TUJ1488_20X_n4_cropped.tif_Sholl-Profiles.csv	Cl1225	n4	D868N	D868N	within_degron/SGS
860	81	4	81	4.08699	81	-8.46844	Cl1225_TUJ1488_20X_n4_cropped.tif_Sholl-Profiles.csv	Cl1225	n4	D868N	D868N	within_degron/SGS
861	87	4	87	3.63844	87	-8.60781	Cl1225_TUJ1488_20X_n4_cropped.tif_Sholl-Profiles.csv	Cl1225	n4	D868N	D868N	within_degron/SGS
862	93	3	93	3.43706	93	-8.74718	Cl1225_TUJ1488_20X_n4_cropped.tif_Sholl-Profiles.csv	Cl1225	n4	D868N	D868N	within_degron/SGS
863	99	4	99	3.69644	99	-8.88655	Cl1225_TUJ1488_20X_n4_cropped.tif_Sholl-Profiles.csv	Cl1225	n4	D868N	D868N	within_degron/SGS
864	105	4	105	4.06121	105	-9.02592	Cl1225_TUJ1488_20X_n4_cropped.tif_Sholl-Profiles.csv	Cl1225	n4	D868N	D868N	within_degron/SGS
865	111	4	111	4.11716	111	-9.16529	Cl1225_TUJ1488_20X_n4_cropped.tif_Sholl-Profiles.csv	Cl1225	n4	D868N	D868N	within_degron/SGS
866	117	4	117	3.92104	117	-9.30466	Cl1225_TUJ1488_20X_n4_cropped.tif_Sholl-Profiles.csv	Cl1225	n4	D868N	D868N	within_degron/SGS
867	123	4	123	3.8987	123	-9.44403	Cl1225_TUJ1488_20X_n4_cropped.tif_Sholl-Profiles.csv	Cl1225	n4	D868N	D868N	within_degron/SGS
868	129	4	129	4.24669	129	-9.5834	Cl1225_TUJ1488_20X_n4_cropped.tif_Sholl-Profiles.csv	Cl1225	n4	D868N	D868N	within_degron/SGS
869	135	5	135	4.61656	135	-9.72277	Cl1225_TUJ1488_20X_n4_cropped.tif_Sholl-Profiles.csv	Cl1225	n4	D868N	D868N	within_degron/SGS
870	141	4	141	4.57995	141	-9.86214	Cl1225_TUJ1488_20X_n4_cropped.tif_Sholl-Profiles.csv	Cl1225	n4	D868N	D868N	within_degron/SGS
871	147	5	147	4.33241	147	-10.0015	Cl1225_TUJ1488_20X_n4_cropped.tif_Sholl-Profiles.csv	Cl1225	n4	D868N	D868N	within_degron/SGS
872	153	4	153	4.48605	153	-10.1409	Cl1225_TUJ1488_20X_n4_cropped.tif_Sholl-Profiles.csv	Cl1225	n4	D868N	D868N	within_degron/SGS
873	159	5	159	4.82118	159	-10.2802	Cl1225_TUJ1488_20X_n4_cropped.tif_Sholl-Profiles.csv	Cl1225	n4	D868N	D868N	within_degron/SGS
874	165	4	165	3.98507	165	-10.4196	Cl1225_TUJ1488_20X_n4_cropped.tif_Sholl-Profiles.csv	Cl1225	n4	D868N	D868N	within_degron/SGS
875	171	2	171	2.05035	171	-10.559	Cl1225_TUJ1488_20X_n4_cropped.tif_Sholl-Profiles.csv	Cl1225	n4	D868N	D868N	within_degron/SGS
876	177	2	177	1.97543	177	-10.6984	Cl1225_TUJ1488_20X_n4_cropped.tif_Sholl-Profiles.csv	Cl1225	n4	D868N	D868N	within_degron/SGS
877	183	1	183	1.00546	183	-10.8377	Cl1225_TUJ1488_20X_n4_cropped.tif_Sholl-Profiles.csv	Cl1225	n4	D868N	D868N	within_degron/SGS
878	189	1	189	0.999764	189	-10.9771	Cl1225_TUJ1488_20X_n4_cropped.tif_Sholl-Profiles.csv	Cl1225	n4	D868N	D868N	within_degron/SGS
879	33	5	33	5.00096	NA	-6.42727	Cl1225_TUJ1488_20X_n2_cropped.tif_Sholl-Profiles.csv	Cl1225	n2	D868N	D868N	within_degron/SGS
880	39	4	39	3.98757	NA	-6.82994	Cl1225_TUJ1488_20X_n2_cropped.tif_Sholl-Profiles.csv	Cl1225	n2	D868N	D868N	within_degron/SGS
881	45	5	45	5.07086	NA	-7.17488	Cl1225_TUJ1488_20X_n2_cropped.tif_Sholl-Profiles.csv	Cl1225	n2	D868N	D868N	within_degron/SGS
882	51	4	51	3.77354	NA	-7.47658	Cl1225_TUJ1488_20X_n2_cropped.tif_Sholl-Profiles.csv	Cl1225	n2	D868N	D868N	within_degron/SGS
883	57	4	57	4.42213	NA	-7.74468	Cl1225_TUJ1488_20X_n2_cropped.tif_Sholl-Profiles.csv	Cl1225	n2	D868N	D868N	within_degron/SGS
884	63	5	63	4.60769	NA	-7.98592	Cl1225_TUJ1488_20X_n2_cropped.tif_Sholl-Profiles.csv	Cl1225	n2	D868N	D868N	within_degron/SGS
885	69	4	69	3.96812	NA	-8.20521	Cl1225_TUJ1488_20X_n2_cropped.tif_Sholl-Profiles.csv	Cl1225	n2	D868N	D868N	within_degron/SGS
886	75	4	75	4.41339	NA	-8.40619	Cl1225_TUJ1488_20X_n2_cropped.tif_Sholl-Profiles.csv	Cl1225	n2	D868N	D868N	within_degron/SGS
887	81	6	81	5.86769	NA	-8.5917	Cl1225_TUJ1488_20X_n2_cropped.tif_Sholl-Profiles.csv	Cl1225	n2	D868N	D868N	within_degron/SGS
888	87	7	87	6.61758	NA	-8.76395	Cl1225_TUJ1488_20X_n2_cropped.tif_Sholl-Profiles.csv	Cl1225	n2	D868N	D868N	within_degron/SGS
889	93	6	93	6.01172	NA	-8.92471	Cl1225_TUJ1488_20X_n2_cropped.tif_Sholl-Profiles.csv	Cl1225	n2	D868N	D868N	within_degron/SGS
890	99	4	99	4.93082	NA	-9.07541	Cl1225_TUJ1488_20X_n2_cropped.tif_Sholl-Profiles.csv	Cl1225	n2	D868N	D868N	within_degron/SGS
891	105	5	105	4.18752	NA	-9.21724	Cl1225_TUJ1488_20X_n2_cropped.tif_Sholl-Profiles.csv	Cl1225	n2	D868N	D868N	within_degron/SGS
892	111	4	111	3.61662	NA	-9.35119	Cl1225_TUJ1488_20X_n2_cropped.tif_Sholl-Profiles.csv	Cl1225	n2	D868N	D868N	within_degron/SGS
893	117	2	117	2.80257	NA	-9.47808	Cl1225_TUJ1488_20X_n2_cropped.tif_Sholl-Profiles.csv	Cl1225	n2	D868N	D868N	within_degron/SGS
894	123	2	123	1.96256	NA	-9.59863	Cl1225_TUJ1488_20X_n2_cropped.tif_Sholl-Profiles.csv	Cl1225	n2	D868N	D868N	within_degron/SGS
895	129	2	129	1.65263	NA	-9.71343	Cl1225_TUJ1488_20X_n2_cropped.tif_Sholl-Profiles.csv	Cl1225	n2	D868N	D868N	within_degron/SGS
896	135	2	135	1.90357	NA	-9.82302	Cl1225_TUJ1488_20X_n2_cropped.tif_Sholl-Profiles.csv	Cl1225	n2	D868N	D868N	within_degron/SGS
897	141	2	141	2.1947	NA	-9.92784	Cl1225_TUJ1488_20X_n2_cropped.tif_Sholl-Profiles.csv	Cl1225	n2	D868N	D868N	within_degron/SGS
898	147	2	147	2.29381	NA	-10.0283	Cl1225_TUJ1488_20X_n2_cropped.tif_Sholl-Profiles.csv	Cl1225	n2	D868N	D868N	within_degron/SGS
899	153	3	153	2.55534	NA	-10.1247	Cl1225_TUJ1488_20X_n2_cropped.tif_Sholl-Profiles.csv	Cl1225	n2	D868N	D868N	within_degron/SGS
900	159	3	159	3.04585	NA	-10.2174	Cl1225_TUJ1488_20X_n2_cropped.tif_Sholl-Profiles.csv	Cl1225	n2	D868N	D868N	within_degron/SGS
901	165	3	165	3.16716	NA	-10.3067	Cl1225_TUJ1488_20X_n2_cropped.tif_Sholl-Profiles.csv	Cl1225	n2	D868N	D868N	within_degron/SGS
902	171	3	171	3.01849	NA	-10.3928	Cl1225_TUJ1488_20X_n2_cropped.tif_Sholl-Profiles.csv	Cl1225	n2	D868N	D868N	within_degron/SGS
903	177	4	177	3.73481	NA	-10.4759	Cl1225_TUJ1488_20X_n2_cropped.tif_Sholl-Profiles.csv	Cl1225	n2	D868N	D868N	within_degron/SGS
904	183	4	183	4.23113	NA	-10.5563	Cl1225_TUJ1488_20X_n2_cropped.tif_Sholl-Profiles.csv	Cl1225	n2	D868N	D868N	within_degron/SGS
905	189	2	189	1.82811	NA	-10.6341	Cl1225_TUJ1488_20X_n2_cropped.tif_Sholl-Profiles.csv	Cl1225	n2	D868N	D868N	within_degron/SGS
906	195	3	195	3.01026	NA	-10.7094	Cl1225_TUJ1488_20X_n2_cropped.tif_Sholl-Profiles.csv	Cl1225	n2	D868N	D868N	within_degron/SGS
907	201	3	201	2.95846	NA	-10.7824	Cl1225_TUJ1488_20X_n2_cropped.tif_Sholl-Profiles.csv	Cl1225	n2	D868N	D868N	within_degron/SGS
908	207	0	207	-0.0513807	NA	0	Cl1225_TUJ1488_20X_n2_cropped.tif_Sholl-Profiles.csv	Cl1225	n2	D868N	D868N	within_degron/SGS
909	33	5	33	5	NA	-6.34729	Cl1225_TUJ1488_20X_n1_cropped.tif_Sholl-Profiles.csv	Cl1225	n1	D868N	D868N	within_degron/SGS
910	39	5	39	5	NA	-6.79719	Cl1225_TUJ1488_20X_n1_cropped.tif_Sholl-Profiles.csv	Cl1225	n1	D868N	D868N	within_degron/SGS
911	45	7	45	7	NA	-7.18257	Cl1225_TUJ1488_20X_n1_cropped.tif_Sholl-Profiles.csv	Cl1225	n1	D868N	D868N	within_degron/SGS
912	51	5	51	5	NA	-7.51965	Cl1225_TUJ1488_20X_n1_cropped.tif_Sholl-Profiles.csv	Cl1225	n1	D868N	D868N	within_degron/SGS
913	57	5	57	5	NA	-7.81919	Cl1225_TUJ1488_20X_n1_cropped.tif_Sholl-Profiles.csv	Cl1225	n1	D868N	D868N	within_degron/SGS
914	63	5	63	5	NA	-8.08872	Cl1225_TUJ1488_20X_n1_cropped.tif_Sholl-Profiles.csv	Cl1225	n1	D868N	D868N	within_degron/SGS
915	69	2	69	2	NA	-8.33372	Cl1225_TUJ1488_20X_n1_cropped.tif_Sholl-Profiles.csv	Cl1225	n1	D868N	D868N	within_degron/SGS
916	75	2	75	2	NA	-8.55827	Cl1225_TUJ1488_20X_n1_cropped.tif_Sholl-Profiles.csv	Cl1225	n1	D868N	D868N	within_degron/SGS
917	81	3	81	3	NA	-8.76554	Cl1225_TUJ1488_20X_n1_cropped.tif_Sholl-Profiles.csv	Cl1225	n1	D868N	D868N	within_degron/SGS
918	87	4	87	4	NA	-8.95798	Cl1225_TUJ1488_20X_n1_cropped.tif_Sholl-Profiles.csv	Cl1225	n1	D868N	D868N	within_degron/SGS
919	93	3	93	3	NA	-9.13759	Cl1225_TUJ1488_20X_n1_cropped.tif_Sholl-Profiles.csv	Cl1225	n1	D868N	D868N	within_degron/SGS
920	99	3	99	3	NA	-9.30596	Cl1225_TUJ1488_20X_n1_cropped.tif_Sholl-Profiles.csv	Cl1225	n1	D868N	D868N	within_degron/SGS
921	105	3	105	3	NA	-9.46443	Cl1225_TUJ1488_20X_n1_cropped.tif_Sholl-Profiles.csv	Cl1225	n1	D868N	D868N	within_degron/SGS
922	33	2	33	1.99978	NA	-6.83438	Cl1225_TUJ1488_20X_n19_cropped.tif_Sholl-Profiles.csv	Cl1225	n19	D868N	D868N	within_degron/SGS
923	39	4	39	3.99995	NA	-7.18229	Cl1225_TUJ1488_20X_n19_cropped.tif_Sholl-Profiles.csv	Cl1225	n19	D868N	D868N	within_degron/SGS
924	45	4	45	4.00004	NA	-7.48031	Cl1225_TUJ1488_20X_n19_cropped.tif_Sholl-Profiles.csv	Cl1225	n19	D868N	D868N	within_degron/SGS
925	51	5	51	4.99817	NA	-7.74098	Cl1225_TUJ1488_20X_n19_cropped.tif_Sholl-Profiles.csv	Cl1225	n19	D868N	D868N	within_degron/SGS
926	57	5	57	5.01173	NA	-7.97262	Cl1225_TUJ1488_20X_n19_cropped.tif_Sholl-Profiles.csv	Cl1225	n19	D868N	D868N	within_degron/SGS
927	63	3	63	2.9556	NA	-8.18105	Cl1225_TUJ1488_20X_n19_cropped.tif_Sholl-Profiles.csv	Cl1225	n19	D868N	D868N	within_degron/SGS
928	69	4	69	4.11747	NA	-8.37051	Cl1225_TUJ1488_20X_n19_cropped.tif_Sholl-Profiles.csv	Cl1225	n19	D868N	D868N	within_degron/SGS
929	75	4	75	3.77181	NA	-8.54416	Cl1225_TUJ1488_20X_n19_cropped.tif_Sholl-Profiles.csv	Cl1225	n19	D868N	D868N	within_degron/SGS
930	81	3	81	3.33612	NA	-8.70444	Cl1225_TUJ1488_20X_n19_cropped.tif_Sholl-Profiles.csv	Cl1225	n19	D868N	D868N	within_degron/SGS
931	87	3	87	2.62957	NA	-8.85326	Cl1225_TUJ1488_20X_n19_cropped.tif_Sholl-Profiles.csv	Cl1225	n19	D868N	D868N	within_degron/SGS
932	93	2	93	2.29608	NA	-8.99215	Cl1225_TUJ1488_20X_n19_cropped.tif_Sholl-Profiles.csv	Cl1225	n19	D868N	D868N	within_degron/SGS
933	99	4	99	3.8521	NA	-9.12236	Cl1225_TUJ1488_20X_n19_cropped.tif_Sholl-Profiles.csv	Cl1225	n19	D868N	D868N	within_degron/SGS
934	105	5	105	5.00441	NA	-9.2449	Cl1225_TUJ1488_20X_n19_cropped.tif_Sholl-Profiles.csv	Cl1225	n19	D868N	D868N	within_degron/SGS
935	111	5	111	5.06736	NA	-9.36063	Cl1225_TUJ1488_20X_n19_cropped.tif_Sholl-Profiles.csv	Cl1225	n19	D868N	D868N	within_degron/SGS
936	117	5	117	4.92714	NA	-9.47027	Cl1225_TUJ1488_20X_n19_cropped.tif_Sholl-Profiles.csv	Cl1225	n19	D868N	D868N	within_degron/SGS
937	123	2	123	2.05205	NA	-9.57442	Cl1225_TUJ1488_20X_n19_cropped.tif_Sholl-Profiles.csv	Cl1225	n19	D868N	D868N	within_degron/SGS
938	129	2	129	1.99932	NA	-9.67361	Cl1225_TUJ1488_20X_n19_cropped.tif_Sholl-Profiles.csv	Cl1225	n19	D868N	D868N	within_degron/SGS
939	135	3	135	2.98892	NA	-9.76829	Cl1225_TUJ1488_20X_n19_cropped.tif_Sholl-Profiles.csv	Cl1225	n19	D868N	D868N	within_degron/SGS
940	141	4	141	4.12742	NA	-9.85885	Cl1225_TUJ1488_20X_n19_cropped.tif_Sholl-Profiles.csv	Cl1225	n19	D868N	D868N	within_degron/SGS
941	147	3	147	2.99486	NA	-9.94564	Cl1225_TUJ1488_20X_n19_cropped.tif_Sholl-Profiles.csv	Cl1225	n19	D868N	D868N	within_degron/SGS
942	153	3	153	2.93035	NA	-10.029	Cl1225_TUJ1488_20X_n19_cropped.tif_Sholl-Profiles.csv	Cl1225	n19	D868N	D868N	within_degron/SGS
943	33	4	33	4.00083	NA	-6.44833	Cl1225_TUJ1488_20X_n16_cropped.tif_Sholl-Profiles.csv	Cl1225	n16	D868N	D868N	within_degron/SGS
944	39	5	39	4.98168	NA	-6.88306	Cl1225_TUJ1488_20X_n16_cropped.tif_Sholl-Profiles.csv	Cl1225	n16	D868N	D868N	within_degron/SGS
945	45	5	45	5.11249	NA	-7.25545	Cl1225_TUJ1488_20X_n16_cropped.tif_Sholl-Profiles.csv	Cl1225	n16	D868N	D868N	within_degron/SGS
946	51	5	51	4.73341	NA	-7.58117	Cl1225_TUJ1488_20X_n16_cropped.tif_Sholl-Profiles.csv	Cl1225	n16	D868N	D868N	within_degron/SGS
947	57	4	57	4.12893	NA	-7.87061	Cl1225_TUJ1488_20X_n16_cropped.tif_Sholl-Profiles.csv	Cl1225	n16	D868N	D868N	within_degron/SGS
948	63	3	63	3.51497	NA	-8.13106	Cl1225_TUJ1488_20X_n16_cropped.tif_Sholl-Profiles.csv	Cl1225	n16	D868N	D868N	within_degron/SGS
949	69	4	69	3.03177	NA	-8.3678	Cl1225_TUJ1488_20X_n16_cropped.tif_Sholl-Profiles.csv	Cl1225	n16	D868N	D868N	within_degron/SGS
950	75	2	75	2.74441	NA	-8.58479	Cl1225_TUJ1488_20X_n16_cropped.tif_Sholl-Profiles.csv	Cl1225	n16	D868N	D868N	within_degron/SGS
951	81	3	81	2.65244	NA	-8.78507	Cl1225_TUJ1488_20X_n16_cropped.tif_Sholl-Profiles.csv	Cl1225	n16	D868N	D868N	within_degron/SGS
952	87	3	87	2.70765	NA	-8.97103	Cl1225_TUJ1488_20X_n16_cropped.tif_Sholl-Profiles.csv	Cl1225	n16	D868N	D868N	within_degron/SGS
953	93	2	93	2.83664	NA	-9.14458	Cl1225_TUJ1488_20X_n16_cropped.tif_Sholl-Profiles.csv	Cl1225	n16	D868N	D868N	within_degron/SGS
954	99	3	99	2.96366	NA	-9.30728	Cl1225_TUJ1488_20X_n16_cropped.tif_Sholl-Profiles.csv	Cl1225	n16	D868N	D868N	within_degron/SGS
955	105	4	105	3.02941	NA	-9.4604	Cl1225_TUJ1488_20X_n16_cropped.tif_Sholl-Profiles.csv	Cl1225	n16	D868N	D868N	within_degron/SGS
956	111	2	111	3.0026	NA	-9.60501	Cl1225_TUJ1488_20X_n16_cropped.tif_Sholl-Profiles.csv	Cl1225	n16	D868N	D868N	within_degron/SGS
957	117	4	117	2.88301	NA	-9.74201	Cl1225_TUJ1488_20X_n16_cropped.tif_Sholl-Profiles.csv	Cl1225	n16	D868N	D868N	within_degron/SGS
958	123	2	123	2.69671	NA	-9.87215	Cl1225_TUJ1488_20X_n16_cropped.tif_Sholl-Profiles.csv	Cl1225	n16	D868N	D868N	within_degron/SGS
959	129	2	129	2.48559	NA	-9.9961	Cl1225_TUJ1488_20X_n16_cropped.tif_Sholl-Profiles.csv	Cl1225	n16	D868N	D868N	within_degron/SGS
960	135	3	135	2.29431	NA	-10.1144	Cl1225_TUJ1488_20X_n16_cropped.tif_Sholl-Profiles.csv	Cl1225	n16	D868N	D868N	within_degron/SGS
961	141	2	141	2.1581	NA	-10.2276	Cl1225_TUJ1488_20X_n16_cropped.tif_Sholl-Profiles.csv	Cl1225	n16	D868N	D868N	within_degron/SGS
962	147	2	147	2.09415	NA	-10.336	Cl1225_TUJ1488_20X_n16_cropped.tif_Sholl-Profiles.csv	Cl1225	n16	D868N	D868N	within_degron/SGS
963	153	2	153	2.09834	NA	-10.4401	Cl1225_TUJ1488_20X_n16_cropped.tif_Sholl-Profiles.csv	Cl1225	n16	D868N	D868N	within_degron/SGS
964	159	2	159	2.1479	NA	-10.5402	Cl1225_TUJ1488_20X_n16_cropped.tif_Sholl-Profiles.csv	Cl1225	n16	D868N	D868N	within_degron/SGS
965	165	3	165	2.20882	NA	-10.6366	Cl1225_TUJ1488_20X_n16_cropped.tif_Sholl-Profiles.csv	Cl1225	n16	D868N	D868N	within_degron/SGS
966	171	2	171	2.24627	NA	-10.7296	Cl1225_TUJ1488_20X_n16_cropped.tif_Sholl-Profiles.csv	Cl1225	n16	D868N	D868N	within_degron/SGS
967	177	2	177	2.23516	NA	-10.8193	Cl1225_TUJ1488_20X_n16_cropped.tif_Sholl-Profiles.csv	Cl1225	n16	D868N	D868N	within_degron/SGS
968	183	2	183	2.16814	NA	-10.9061	Cl1225_TUJ1488_20X_n16_cropped.tif_Sholl-Profiles.csv	Cl1225	n16	D868N	D868N	within_degron/SGS
969	189	2	189	2.05901	NA	-10.99	Cl1225_TUJ1488_20X_n16_cropped.tif_Sholl-Profiles.csv	Cl1225	n16	D868N	D868N	within_degron/SGS
970	195	2	195	1.94017	NA	-11.0713	Cl1225_TUJ1488_20X_n16_cropped.tif_Sholl-Profiles.csv	Cl1225	n16	D868N	D868N	within_degron/SGS
971	201	2	201	1.85449	NA	-11.1502	Cl1225_TUJ1488_20X_n16_cropped.tif_Sholl-Profiles.csv	Cl1225	n16	D868N	D868N	within_degron/SGS
972	207	2	207	1.84323	NA	-11.2268	Cl1225_TUJ1488_20X_n16_cropped.tif_Sholl-Profiles.csv	Cl1225	n16	D868N	D868N	within_degron/SGS
973	213	2	213	1.9328	NA	-11.3011	Cl1225_TUJ1488_20X_n16_cropped.tif_Sholl-Profiles.csv	Cl1225	n16	D868N	D868N	within_degron/SGS
974	219	2	219	2.12381	NA	-11.3734	Cl1225_TUJ1488_20X_n16_cropped.tif_Sholl-Profiles.csv	Cl1225	n16	D868N	D868N	within_degron/SGS
975	225	2	225	2.38595	NA	-11.4437	Cl1225_TUJ1488_20X_n16_cropped.tif_Sholl-Profiles.csv	Cl1225	n16	D868N	D868N	within_degron/SGS
976	231	3	231	2.66084	NA	-11.5122	Cl1225_TUJ1488_20X_n16_cropped.tif_Sholl-Profiles.csv	Cl1225	n16	D868N	D868N	within_degron/SGS
977	237	3	237	2.87376	NA	-11.579	Cl1225_TUJ1488_20X_n16_cropped.tif_Sholl-Profiles.csv	Cl1225	n16	D868N	D868N	within_degron/SGS
978	243	3	243	2.95249	NA	-11.644	Cl1225_TUJ1488_20X_n16_cropped.tif_Sholl-Profiles.csv	Cl1225	n16	D868N	D868N	within_degron/SGS
979	249	2	249	2.84899	NA	-11.7075	Cl1225_TUJ1488_20X_n16_cropped.tif_Sholl-Profiles.csv	Cl1225	n16	D868N	D868N	within_degron/SGS
980	255	3	255	2.55803	NA	-11.7695	Cl1225_TUJ1488_20X_n16_cropped.tif_Sholl-Profiles.csv	Cl1225	n16	D868N	D868N	within_degron/SGS
981	261	3	261	2.12583	NA	-11.83	Cl1225_TUJ1488_20X_n16_cropped.tif_Sholl-Profiles.csv	Cl1225	n16	D868N	D868N	within_degron/SGS
982	267	1	267	1.64311	NA	-11.8891	Cl1225_TUJ1488_20X_n16_cropped.tif_Sholl-Profiles.csv	Cl1225	n16	D868N	D868N	within_degron/SGS
983	273	1	273	1.2206	NA	-11.947	Cl1225_TUJ1488_20X_n16_cropped.tif_Sholl-Profiles.csv	Cl1225	n16	D868N	D868N	within_degron/SGS
984	279	1	279	0.951121	NA	-12.0035	Cl1225_TUJ1488_20X_n16_cropped.tif_Sholl-Profiles.csv	Cl1225	n16	D868N	D868N	within_degron/SGS
985	285	1	285	0.869933	NA	-12.0589	Cl1225_TUJ1488_20X_n16_cropped.tif_Sholl-Profiles.csv	Cl1225	n16	D868N	D868N	within_degron/SGS
986	291	1	291	0.932378	NA	-12.1131	Cl1225_TUJ1488_20X_n16_cropped.tif_Sholl-Profiles.csv	Cl1225	n16	D868N	D868N	within_degron/SGS
987	297	1	297	1.02971	NA	-12.1662	Cl1225_TUJ1488_20X_n16_cropped.tif_Sholl-Profiles.csv	Cl1225	n16	D868N	D868N	within_degron/SGS
988	303	1	303	1.05483	NA	-12.2183	Cl1225_TUJ1488_20X_n16_cropped.tif_Sholl-Profiles.csv	Cl1225	n16	D868N	D868N	within_degron/SGS
989	309	1	309	0.997484	NA	-12.2693	Cl1225_TUJ1488_20X_n16_cropped.tif_Sholl-Profiles.csv	Cl1225	n16	D868N	D868N	within_degron/SGS
990	315	1	315	0.978723	NA	-12.3194	Cl1225_TUJ1488_20X_n16_cropped.tif_Sholl-Profiles.csv	Cl1225	n16	D868N	D868N	within_degron/SGS
991	321	1	321	1.00465	NA	-12.3685	Cl1225_TUJ1488_20X_n16_cropped.tif_Sholl-Profiles.csv	Cl1225	n16	D868N	D868N	within_degron/SGS
992	327	0	327	0.000663172	NA	0	Cl1225_TUJ1488_20X_n16_cropped.tif_Sholl-Profiles.csv	Cl1225	n16	D868N	D868N	within_degron/SGS
993	33	5	33	5.0002	33	-7.09105	Cl1225_TUJ1488_20X_n15_cropped.tif_Sholl-Profiles.csv	Cl1225	n15	D868N	D868N	within_degron/SGS
994	39	4	39	3.99741	39	-7.2567	Cl1225_TUJ1488_20X_n15_cropped.tif_Sholl-Profiles.csv	Cl1225	n15	D868N	D868N	within_degron/SGS
995	45	4	45	4.01492	45	-7.42234	Cl1225_TUJ1488_20X_n15_cropped.tif_Sholl-Profiles.csv	Cl1225	n15	D868N	D868N	within_degron/SGS
996	51	4	51	3.95148	51	-7.58798	Cl1225_TUJ1488_20X_n15_cropped.tif_Sholl-Profiles.csv	Cl1225	n15	D868N	D868N	within_degron/SGS
997	57	5	57	5.09035	57	-7.75363	Cl1225_TUJ1488_20X_n15_cropped.tif_Sholl-Profiles.csv	Cl1225	n15	D868N	D868N	within_degron/SGS
998	63	5	63	4.93538	63	-7.91927	Cl1225_TUJ1488_20X_n15_cropped.tif_Sholl-Profiles.csv	Cl1225	n15	D868N	D868N	within_degron/SGS
999	69	3	69	2.87392	69	-8.08492	Cl1225_TUJ1488_20X_n15_cropped.tif_Sholl-Profiles.csv	Cl1225	n15	D868N	D868N	within_degron/SGS
1000	75	2	75	2.44825	75	-8.25056	Cl1225_TUJ1488_20X_n15_cropped.tif_Sholl-Profiles.csv	Cl1225	n15	D868N	D868N	within_degron/SGS
1001	81	4	81	3.32502	81	-8.4162	Cl1225_TUJ1488_20X_n15_cropped.tif_Sholl-Profiles.csv	Cl1225	n15	D868N	D868N	within_degron/SGS
1002	87	3	87	3.60881	87	-8.58185	Cl1225_TUJ1488_20X_n15_cropped.tif_Sholl-Profiles.csv	Cl1225	n15	D868N	D868N	within_degron/SGS
1003	93	4	93	3.66442	93	-8.74749	Cl1225_TUJ1488_20X_n15_cropped.tif_Sholl-Profiles.csv	Cl1225	n15	D868N	D868N	within_degron/SGS
1004	99	4	99	4.10321	99	-8.91314	Cl1225_TUJ1488_20X_n15_cropped.tif_Sholl-Profiles.csv	Cl1225	n15	D868N	D868N	within_degron/SGS
1005	105	4	105	3.98733	105	-9.07878	Cl1225_TUJ1488_20X_n15_cropped.tif_Sholl-Profiles.csv	Cl1225	n15	D868N	D868N	within_degron/SGS
1006	111	3	111	3.02199	111	-9.24442	Cl1225_TUJ1488_20X_n15_cropped.tif_Sholl-Profiles.csv	Cl1225	n15	D868N	D868N	within_degron/SGS
1007	117	3	117	2.86288	117	-9.41007	Cl1225_TUJ1488_20X_n15_cropped.tif_Sholl-Profiles.csv	Cl1225	n15	D868N	D868N	within_degron/SGS
1008	123	4	123	4.356	123	-9.57571	Cl1225_TUJ1488_20X_n15_cropped.tif_Sholl-Profiles.csv	Cl1225	n15	D868N	D868N	within_degron/SGS
1009	129	6	129	5.48782	129	-9.74136	Cl1225_TUJ1488_20X_n15_cropped.tif_Sholl-Profiles.csv	Cl1225	n15	D868N	D868N	within_degron/SGS
1010	135	4	135	4.42815	135	-9.907	Cl1225_TUJ1488_20X_n15_cropped.tif_Sholl-Profiles.csv	Cl1225	n15	D868N	D868N	within_degron/SGS
1011	141	3	141	2.84003	141	-10.0726	Cl1225_TUJ1488_20X_n15_cropped.tif_Sholl-Profiles.csv	Cl1225	n15	D868N	D868N	within_degron/SGS
1012	147	3	147	2.93385	147	-10.2383	Cl1225_TUJ1488_20X_n15_cropped.tif_Sholl-Profiles.csv	Cl1225	n15	D868N	D868N	within_degron/SGS
1013	153	3	153	3.13269	153	-10.4039	Cl1225_TUJ1488_20X_n15_cropped.tif_Sholl-Profiles.csv	Cl1225	n15	D868N	D868N	within_degron/SGS
1014	159	2	159	1.92986	159	-10.5696	Cl1225_TUJ1488_20X_n15_cropped.tif_Sholl-Profiles.csv	Cl1225	n15	D868N	D868N	within_degron/SGS
1015	165	2	165	2.04046	165	-10.7352	Cl1225_TUJ1488_20X_n15_cropped.tif_Sholl-Profiles.csv	Cl1225	n15	D868N	D868N	within_degron/SGS
1016	171	2	171	1.9958	171	-10.9009	Cl1225_TUJ1488_20X_n15_cropped.tif_Sholl-Profiles.csv	Cl1225	n15	D868N	D868N	within_degron/SGS
1017	177	1	177	1.01824	177	-11.0665	Cl1225_TUJ1488_20X_n15_cropped.tif_Sholl-Profiles.csv	Cl1225	n15	D868N	D868N	within_degron/SGS
1018	183	1	183	1.05513	183	-11.2322	Cl1225_TUJ1488_20X_n15_cropped.tif_Sholl-Profiles.csv	Cl1225	n15	D868N	D868N	within_degron/SGS
1019	33	2	33	2.00002	NA	-8.25821	Cl1225_TUJ1488_20X_n14_cropped.jpg_Sholl-Profiles.csv	Cl1225	n14	D868N	D868N	within_degron/SGS
1020	39	1	39	0.999686	NA	-8.51296	Cl1225_TUJ1488_20X_n14_cropped.jpg_Sholl-Profiles.csv	Cl1225	n14	D868N	D868N	within_degron/SGS
1021	45	1	45	1.00253	NA	-8.73119	Cl1225_TUJ1488_20X_n14_cropped.jpg_Sholl-Profiles.csv	Cl1225	n14	D868N	D868N	within_degron/SGS
1022	51	1	51	0.988245	NA	-8.92206	Cl1225_TUJ1488_20X_n14_cropped.jpg_Sholl-Profiles.csv	Cl1225	n14	D868N	D868N	within_degron/SGS
1023	57	1	57	1.03477	NA	-9.09167	Cl1225_TUJ1488_20X_n14_cropped.jpg_Sholl-Profiles.csv	Cl1225	n14	D868N	D868N	within_degron/SGS
1024	63	1	63	0.933841	NA	-9.24429	Cl1225_TUJ1488_20X_n14_cropped.jpg_Sholl-Profiles.csv	Cl1225	n14	D868N	D868N	within_degron/SGS
1025	69	1	69	1.07271	NA	-9.38302	Cl1225_TUJ1488_20X_n14_cropped.jpg_Sholl-Profiles.csv	Cl1225	n14	D868N	D868N	within_degron/SGS
1026	75	1	75	0.983062	NA	-9.51017	Cl1225_TUJ1488_20X_n14_cropped.jpg_Sholl-Profiles.csv	Cl1225	n14	D868N	D868N	within_degron/SGS
1027	81	1	81	0.927251	NA	-9.62754	Cl1225_TUJ1488_20X_n14_cropped.jpg_Sholl-Profiles.csv	Cl1225	n14	D868N	D868N	within_degron/SGS
1028	87	1	87	1.08686	NA	-9.73651	Cl1225_TUJ1488_20X_n14_cropped.jpg_Sholl-Profiles.csv	Cl1225	n14	D868N	D868N	within_degron/SGS
1029	93	1	93	1.0371	NA	-9.83821	Cl1225_TUJ1488_20X_n14_cropped.jpg_Sholl-Profiles.csv	Cl1225	n14	D868N	D868N	within_degron/SGS
1030	99	1	99	0.820621	NA	-9.93355	Cl1225_TUJ1488_20X_n14_cropped.jpg_Sholl-Profiles.csv	Cl1225	n14	D868N	D868N	within_degron/SGS
1031	105	1	105	1.14354	NA	-10.0233	Cl1225_TUJ1488_20X_n14_cropped.jpg_Sholl-Profiles.csv	Cl1225	n14	D868N	D868N	within_degron/SGS
1032	111	2	111	2.08908	NA	-10.108	Cl1225_TUJ1488_20X_n14_cropped.jpg_Sholl-Profiles.csv	Cl1225	n14	D868N	D868N	within_degron/SGS
1033	117	3	117	2.69237	NA	-10.1883	Cl1225_TUJ1488_20X_n14_cropped.jpg_Sholl-Profiles.csv	Cl1225	n14	D868N	D868N	within_degron/SGS
1034	123	2	123	2.33635	NA	-10.2646	Cl1225_TUJ1488_20X_n14_cropped.jpg_Sholl-Profiles.csv	Cl1225	n14	D868N	D868N	within_degron/SGS
1035	129	2	129	1.78906	NA	-10.3372	Cl1225_TUJ1488_20X_n14_cropped.jpg_Sholl-Profiles.csv	Cl1225	n14	D868N	D868N	within_degron/SGS
1036	135	2	135	2.09587	NA	-10.4065	Cl1225_TUJ1488_20X_n14_cropped.jpg_Sholl-Profiles.csv	Cl1225	n14	D868N	D868N	within_degron/SGS
1037	141	3	141	2.95078	NA	-10.4728	Cl1225_TUJ1488_20X_n14_cropped.jpg_Sholl-Profiles.csv	Cl1225	n14	D868N	D868N	within_degron/SGS
1038	147	3	147	3.05571	NA	-10.5364	Cl1225_TUJ1488_20X_n14_cropped.jpg_Sholl-Profiles.csv	Cl1225	n14	D868N	D868N	within_degron/SGS
1039	153	2	153	1.97017	NA	-10.5974	Cl1225_TUJ1488_20X_n14_cropped.jpg_Sholl-Profiles.csv	Cl1225	n14	D868N	D868N	within_degron/SGS
1040	159	1	159	1.02624	NA	-10.6561	Cl1225_TUJ1488_20X_n14_cropped.jpg_Sholl-Profiles.csv	Cl1225	n14	D868N	D868N	within_degron/SGS
1041	165	2	165	2.00405	NA	-10.7125	Cl1225_TUJ1488_20X_n14_cropped.jpg_Sholl-Profiles.csv	Cl1225	n14	D868N	D868N	within_degron/SGS
1042	171	2	171	1.99353	NA	-10.767	Cl1225_TUJ1488_20X_n14_cropped.jpg_Sholl-Profiles.csv	Cl1225	n14	D868N	D868N	within_degron/SGS
1043	177	0	177	0.0182789	NA	0	Cl1225_TUJ1488_20X_n14_cropped.jpg_Sholl-Profiles.csv	Cl1225	n14	D868N	D868N	within_degron/SGS
1044	183	0	183	0.0191841	NA	0	Cl1225_TUJ1488_20X_n14_cropped.jpg_Sholl-Profiles.csv	Cl1225	n14	D868N	D868N	within_degron/SGS
1045	33	2	33	1.99913	NA	-7.37305	Cl1225_TUJ1488_20X_n12_cropped.tif_Sholl-Profiles.csv	Cl1225	n12	D868N	D868N	within_degron/SGS
1046	39	2	39	2.00153	NA	-7.70649	Cl1225_TUJ1488_20X_n12_cropped.tif_Sholl-Profiles.csv	Cl1225	n12	D868N	D868N	within_degron/SGS
1047	45	2	45	2.03491	NA	-7.99211	Cl1225_TUJ1488_20X_n12_cropped.tif_Sholl-Profiles.csv	Cl1225	n12	D868N	D868N	within_degron/SGS
1048	51	3	51	2.7821	NA	-8.24194	Cl1225_TUJ1488_20X_n12_cropped.tif_Sholl-Profiles.csv	Cl1225	n12	D868N	D868N	within_degron/SGS
1049	57	2	57	2.56403	NA	-8.46394	Cl1225_TUJ1488_20X_n12_cropped.tif_Sholl-Profiles.csv	Cl1225	n12	D868N	D868N	within_degron/SGS
1050	63	3	63	2.29024	NA	-8.66371	Cl1225_TUJ1488_20X_n12_cropped.tif_Sholl-Profiles.csv	Cl1225	n12	D868N	D868N	within_degron/SGS
1051	69	2	69	2.29223	NA	-8.84529	Cl1225_TUJ1488_20X_n12_cropped.tif_Sholl-Profiles.csv	Cl1225	n12	D868N	D868N	within_degron/SGS
1052	75	2	75	2.20729	NA	-9.01172	Cl1225_TUJ1488_20X_n12_cropped.tif_Sholl-Profiles.csv	Cl1225	n12	D868N	D868N	within_degron/SGS
1053	81	2	81	1.92744	NA	-9.16533	Cl1225_TUJ1488_20X_n12_cropped.tif_Sholl-Profiles.csv	Cl1225	n12	D868N	D868N	within_degron/SGS
1054	87	2	87	1.76695	NA	-9.30796	Cl1225_TUJ1488_20X_n12_cropped.tif_Sholl-Profiles.csv	Cl1225	n12	D868N	D868N	within_degron/SGS
1055	93	2	93	1.97395	NA	-9.44108	Cl1225_TUJ1488_20X_n12_cropped.tif_Sholl-Profiles.csv	Cl1225	n12	D868N	D868N	within_degron/SGS
1056	99	2	99	2.38518	NA	-9.56587	Cl1225_TUJ1488_20X_n12_cropped.tif_Sholl-Profiles.csv	Cl1225	n12	D868N	D868N	within_degron/SGS
1057	105	3	105	2.59137	NA	-9.68331	Cl1225_TUJ1488_20X_n12_cropped.tif_Sholl-Profiles.csv	Cl1225	n12	D868N	D868N	within_degron/SGS
1058	111	2	111	2.36837	NA	-9.79423	Cl1225_TUJ1488_20X_n12_cropped.tif_Sholl-Profiles.csv	Cl1225	n12	D868N	D868N	within_degron/SGS
1059	117	2	117	1.9175	NA	-9.89931	Cl1225_TUJ1488_20X_n12_cropped.tif_Sholl-Profiles.csv	Cl1225	n12	D868N	D868N	within_degron/SGS
1060	123	2	123	1.69128	NA	-9.99913	Cl1225_TUJ1488_20X_n12_cropped.tif_Sholl-Profiles.csv	Cl1225	n12	D868N	D868N	within_degron/SGS
1061	129	2	129	1.9679	NA	-10.0942	Cl1225_TUJ1488_20X_n12_cropped.tif_Sholl-Profiles.csv	Cl1225	n12	D868N	D868N	within_degron/SGS
1062	135	2	135	2.55244	NA	-10.1849	Cl1225_TUJ1488_20X_n12_cropped.tif_Sholl-Profiles.csv	Cl1225	n12	D868N	D868N	within_degron/SGS
1063	141	3	141	2.87995	NA	-10.2717	Cl1225_TUJ1488_20X_n12_cropped.tif_Sholl-Profiles.csv	Cl1225	n12	D868N	D868N	within_degron/SGS
1064	147	3	147	2.46763	NA	-10.3549	Cl1225_TUJ1488_20X_n12_cropped.tif_Sholl-Profiles.csv	Cl1225	n12	D868N	D868N	within_degron/SGS
1065	153	1	153	1.36034	NA	-10.4348	Cl1225_TUJ1488_20X_n12_cropped.tif_Sholl-Profiles.csv	Cl1225	n12	D868N	D868N	within_degron/SGS
1066	159	0	159	0.175856	NA	-10.7921	Cl1225_TUJ1488_20X_n12_cropped.tif_Sholl-Profiles.csv	Cl1225	n12	D868N	D868N	within_degron/SGS
1067	165	0	165	-0.353596	NA	-11.0951	Cl1225_TUJ1488_20X_n12_cropped.tif_Sholl-Profiles.csv	Cl1225	n12	D868N	D868N	within_degron/SGS
1068	171	0	171	-0.00781319	NA	0	Cl1225_TUJ1488_20X_n12_cropped.tif_Sholl-Profiles.csv	Cl1225	n12	D868N	D868N	within_degron/SGS
1069	177	0	177	0.69541	NA	0	Cl1225_TUJ1488_20X_n12_cropped.tif_Sholl-Profiles.csv	Cl1225	n12	D868N	D868N	within_degron/SGS
1070	183	2	183	0.979501	NA	0	Cl1225_TUJ1488_20X_n12_cropped.tif_Sholl-Profiles.csv	Cl1225	n12	D868N	D868N	within_degron/SGS
1071	189	0	189	0.597462	NA	0	Cl1225_TUJ1488_20X_n12_cropped.tif_Sholl-Profiles.csv	Cl1225	n12	D868N	D868N	within_degron/SGS
1072	195	0	195	0.0247962	NA	0	Cl1225_TUJ1488_20X_n12_cropped.tif_Sholl-Profiles.csv	Cl1225	n12	D868N	D868N	within_degron/SGS
1073	201	0	201	-0.250454	NA	0	Cl1225_TUJ1488_20X_n12_cropped.tif_Sholl-Profiles.csv	Cl1225	n12	D868N	D868N	within_degron/SGS
1074	207	0	207	0.154462	NA	0	Cl1225_TUJ1488_20X_n12_cropped.tif_Sholl-Profiles.csv	Cl1225	n12	D868N	D868N	within_degron/SGS
1075	213	3	213	2.95767	NA	0	Cl1225_TUJ1488_20X_n12_cropped.tif_Sholl-Profiles.csv	Cl1225	n12	D868N	D868N	within_degron/SGS
1076	219	0	219	0.00451317	NA	0	Cl1225_TUJ1488_20X_n12_cropped.tif_Sholl-Profiles.csv	Cl1225	n12	D868N	D868N	within_degron/SGS
1077	33	3	33	3.0001	33	-6.92606	Cl1225_TUJ1488_20X_n10_cropped.tif_Sholl-Profiles.csv	Cl1225	n10	D868N	D868N	within_degron/SGS
1078	39	3	39	2.99893	39	-7.10894	Cl1225_TUJ1488_20X_n10_cropped.tif_Sholl-Profiles.csv	Cl1225	n10	D868N	D868N	within_degron/SGS
1079	45	5	45	5.00766	45	-7.29183	Cl1225_TUJ1488_20X_n10_cropped.tif_Sholl-Profiles.csv	Cl1225	n10	D868N	D868N	within_degron/SGS
1080	51	6	51	5.96665	51	-7.47471	Cl1225_TUJ1488_20X_n10_cropped.tif_Sholl-Profiles.csv	Cl1225	n10	D868N	D868N	within_degron/SGS
1081	57	6	57	6.09736	57	-7.6576	Cl1225_TUJ1488_20X_n10_cropped.tif_Sholl-Profiles.csv	Cl1225	n10	D868N	D868N	within_degron/SGS
1082	63	5	63	4.80318	63	-7.84048	Cl1225_TUJ1488_20X_n10_cropped.tif_Sholl-Profiles.csv	Cl1225	n10	D868N	D868N	within_degron/SGS
1083	69	4	69	4.26899	69	-8.02337	Cl1225_TUJ1488_20X_n10_cropped.tif_Sholl-Profiles.csv	Cl1225	n10	D868N	D868N	within_degron/SGS
1084	75	4	75	3.78792	75	-8.20625	Cl1225_TUJ1488_20X_n10_cropped.tif_Sholl-Profiles.csv	Cl1225	n10	D868N	D868N	within_degron/SGS
1085	81	4	81	4.00035	81	-8.38913	Cl1225_TUJ1488_20X_n10_cropped.tif_Sholl-Profiles.csv	Cl1225	n10	D868N	D868N	within_degron/SGS
1086	87	5	87	5.223	87	-8.57202	Cl1225_TUJ1488_20X_n10_cropped.tif_Sholl-Profiles.csv	Cl1225	n10	D868N	D868N	within_degron/SGS
1087	93	6	93	5.75405	93	-8.7549	Cl1225_TUJ1488_20X_n10_cropped.tif_Sholl-Profiles.csv	Cl1225	n10	D868N	D868N	within_degron/SGS
1088	99	5	99	5.01752	99	-8.93779	Cl1225_TUJ1488_20X_n10_cropped.tif_Sholl-Profiles.csv	Cl1225	n10	D868N	D868N	within_degron/SGS
1089	105	4	105	4.27437	105	-9.12067	Cl1225_TUJ1488_20X_n10_cropped.tif_Sholl-Profiles.csv	Cl1225	n10	D868N	D868N	within_degron/SGS
1090	111	4	111	3.59755	111	-9.30356	Cl1225_TUJ1488_20X_n10_cropped.tif_Sholl-Profiles.csv	Cl1225	n10	D868N	D868N	within_degron/SGS
1091	117	2	117	2.31512	117	-9.48644	Cl1225_TUJ1488_20X_n10_cropped.tif_Sholl-Profiles.csv	Cl1225	n10	D868N	D868N	within_degron/SGS
1092	123	2	123	1.85402	123	-9.66933	Cl1225_TUJ1488_20X_n10_cropped.tif_Sholl-Profiles.csv	Cl1225	n10	D868N	D868N	within_degron/SGS
1093	129	3	129	3.02123	129	-9.85221	Cl1225_TUJ1488_20X_n10_cropped.tif_Sholl-Profiles.csv	Cl1225	n10	D868N	D868N	within_degron/SGS
1094	135	3	135	3.01455	135	-10.0351	Cl1225_TUJ1488_20X_n10_cropped.tif_Sholl-Profiles.csv	Cl1225	n10	D868N	D868N	within_degron/SGS
1095	141	2	141	1.98238	141	-10.218	Cl1225_TUJ1488_20X_n10_cropped.tif_Sholl-Profiles.csv	Cl1225	n10	D868N	D868N	within_degron/SGS
1096	147	3	147	3.01546	147	-10.4009	Cl1225_TUJ1488_20X_n10_cropped.tif_Sholl-Profiles.csv	Cl1225	n10	D868N	D868N	within_degron/SGS
1097	153	2	153	2.00482	153	-10.5838	Cl1225_TUJ1488_20X_n10_cropped.tif_Sholl-Profiles.csv	Cl1225	n10	D868N	D868N	within_degron/SGS
1098	159	1	159	0.995391	159	-10.7666	Cl1225_TUJ1488_20X_n10_cropped.tif_Sholl-Profiles.csv	Cl1225	n10	D868N	D868N	within_degron/SGS
1099	165	2	165	1.98417	165	-10.9495	Cl1225_TUJ1488_20X_n10_cropped.tif_Sholl-Profiles.csv	Cl1225	n10	D868N	D868N	within_degron/SGS
1100	33	4	33	3.99265	33	-6.34947	Cl1225_TUJ1488_20X_n9_scropped.tif_Sholl-Profiles.csv	Cl1225	n9	D868N	D868N	within_degron/SGS
1101	39	6	39	6.0625	39	-6.53472	Cl1225_TUJ1488_20X_n9_scropped.tif_Sholl-Profiles.csv	Cl1225	n9	D868N	D868N	within_degron/SGS
1102	45	6	45	5.78481	45	-6.71996	Cl1225_TUJ1488_20X_n9_scropped.tif_Sholl-Profiles.csv	Cl1225	n9	D868N	D868N	within_degron/SGS
1103	51	8	51	8.36399	51	-6.90521	Cl1225_TUJ1488_20X_n9_scropped.tif_Sholl-Profiles.csv	Cl1225	n9	D868N	D868N	within_degron/SGS
1104	57	10	57	9.7258	57	-7.09046	Cl1225_TUJ1488_20X_n9_scropped.tif_Sholl-Profiles.csv	Cl1225	n9	D868N	D868N	within_degron/SGS
1105	63	9	63	9.06417	63	-7.27571	Cl1225_TUJ1488_20X_n9_scropped.tif_Sholl-Profiles.csv	Cl1225	n9	D868N	D868N	within_degron/SGS
1106	69	8	69	7.83084	69	-7.46095	Cl1225_TUJ1488_20X_n9_scropped.tif_Sholl-Profiles.csv	Cl1225	n9	D868N	D868N	within_degron/SGS
1107	75	7	75	7.26202	75	-7.6462	Cl1225_TUJ1488_20X_n9_scropped.tif_Sholl-Profiles.csv	Cl1225	n9	D868N	D868N	within_degron/SGS
1108	81	7	81	7.54708	81	-7.83145	Cl1225_TUJ1488_20X_n9_scropped.tif_Sholl-Profiles.csv	Cl1225	n9	D868N	D868N	within_degron/SGS
1109	87	10	87	8.23795	87	-8.01669	Cl1225_TUJ1488_20X_n9_scropped.tif_Sholl-Profiles.csv	Cl1225	n9	D868N	D868N	within_degron/SGS
1110	93	7	93	8.85703	93	-8.20194	Cl1225_TUJ1488_20X_n9_scropped.tif_Sholl-Profiles.csv	Cl1225	n9	D868N	D868N	within_degron/SGS
1111	99	10	99	9.14697	99	-8.38719	Cl1225_TUJ1488_20X_n9_scropped.tif_Sholl-Profiles.csv	Cl1225	n9	D868N	D868N	within_degron/SGS
1112	105	9	105	9.00323	105	-8.57243	Cl1225_TUJ1488_20X_n9_scropped.tif_Sholl-Profiles.csv	Cl1225	n9	D868N	D868N	within_degron/SGS
1113	111	8	111	8.38921	111	-8.75768	Cl1225_TUJ1488_20X_n9_scropped.tif_Sholl-Profiles.csv	Cl1225	n9	D868N	D868N	within_degron/SGS
1114	117	8	117	7.41134	117	-8.94293	Cl1225_TUJ1488_20X_n9_scropped.tif_Sholl-Profiles.csv	Cl1225	n9	D868N	D868N	within_degron/SGS
1115	123	6	123	6.43352	123	-9.12818	Cl1225_TUJ1488_20X_n9_scropped.tif_Sholl-Profiles.csv	Cl1225	n9	D868N	D868N	within_degron/SGS
1116	129	6	129	5.93494	129	-9.31342	Cl1225_TUJ1488_20X_n9_scropped.tif_Sholl-Profiles.csv	Cl1225	n9	D868N	D868N	within_degron/SGS
1117	135	6	135	5.9934	135	-9.49867	Cl1225_TUJ1488_20X_n9_scropped.tif_Sholl-Profiles.csv	Cl1225	n9	D868N	D868N	within_degron/SGS
1118	141	6	141	5.81463	141	-9.68392	Cl1225_TUJ1488_20X_n9_scropped.tif_Sholl-Profiles.csv	Cl1225	n9	D868N	D868N	within_degron/SGS
1119	147	4	147	4.25217	147	-9.86916	Cl1225_TUJ1488_20X_n9_scropped.tif_Sholl-Profiles.csv	Cl1225	n9	D868N	D868N	within_degron/SGS
1120	153	2	153	1.85613	153	-10.0544	Cl1225_TUJ1488_20X_n9_scropped.tif_Sholl-Profiles.csv	Cl1225	n9	D868N	D868N	within_degron/SGS
1121	159	2	159	2.04017	159	-10.2397	Cl1225_TUJ1488_20X_n9_scropped.tif_Sholl-Profiles.csv	Cl1225	n9	D868N	D868N	within_degron/SGS
1122	165	1	165	0.995457	165	-10.4249	Cl1225_TUJ1488_20X_n9_scropped.tif_Sholl-Profiles.csv	Cl1225	n9	D868N	D868N	within_degron/SGS
1123	33	2	33	2	NA	-7.60143	Cl1225_TUJ1488_20X_n7_cropped.tif_Sholl-Profiles.csv	Cl1225	n7	D868N	D868N	within_degron/SGS
1124	39	2	39	1.99999	NA	-7.85036	Cl1225_TUJ1488_20X_n7_cropped.tif_Sholl-Profiles.csv	Cl1225	n7	D868N	D868N	within_degron/SGS
1125	45	2	45	2.00002	NA	-8.0636	Cl1225_TUJ1488_20X_n7_cropped.tif_Sholl-Profiles.csv	Cl1225	n7	D868N	D868N	within_degron/SGS
1126	51	2	51	1.99995	NA	-8.2501	Cl1225_TUJ1488_20X_n7_cropped.tif_Sholl-Profiles.csv	Cl1225	n7	D868N	D868N	within_degron/SGS
1127	57	2	57	2.00007	NA	-8.41584	Cl1225_TUJ1488_20X_n7_cropped.tif_Sholl-Profiles.csv	Cl1225	n7	D868N	D868N	within_degron/SGS
1128	63	2	63	1.99999	NA	-8.56498	Cl1225_TUJ1488_20X_n7_cropped.tif_Sholl-Profiles.csv	Cl1225	n7	D868N	D868N	within_degron/SGS
1129	69	2	69	1.99992	NA	-8.70054	Cl1225_TUJ1488_20X_n7_cropped.tif_Sholl-Profiles.csv	Cl1225	n7	D868N	D868N	within_degron/SGS
1130	75	2	75	2.00012	NA	-8.82479	Cl1225_TUJ1488_20X_n7_cropped.tif_Sholl-Profiles.csv	Cl1225	n7	D868N	D868N	within_degron/SGS
1131	81	3	81	2.99997	NA	-8.93947	Cl1225_TUJ1488_20X_n7_cropped.tif_Sholl-Profiles.csv	Cl1225	n7	D868N	D868N	within_degron/SGS
1132	87	3	87	2.99991	NA	-9.04595	Cl1225_TUJ1488_20X_n7_cropped.tif_Sholl-Profiles.csv	Cl1225	n7	D868N	D868N	within_degron/SGS
1133	93	3	93	2.99981	NA	-9.14533	Cl1225_TUJ1488_20X_n7_cropped.tif_Sholl-Profiles.csv	Cl1225	n7	D868N	D868N	within_degron/SGS
1134	99	4	99	3.99978	NA	-9.23849	Cl1225_TUJ1488_20X_n7_cropped.tif_Sholl-Profiles.csv	Cl1225	n7	D868N	D868N	within_degron/SGS
1135	105	5	105	4.99898	NA	-9.32617	Cl1225_TUJ1488_20X_n7_cropped.tif_Sholl-Profiles.csv	Cl1225	n7	D868N	D868N	within_degron/SGS
1136	111	4	111	4.00038	NA	-9.40898	Cl1225_TUJ1488_20X_n7_cropped.tif_Sholl-Profiles.csv	Cl1225	n7	D868N	D868N	within_degron/SGS
1137	117	3	117	3.00066	NA	-9.48742	Cl1225_TUJ1488_20X_n7_cropped.tif_Sholl-Profiles.csv	Cl1225	n7	D868N	D868N	within_degron/SGS
1138	123	2	123	2.00075	NA	-9.56195	Cl1225_TUJ1488_20X_n7_cropped.tif_Sholl-Profiles.csv	Cl1225	n7	D868N	D868N	within_degron/SGS
1139	25	3	25	3.00098	25	-6.64354	Cl1225_TUJ1488_20X_n21_cropped.tif_Sholl-Profiles.csv	Cl1225	n21	D868N	D868N	within_degron/SGS
1140	31	3	31	3.00042	31	-6.85271	Cl1225_TUJ1488_20X_n21_cropped.tif_Sholl-Profiles.csv	Cl1225	n21	D868N	D868N	within_degron/SGS
1141	37	3	37	3.00011	37	-7.06188	Cl1225_TUJ1488_20X_n21_cropped.tif_Sholl-Profiles.csv	Cl1225	n21	D868N	D868N	within_degron/SGS
1142	43	3	43	3.00019	43	-7.27105	Cl1225_TUJ1488_20X_n21_cropped.tif_Sholl-Profiles.csv	Cl1225	n21	D868N	D868N	within_degron/SGS
1143	49	7	49	7.00002	49	-7.48023	Cl1225_TUJ1488_20X_n21_cropped.tif_Sholl-Profiles.csv	Cl1225	n21	D868N	D868N	within_degron/SGS
1144	55	4	55	4	55	-7.6894	Cl1225_TUJ1488_20X_n21_cropped.tif_Sholl-Profiles.csv	Cl1225	n21	D868N	D868N	within_degron/SGS
1145	61	5	61	5.00001	61	-7.89857	Cl1225_TUJ1488_20X_n21_cropped.tif_Sholl-Profiles.csv	Cl1225	n21	D868N	D868N	within_degron/SGS
1146	67	4	67	3.99995	67	-8.10775	Cl1225_TUJ1488_20X_n21_cropped.tif_Sholl-Profiles.csv	Cl1225	n21	D868N	D868N	within_degron/SGS
1147	73	4	73	4.00004	73	-8.31692	Cl1225_TUJ1488_20X_n21_cropped.tif_Sholl-Profiles.csv	Cl1225	n21	D868N	D868N	within_degron/SGS
1148	79	4	79	3.99993	79	-8.52609	Cl1225_TUJ1488_20X_n21_cropped.tif_Sholl-Profiles.csv	Cl1225	n21	D868N	D868N	within_degron/SGS
1149	85	3	85	2.99974	85	-8.73527	Cl1225_TUJ1488_20X_n21_cropped.tif_Sholl-Profiles.csv	Cl1225	n21	D868N	D868N	within_degron/SGS
1150	91	3	91	2.99917	91	-8.94444	Cl1225_TUJ1488_20X_n21_cropped.tif_Sholl-Profiles.csv	Cl1225	n21	D868N	D868N	within_degron/SGS
1151	97	3	97	2.99994	97	-9.15361	Cl1225_TUJ1488_20X_n21_cropped.tif_Sholl-Profiles.csv	Cl1225	n21	D868N	D868N	within_degron/SGS
1152	103	4	103	4.0005	103	-9.36279	Cl1225_TUJ1488_20X_n21_cropped.tif_Sholl-Profiles.csv	Cl1225	n21	D868N	D868N	within_degron/SGS
1153	109	3	109	2.99862	109	-9.57196	Cl1225_TUJ1488_20X_n21_cropped.tif_Sholl-Profiles.csv	Cl1225	n21	D868N	D868N	within_degron/SGS
1154	115	2	115	2.00651	115	-9.78113	Cl1225_TUJ1488_20X_n21_cropped.tif_Sholl-Profiles.csv	Cl1225	n21	D868N	D868N	within_degron/SGS
1155	121	2	121	2.00338	121	-9.99031	Cl1225_TUJ1488_20X_n21_cropped.tif_Sholl-Profiles.csv	Cl1225	n21	D868N	D868N	within_degron/SGS
1156	25	5	25	5	NA	-5.79277	Cl1225_TUJ1488_20X_n7_cropped.tif_Sholl-Profiles.csv	Cl1225	n7	D868N	D868N	within_degron/SGS
1157	31	5	31	5	NA	-6.31229	Cl1225_TUJ1488_20X_n7_cropped.tif_Sholl-Profiles.csv	Cl1225	n7	D868N	D868N	within_degron/SGS
1158	37	6	37	6	NA	-6.73961	Cl1225_TUJ1488_20X_n7_cropped.tif_Sholl-Profiles.csv	Cl1225	n7	D868N	D868N	within_degron/SGS
1159	43	5	43	5	NA	-7.10257	Cl1225_TUJ1488_20X_n7_cropped.tif_Sholl-Profiles.csv	Cl1225	n7	D868N	D868N	within_degron/SGS
1160	49	5	49	5	NA	-7.41803	Cl1225_TUJ1488_20X_n7_cropped.tif_Sholl-Profiles.csv	Cl1225	n7	D868N	D868N	within_degron/SGS
1161	55	8	55	8	NA	-7.69702	Cl1225_TUJ1488_20X_n7_cropped.tif_Sholl-Profiles.csv	Cl1225	n7	D868N	D868N	within_degron/SGS
1162	61	4	61	4	NA	-7.94708	Cl1225_TUJ1488_20X_n7_cropped.tif_Sholl-Profiles.csv	Cl1225	n7	D868N	D868N	within_degron/SGS
1163	67	3	67	3	NA	-8.17367	Cl1225_TUJ1488_20X_n7_cropped.tif_Sholl-Profiles.csv	Cl1225	n7	D868N	D868N	within_degron/SGS
1164	73	4	73	4	NA	-8.38081	Cl1225_TUJ1488_20X_n7_cropped.tif_Sholl-Profiles.csv	Cl1225	n7	D868N	D868N	within_degron/SGS
1165	79	3	79	2.99996	NA	-8.57158	Cl1225_TUJ1488_20X_n7_cropped.tif_Sholl-Profiles.csv	Cl1225	n7	D868N	D868N	within_degron/SGS
1166	85	3	85	3.00001	NA	-8.74838	Cl1225_TUJ1488_20X_n7_cropped.tif_Sholl-Profiles.csv	Cl1225	n7	D868N	D868N	within_degron/SGS
1167	91	3	91	3	NA	-8.91311	Cl1225_TUJ1488_20X_n7_cropped.tif_Sholl-Profiles.csv	Cl1225	n7	D868N	D868N	within_degron/SGS
1168	97	3	97	2.99994	NA	-9.06732	Cl1225_TUJ1488_20X_n7_cropped.tif_Sholl-Profiles.csv	Cl1225	n7	D868N	D868N	within_degron/SGS
1169	103	3	103	2.9997	NA	-9.21228	Cl1225_TUJ1488_20X_n7_cropped.tif_Sholl-Profiles.csv	Cl1225	n7	D868N	D868N	within_degron/SGS
1170	109	3	109	2.99983	NA	-9.34902	Cl1225_TUJ1488_20X_n7_cropped.tif_Sholl-Profiles.csv	Cl1225	n7	D868N	D868N	within_degron/SGS
1171	115	4	115	3.99979	NA	-9.47844	Cl1225_TUJ1488_20X_n7_cropped.tif_Sholl-Profiles.csv	Cl1225	n7	D868N	D868N	within_degron/SGS
1172	121	4	121	4.00003	NA	-9.60127	Cl1225_TUJ1488_20X_n7_cropped.tif_Sholl-Profiles.csv	Cl1225	n7	D868N	D868N	within_degron/SGS
1173	25	2	25	2	NA	-7.0098	Cl1225_TUJ1488_20X_n20_cropped.tif_Sholl-Profiles.csv	Cl1225	n20	D868N	D868N	within_degron/SGS
1174	31	2	31	2	NA	-7.35488	Cl1225_TUJ1488_20X_n20_cropped.tif_Sholl-Profiles.csv	Cl1225	n20	D868N	D868N	within_degron/SGS
1175	37	2	37	2	NA	-7.63871	Cl1225_TUJ1488_20X_n20_cropped.tif_Sholl-Profiles.csv	Cl1225	n20	D868N	D868N	within_degron/SGS
1176	43	3	43	3	NA	-7.87979	Cl1225_TUJ1488_20X_n20_cropped.tif_Sholl-Profiles.csv	Cl1225	n20	D868N	D868N	within_degron/SGS
1177	49	2	49	1.99998	NA	-8.08933	Cl1225_TUJ1488_20X_n20_cropped.tif_Sholl-Profiles.csv	Cl1225	n20	D868N	D868N	within_degron/SGS
1178	55	2	55	2.00002	NA	-8.27463	Cl1225_TUJ1488_20X_n20_cropped.tif_Sholl-Profiles.csv	Cl1225	n20	D868N	D868N	within_degron/SGS
1179	61	2	61	1.99991	NA	-8.44073	Cl1225_TUJ1488_20X_n20_cropped.tif_Sholl-Profiles.csv	Cl1225	n20	D868N	D868N	within_degron/SGS
1180	67	3	67	3.00001	NA	-8.59123	Cl1225_TUJ1488_20X_n20_cropped.tif_Sholl-Profiles.csv	Cl1225	n20	D868N	D868N	within_degron/SGS
1181	73	2	73	1.99982	NA	-8.72882	Cl1225_TUJ1488_20X_n20_cropped.tif_Sholl-Profiles.csv	Cl1225	n20	D868N	D868N	within_degron/SGS
1182	79	2	79	1.9998	NA	-8.85553	Cl1225_TUJ1488_20X_n20_cropped.tif_Sholl-Profiles.csv	Cl1225	n20	D868N	D868N	within_degron/SGS
1183	85	2	85	1.99924	NA	-8.97296	Cl1225_TUJ1488_20X_n20_cropped.tif_Sholl-Profiles.csv	Cl1225	n20	D868N	D868N	within_degron/SGS
1184	91	4	91	4.00048	NA	-9.08238	Cl1225_TUJ1488_20X_n20_cropped.tif_Sholl-Profiles.csv	Cl1225	n20	D868N	D868N	within_degron/SGS
1185	97	6	97	5.99924	NA	-9.18481	Cl1225_TUJ1488_20X_n20_cropped.tif_Sholl-Profiles.csv	Cl1225	n20	D868N	D868N	within_degron/SGS
1186	103	4	103	3.99436	NA	-9.28109	Cl1225_TUJ1488_20X_n20_cropped.tif_Sholl-Profiles.csv	Cl1225	n20	D868N	D868N	within_degron/SGS
1187	109	3	109	3.0129	NA	-9.37191	Cl1225_TUJ1488_20X_n20_cropped.tif_Sholl-Profiles.csv	Cl1225	n20	D868N	D868N	within_degron/SGS
1188	115	3	115	2.99961	NA	-9.45787	Cl1225_TUJ1488_20X_n20_cropped.tif_Sholl-Profiles.csv	Cl1225	n20	D868N	D868N	within_degron/SGS
1189	121	3	121	2.99523	NA	-9.53946	Cl1225_TUJ1488_20X_n20_cropped.tif_Sholl-Profiles.csv	Cl1225	n20	D868N	D868N	within_degron/SGS
1190	25	2	25	1.99996	NA	-6.91332	Cl1225_TUJ1488_20X_n8_cropped.tif_Sholl-Profiles.csv	Cl1225	n8	D868N	D868N	within_degron/SGS
1191	31	2	31	1.99998	NA	-7.33299	Cl1225_TUJ1488_20X_n8_cropped.tif_Sholl-Profiles.csv	Cl1225	n8	D868N	D868N	within_degron/SGS
1192	37	2	37	2	NA	-7.67817	Cl1225_TUJ1488_20X_n8_cropped.tif_Sholl-Profiles.csv	Cl1225	n8	D868N	D868N	within_degron/SGS
1193	43	2	43	1.99999	NA	-7.97136	Cl1225_TUJ1488_20X_n8_cropped.tif_Sholl-Profiles.csv	Cl1225	n8	D868N	D868N	within_degron/SGS
1194	49	2	49	2	NA	-8.22619	Cl1225_TUJ1488_20X_n8_cropped.tif_Sholl-Profiles.csv	Cl1225	n8	D868N	D868N	within_degron/SGS
1195	55	2	55	2	NA	-8.45155	Cl1225_TUJ1488_20X_n8_cropped.tif_Sholl-Profiles.csv	Cl1225	n8	D868N	D868N	within_degron/SGS
1196	61	2	61	2	NA	-8.65355	Cl1225_TUJ1488_20X_n8_cropped.tif_Sholl-Profiles.csv	Cl1225	n8	D868N	D868N	within_degron/SGS
1197	67	2	67	2	NA	-8.83658	Cl1225_TUJ1488_20X_n8_cropped.tif_Sholl-Profiles.csv	Cl1225	n8	D868N	D868N	within_degron/SGS
1198	73	2	73	2	NA	-9.00391	Cl1225_TUJ1488_20X_n8_cropped.tif_Sholl-Profiles.csv	Cl1225	n8	D868N	D868N	within_degron/SGS
1199	79	2	79	2	NA	-9.15801	Cl1225_TUJ1488_20X_n8_cropped.tif_Sholl-Profiles.csv	Cl1225	n8	D868N	D868N	within_degron/SGS
1200	85	2	85	2.00001	NA	-9.30082	Cl1225_TUJ1488_20X_n8_cropped.tif_Sholl-Profiles.csv	Cl1225	n8	D868N	D868N	within_degron/SGS
1201	91	2	91	1.99999	NA	-9.43389	Cl1225_TUJ1488_20X_n8_cropped.tif_Sholl-Profiles.csv	Cl1225	n8	D868N	D868N	within_degron/SGS
1202	97	2	97	1.99998	NA	-9.55846	Cl1225_TUJ1488_20X_n8_cropped.tif_Sholl-Profiles.csv	Cl1225	n8	D868N	D868N	within_degron/SGS
1203	103	3	103	2.99996	NA	-9.67555	Cl1225_TUJ1488_20X_n8_cropped.tif_Sholl-Profiles.csv	Cl1225	n8	D868N	D868N	within_degron/SGS
1204	109	2	109	2.00004	NA	-9.78601	Cl1225_TUJ1488_20X_n8_cropped.tif_Sholl-Profiles.csv	Cl1225	n8	D868N	D868N	within_degron/SGS
1205	115	2	115	2.00019	NA	-9.89055	Cl1225_TUJ1488_20X_n8_cropped.tif_Sholl-Profiles.csv	Cl1225	n8	D868N	D868N	within_degron/SGS
1206	121	2	121	2.00005	NA	-9.98977	Cl1225_TUJ1488_20X_n8_cropped.tif_Sholl-Profiles.csv	Cl1225	n8	D868N	D868N	within_degron/SGS
1207	25	3	25	3	NA	-6.52956	Cl1225_TUJ1488_20X_n16_cropped.tif_Sholl-Profiles.csv	Cl1225	n16	D868N	D868N	within_degron/SGS
1208	31	3	31	3	NA	-6.99583	Cl1225_TUJ1488_20X_n16_cropped.tif_Sholl-Profiles.csv	Cl1225	n16	D868N	D868N	within_degron/SGS
1209	37	2	37	2.00001	NA	-7.37933	Cl1225_TUJ1488_20X_n16_cropped.tif_Sholl-Profiles.csv	Cl1225	n16	D868N	D868N	within_degron/SGS
1210	43	2	43	1.99998	NA	-7.70507	Cl1225_TUJ1488_20X_n16_cropped.tif_Sholl-Profiles.csv	Cl1225	n16	D868N	D868N	within_degron/SGS
1211	49	3	49	3	NA	-7.9882	Cl1225_TUJ1488_20X_n16_cropped.tif_Sholl-Profiles.csv	Cl1225	n16	D868N	D868N	within_degron/SGS
1212	55	3	55	3.00001	NA	-8.23858	Cl1225_TUJ1488_20X_n16_cropped.tif_Sholl-Profiles.csv	Cl1225	n16	D868N	D868N	within_degron/SGS
1213	61	3	61	2.99999	NA	-8.46301	Cl1225_TUJ1488_20X_n16_cropped.tif_Sholl-Profiles.csv	Cl1225	n16	D868N	D868N	within_degron/SGS
1214	67	3	67	2.99998	NA	-8.66636	Cl1225_TUJ1488_20X_n16_cropped.tif_Sholl-Profiles.csv	Cl1225	n16	D868N	D868N	within_degron/SGS
1215	73	3	73	3.00002	NA	-8.85227	Cl1225_TUJ1488_20X_n16_cropped.tif_Sholl-Profiles.csv	Cl1225	n16	D868N	D868N	within_degron/SGS
1216	79	2	79	2.00002	NA	-9.02348	Cl1225_TUJ1488_20X_n16_cropped.tif_Sholl-Profiles.csv	Cl1225	n16	D868N	D868N	within_degron/SGS
1217	85	2	85	1.99992	NA	-9.18215	Cl1225_TUJ1488_20X_n16_cropped.tif_Sholl-Profiles.csv	Cl1225	n16	D868N	D868N	within_degron/SGS
1218	91	2	91	2.00003	NA	-9.32999	Cl1225_TUJ1488_20X_n16_cropped.tif_Sholl-Profiles.csv	Cl1225	n16	D868N	D868N	within_degron/SGS
1219	97	2	97	2.00003	NA	-9.4684	Cl1225_TUJ1488_20X_n16_cropped.tif_Sholl-Profiles.csv	Cl1225	n16	D868N	D868N	within_degron/SGS
1220	103	2	103	1.99996	NA	-9.59849	Cl1225_TUJ1488_20X_n16_cropped.tif_Sholl-Profiles.csv	Cl1225	n16	D868N	D868N	within_degron/SGS
1221	109	2	109	2.00006	NA	-9.72121	Cl1225_TUJ1488_20X_n16_cropped.tif_Sholl-Profiles.csv	Cl1225	n16	D868N	D868N	within_degron/SGS
1222	115	3	115	3	NA	-9.83736	Cl1225_TUJ1488_20X_n16_cropped.tif_Sholl-Profiles.csv	Cl1225	n16	D868N	D868N	within_degron/SGS
1223	25	3	25	2.99999	NA	-6.4253	Cl1225_TUJ1488_20X_n9_cropped.tif_Sholl-Profiles.csv	Cl1225	n9	D868N	D868N	within_degron/SGS
1224	31	3	31	3.00004	NA	-6.9084	Cl1225_TUJ1488_20X_n9_cropped.tif_Sholl-Profiles.csv	Cl1225	n9	D868N	D868N	within_degron/SGS
1225	37	3	37	2.99991	NA	-7.30576	Cl1225_TUJ1488_20X_n9_cropped.tif_Sholl-Profiles.csv	Cl1225	n9	D868N	D868N	within_degron/SGS
1226	43	3	43	3.00007	NA	-7.64326	Cl1225_TUJ1488_20X_n9_cropped.tif_Sholl-Profiles.csv	Cl1225	n9	D868N	D868N	within_degron/SGS
1227	49	3	49	3.00005	NA	-7.93661	Cl1225_TUJ1488_20X_n9_cropped.tif_Sholl-Profiles.csv	Cl1225	n9	D868N	D868N	within_degron/SGS
1228	55	3	55	2.99992	NA	-8.19603	Cl1225_TUJ1488_20X_n9_cropped.tif_Sholl-Profiles.csv	Cl1225	n9	D868N	D868N	within_degron/SGS
1229	61	3	61	2.99994	NA	-8.42856	Cl1225_TUJ1488_20X_n9_cropped.tif_Sholl-Profiles.csv	Cl1225	n9	D868N	D868N	within_degron/SGS
1230	67	2	67	2.00012	NA	-8.63926	Cl1225_TUJ1488_20X_n9_cropped.tif_Sholl-Profiles.csv	Cl1225	n9	D868N	D868N	within_degron/SGS
1231	73	2	73	2.00009	NA	-8.83188	Cl1225_TUJ1488_20X_n9_cropped.tif_Sholl-Profiles.csv	Cl1225	n9	D868N	D868N	within_degron/SGS
1232	79	2	79	1.99977	NA	-9.00927	Cl1225_TUJ1488_20X_n9_cropped.tif_Sholl-Profiles.csv	Cl1225	n9	D868N	D868N	within_degron/SGS
1233	85	2	85	1.99987	NA	-9.17367	Cl1225_TUJ1488_20X_n9_cropped.tif_Sholl-Profiles.csv	Cl1225	n9	D868N	D868N	within_degron/SGS
1234	91	2	91	2.00028	NA	-9.32686	Cl1225_TUJ1488_20X_n9_cropped.tif_Sholl-Profiles.csv	Cl1225	n9	D868N	D868N	within_degron/SGS
1235	97	3	97	2.99888	NA	-9.47025	Cl1225_TUJ1488_20X_n9_cropped.tif_Sholl-Profiles.csv	Cl1225	n9	D868N	D868N	within_degron/SGS
1236	103	2	103	2.00201	NA	-9.60504	Cl1225_TUJ1488_20X_n9_cropped.tif_Sholl-Profiles.csv	Cl1225	n9	D868N	D868N	within_degron/SGS
1237	109	3	109	2.99981	NA	-9.7322	Cl1225_TUJ1488_20X_n9_cropped.tif_Sholl-Profiles.csv	Cl1225	n9	D868N	D868N	within_degron/SGS
1238	115	0	115	-0.00172441	NA	0	Cl1225_TUJ1488_20X_n9_cropped.tif_Sholl-Profiles.csv	Cl1225	n9	D868N	D868N	within_degron/SGS
1239	121	0	121	0.000517771	NA	0	Cl1225_TUJ1488_20X_n9_cropped.tif_Sholl-Profiles.csv	Cl1225	n9	D868N	D868N	within_degron/SGS
1240	25	5	25	5	25	-6.13667	Cl1225_TUJ1488_20X_n5_cropped.tif_Sholl-Profiles.csv	Cl1225	n5	D868N	D868N	within_degron/SGS
1241	31	5	31	5	31	-6.38806	Cl1225_TUJ1488_20X_n5_cropped.tif_Sholl-Profiles.csv	Cl1225	n5	D868N	D868N	within_degron/SGS
1242	37	5	37	5	37	-6.63945	Cl1225_TUJ1488_20X_n5_cropped.tif_Sholl-Profiles.csv	Cl1225	n5	D868N	D868N	within_degron/SGS
1243	43	5	43	5	43	-6.89083	Cl1225_TUJ1488_20X_n5_cropped.tif_Sholl-Profiles.csv	Cl1225	n5	D868N	D868N	within_degron/SGS
1244	49	5	49	5	49	-7.14222	Cl1225_TUJ1488_20X_n5_cropped.tif_Sholl-Profiles.csv	Cl1225	n5	D868N	D868N	within_degron/SGS
1245	55	5	55	5	55	-7.39361	Cl1225_TUJ1488_20X_n5_cropped.tif_Sholl-Profiles.csv	Cl1225	n5	D868N	D868N	within_degron/SGS
1246	61	6	61	6	61	-7.64499	Cl1225_TUJ1488_20X_n5_cropped.tif_Sholl-Profiles.csv	Cl1225	n5	D868N	D868N	within_degron/SGS
1247	67	6	67	6	67	-7.89638	Cl1225_TUJ1488_20X_n5_cropped.tif_Sholl-Profiles.csv	Cl1225	n5	D868N	D868N	within_degron/SGS
1248	73	7	73	7	73	-8.14776	Cl1225_TUJ1488_20X_n5_cropped.tif_Sholl-Profiles.csv	Cl1225	n5	D868N	D868N	within_degron/SGS
1249	79	7	79	7	79	-8.39915	Cl1225_TUJ1488_20X_n5_cropped.tif_Sholl-Profiles.csv	Cl1225	n5	D868N	D868N	within_degron/SGS
1250	85	4	85	4	85	-8.65054	Cl1225_TUJ1488_20X_n5_cropped.tif_Sholl-Profiles.csv	Cl1225	n5	D868N	D868N	within_degron/SGS
1251	91	2	91	2	91	-8.90192	Cl1225_TUJ1488_20X_n5_cropped.tif_Sholl-Profiles.csv	Cl1225	n5	D868N	D868N	within_degron/SGS
1252	25	5	25	5	25	-5.57615	Cl1225_TUJ1488_20X_n2_cropped.tif_Sholl-Profiles.csv	Cl1225	n2	D868N	D868N	within_degron/SGS
1253	31	7	31	7	31	-5.98118	Cl1225_TUJ1488_20X_n2_cropped.tif_Sholl-Profiles.csv	Cl1225	n2	D868N	D868N	within_degron/SGS
1254	37	8	37	8	37	-6.38621	Cl1225_TUJ1488_20X_n2_cropped.tif_Sholl-Profiles.csv	Cl1225	n2	D868N	D868N	within_degron/SGS
1255	43	8	43	7.99999	43	-6.79125	Cl1225_TUJ1488_20X_n2_cropped.tif_Sholl-Profiles.csv	Cl1225	n2	D868N	D868N	within_degron/SGS
1256	49	7	49	7.00001	49	-7.19628	Cl1225_TUJ1488_20X_n2_cropped.tif_Sholl-Profiles.csv	Cl1225	n2	D868N	D868N	within_degron/SGS
1257	55	6	55	5.99999	55	-7.60131	Cl1225_TUJ1488_20X_n2_cropped.tif_Sholl-Profiles.csv	Cl1225	n2	D868N	D868N	within_degron/SGS
1258	61	3	61	3.00001	61	-8.00634	Cl1225_TUJ1488_20X_n2_cropped.tif_Sholl-Profiles.csv	Cl1225	n2	D868N	D868N	within_degron/SGS
1259	67	5	67	4.99999	67	-8.41138	Cl1225_TUJ1488_20X_n2_cropped.tif_Sholl-Profiles.csv	Cl1225	n2	D868N	D868N	within_degron/SGS
1260	73	3	73	2.99996	73	-8.81641	Cl1225_TUJ1488_20X_n2_cropped.tif_Sholl-Profiles.csv	Cl1225	n2	D868N	D868N	within_degron/SGS
1261	79	1	79	1.00002	79	-9.22144	Cl1225_TUJ1488_20X_n2_cropped.tif_Sholl-Profiles.csv	Cl1225	n2	D868N	D868N	within_degron/SGS
1262	85	0	85	-3.60962e-05	0	0	Cl1225_TUJ1488_20X_n2_cropped.tif_Sholl-Profiles.csv	Cl1225	n2	D868N	D868N	within_degron/SGS
1263	91	0	91	9.79751e-06	0	0	Cl1225_TUJ1488_20X_n2_cropped.tif_Sholl-Profiles.csv	Cl1225	n2	D868N	D868N	within_degron/SGS
1264	97	0	97	5.40409e-05	0	0	Cl1225_TUJ1488_20X_n2_cropped.tif_Sholl-Profiles.csv	Cl1225	n2	D868N	D868N	within_degron/SGS
1265	103	0	103	0.000307301	0	0	Cl1225_TUJ1488_20X_n2_cropped.tif_Sholl-Profiles.csv	Cl1225	n2	D868N	D868N	within_degron/SGS
1266	109	0	109	-9.8303e-05	0	0	Cl1225_TUJ1488_20X_n2_cropped.tif_Sholl-Profiles.csv	Cl1225	n2	D868N	D868N	within_degron/SGS
1267	25	2	25	2	NA	-6.73778	Cl1225_TUJ1488_20X_n6_cropped.tif_Sholl-Profiles.csv	Cl1225	n6	D868N	D868N	within_degron/SGS
1268	31	2	31	2.00001	NA	-7.15626	Cl1225_TUJ1488_20X_n6_cropped.tif_Sholl-Profiles.csv	Cl1225	n6	D868N	D868N	within_degron/SGS
1269	37	3	37	2.99998	NA	-7.50046	Cl1225_TUJ1488_20X_n6_cropped.tif_Sholl-Profiles.csv	Cl1225	n6	D868N	D868N	within_degron/SGS
1270	43	3	43	3.00004	NA	-7.79282	Cl1225_TUJ1488_20X_n6_cropped.tif_Sholl-Profiles.csv	Cl1225	n6	D868N	D868N	within_degron/SGS
1271	49	3	49	2.99999	NA	-8.04692	Cl1225_TUJ1488_20X_n6_cropped.tif_Sholl-Profiles.csv	Cl1225	n6	D868N	D868N	within_degron/SGS
1272	55	2	55	1.99996	NA	-8.27164	Cl1225_TUJ1488_20X_n6_cropped.tif_Sholl-Profiles.csv	Cl1225	n6	D868N	D868N	within_degron/SGS
1273	61	2	61	2.00003	NA	-8.47307	Cl1225_TUJ1488_20X_n6_cropped.tif_Sholl-Profiles.csv	Cl1225	n6	D868N	D868N	within_degron/SGS
1274	67	3	67	3.00006	NA	-8.65559	Cl1225_TUJ1488_20X_n6_cropped.tif_Sholl-Profiles.csv	Cl1225	n6	D868N	D868N	within_degron/SGS
1275	73	2	73	2	NA	-8.82244	Cl1225_TUJ1488_20X_n6_cropped.tif_Sholl-Profiles.csv	Cl1225	n6	D868N	D868N	within_degron/SGS
1276	79	2	79	1.99984	NA	-8.9761	Cl1225_TUJ1488_20X_n6_cropped.tif_Sholl-Profiles.csv	Cl1225	n6	D868N	D868N	within_degron/SGS
1277	85	3	85	3.00032	NA	-9.11851	Cl1225_TUJ1488_20X_n6_cropped.tif_Sholl-Profiles.csv	Cl1225	n6	D868N	D868N	within_degron/SGS
1278	91	3	91	3	NA	-9.2512	Cl1225_TUJ1488_20X_n6_cropped.tif_Sholl-Profiles.csv	Cl1225	n6	D868N	D868N	within_degron/SGS
1279	97	3	97	2.99975	NA	-9.37542	Cl1225_TUJ1488_20X_n6_cropped.tif_Sholl-Profiles.csv	Cl1225	n6	D868N	D868N	within_degron/SGS
1280	103	2	103	1.99933	NA	-9.49218	Cl1225_TUJ1488_20X_n6_cropped.tif_Sholl-Profiles.csv	Cl1225	n6	D868N	D868N	within_degron/SGS
1281	109	3	109	2.99941	NA	-9.60233	Cl1225_TUJ1488_20X_n6_cropped.tif_Sholl-Profiles.csv	Cl1225	n6	D868N	D868N	within_degron/SGS
1282	115	2	115	1.99933	NA	-9.70657	Cl1225_TUJ1488_20X_n6_cropped.tif_Sholl-Profiles.csv	Cl1225	n6	D868N	D868N	within_degron/SGS
1283	121	0	121	0.000560218	NA	0	Cl1225_TUJ1488_20X_n6_cropped.tif_Sholl-Profiles.csv	Cl1225	n6	D868N	D868N	within_degron/SGS
1284	25	2	25	2	NA	-6.86041	Cl1225_TUJ1488_20X_n17_cropped.tif_Sholl-Profiles.csv	Cl1225	n17	D868N	D868N	within_degron/SGS
1285	31	2	31	2	NA	-7.29559	Cl1225_TUJ1488_20X_n17_cropped.tif_Sholl-Profiles.csv	Cl1225	n17	D868N	D868N	within_degron/SGS
1286	37	2	37	2	NA	-7.65352	Cl1225_TUJ1488_20X_n17_cropped.tif_Sholl-Profiles.csv	Cl1225	n17	D868N	D868N	within_degron/SGS
1287	43	2	43	2	NA	-7.95754	Cl1225_TUJ1488_20X_n17_cropped.tif_Sholl-Profiles.csv	Cl1225	n17	D868N	D868N	within_degron/SGS
1288	49	2	49	2	NA	-8.22178	Cl1225_TUJ1488_20X_n17_cropped.tif_Sholl-Profiles.csv	Cl1225	n17	D868N	D868N	within_degron/SGS
1289	55	2	55	2	NA	-8.45546	Cl1225_TUJ1488_20X_n17_cropped.tif_Sholl-Profiles.csv	Cl1225	n17	D868N	D868N	within_degron/SGS
1290	61	2	61	1.99999	NA	-8.66493	Cl1225_TUJ1488_20X_n17_cropped.tif_Sholl-Profiles.csv	Cl1225	n17	D868N	D868N	within_degron/SGS
1291	67	2	67	2.00002	NA	-8.85472	Cl1225_TUJ1488_20X_n17_cropped.tif_Sholl-Profiles.csv	Cl1225	n17	D868N	D868N	within_degron/SGS
1292	73	2	73	2.00001	NA	-9.02823	Cl1225_TUJ1488_20X_n17_cropped.tif_Sholl-Profiles.csv	Cl1225	n17	D868N	D868N	within_degron/SGS
1293	79	2	79	2.00002	NA	-9.18802	Cl1225_TUJ1488_20X_n17_cropped.tif_Sholl-Profiles.csv	Cl1225	n17	D868N	D868N	within_degron/SGS
1294	85	3	85	3.00002	NA	-9.33611	Cl1225_TUJ1488_20X_n17_cropped.tif_Sholl-Profiles.csv	Cl1225	n17	D868N	D868N	within_degron/SGS
1295	91	2	91	2.00004	NA	-9.4741	Cl1225_TUJ1488_20X_n17_cropped.tif_Sholl-Profiles.csv	Cl1225	n17	D868N	D868N	within_degron/SGS
1296	97	2	97	2.00007	NA	-9.60327	Cl1225_TUJ1488_20X_n17_cropped.tif_Sholl-Profiles.csv	Cl1225	n17	D868N	D868N	within_degron/SGS
1297	103	2	103	2.00022	NA	-9.72469	Cl1225_TUJ1488_20X_n17_cropped.tif_Sholl-Profiles.csv	Cl1225	n17	D868N	D868N	within_degron/SGS
1298	109	3	109	2.99997	NA	-9.83923	Cl1225_TUJ1488_20X_n17_cropped.tif_Sholl-Profiles.csv	Cl1225	n17	D868N	D868N	within_degron/SGS
1299	115	1	115	1.0002	NA	-9.94763	Cl1225_TUJ1488_20X_n17_cropped.tif_Sholl-Profiles.csv	Cl1225	n17	D868N	D868N	within_degron/SGS
1300	25	9	25	9	NA	-5.36477	Cl1225_TUJ1488_20X_n18_cropped.tif_Sholl-Profiles.csv	Cl1225	n18	D868N	D868N	within_degron/SGS
1301	31	7	31	7	NA	-6.02214	Cl1225_TUJ1488_20X_n18_cropped.tif_Sholl-Profiles.csv	Cl1225	n18	D868N	D868N	within_degron/SGS
1302	37	7	37	7	NA	-6.56283	Cl1225_TUJ1488_20X_n18_cropped.tif_Sholl-Profiles.csv	Cl1225	n18	D868N	D868N	within_degron/SGS
1303	43	4	43	4	NA	-7.02209	Cl1225_TUJ1488_20X_n18_cropped.tif_Sholl-Profiles.csv	Cl1225	n18	D868N	D868N	within_degron/SGS
1304	49	4	49	4	NA	-7.42126	Cl1225_TUJ1488_20X_n18_cropped.tif_Sholl-Profiles.csv	Cl1225	n18	D868N	D868N	within_degron/SGS
1305	55	4	55	4	NA	-7.77426	Cl1225_TUJ1488_20X_n18_cropped.tif_Sholl-Profiles.csv	Cl1225	n18	D868N	D868N	within_degron/SGS
1306	61	4	61	4	NA	-8.09067	Cl1225_TUJ1488_20X_n18_cropped.tif_Sholl-Profiles.csv	Cl1225	n18	D868N	D868N	within_degron/SGS
1307	67	4	67	4	NA	-8.37738	Cl1225_TUJ1488_20X_n18_cropped.tif_Sholl-Profiles.csv	Cl1225	n18	D868N	D868N	within_degron/SGS
1308	73	5	73	5	NA	-8.63948	Cl1225_TUJ1488_20X_n18_cropped.tif_Sholl-Profiles.csv	Cl1225	n18	D868N	D868N	within_degron/SGS
1309	79	4	79	4	NA	-8.88086	Cl1225_TUJ1488_20X_n18_cropped.tif_Sholl-Profiles.csv	Cl1225	n18	D868N	D868N	within_degron/SGS
1310	85	1	85	1	NA	-9.10457	Cl1225_TUJ1488_20X_n18_cropped.tif_Sholl-Profiles.csv	Cl1225	n18	D868N	D868N	within_degron/SGS
1311	25	2	25	2	25	-7.18943	Cl1225_TUJ1488_20X_n13_cropped.tif_Sholl-Profiles.csv	Cl1225	n13	D868N	D868N	within_degron/SGS
1312	31	2	31	2	31	-7.37909	Cl1225_TUJ1488_20X_n13_cropped.tif_Sholl-Profiles.csv	Cl1225	n13	D868N	D868N	within_degron/SGS
1313	37	2	37	2	37	-7.56875	Cl1225_TUJ1488_20X_n13_cropped.tif_Sholl-Profiles.csv	Cl1225	n13	D868N	D868N	within_degron/SGS
1314	43	2	43	2	43	-7.75841	Cl1225_TUJ1488_20X_n13_cropped.tif_Sholl-Profiles.csv	Cl1225	n13	D868N	D868N	within_degron/SGS
1315	49	2	49	2	49	-7.94807	Cl1225_TUJ1488_20X_n13_cropped.tif_Sholl-Profiles.csv	Cl1225	n13	D868N	D868N	within_degron/SGS
1316	55	2	55	2	55	-8.13774	Cl1225_TUJ1488_20X_n13_cropped.tif_Sholl-Profiles.csv	Cl1225	n13	D868N	D868N	within_degron/SGS
1317	61	3	61	2.99999	61	-8.3274	Cl1225_TUJ1488_20X_n13_cropped.tif_Sholl-Profiles.csv	Cl1225	n13	D868N	D868N	within_degron/SGS
1318	67	3	67	3	67	-8.51706	Cl1225_TUJ1488_20X_n13_cropped.tif_Sholl-Profiles.csv	Cl1225	n13	D868N	D868N	within_degron/SGS
1319	73	3	73	2.99998	73	-8.70672	Cl1225_TUJ1488_20X_n13_cropped.tif_Sholl-Profiles.csv	Cl1225	n13	D868N	D868N	within_degron/SGS
1320	79	4	79	3.99998	79	-8.89638	Cl1225_TUJ1488_20X_n13_cropped.tif_Sholl-Profiles.csv	Cl1225	n13	D868N	D868N	within_degron/SGS
1321	85	3	85	2.9999	85	-9.08604	Cl1225_TUJ1488_20X_n13_cropped.tif_Sholl-Profiles.csv	Cl1225	n13	D868N	D868N	within_degron/SGS
1322	91	2	91	2.0002	91	-9.2757	Cl1225_TUJ1488_20X_n13_cropped.tif_Sholl-Profiles.csv	Cl1225	n13	D868N	D868N	within_degron/SGS
1323	97	3	97	2.99952	97	-9.46536	Cl1225_TUJ1488_20X_n13_cropped.tif_Sholl-Profiles.csv	Cl1225	n13	D868N	D868N	within_degron/SGS
1324	103	2	103	2.00055	103	-9.65502	Cl1225_TUJ1488_20X_n13_cropped.tif_Sholl-Profiles.csv	Cl1225	n13	D868N	D868N	within_degron/SGS
1325	109	3	109	2.99908	109	-9.84468	Cl1225_TUJ1488_20X_n13_cropped.tif_Sholl-Profiles.csv	Cl1225	n13	D868N	D868N	within_degron/SGS
1326	115	1	115	1.00046	115	-10.0343	Cl1225_TUJ1488_20X_n13_cropped.tif_Sholl-Profiles.csv	Cl1225	n13	D868N	D868N	within_degron/SGS
1327	121	0	121	0.00115835	0	0	Cl1225_TUJ1488_20X_n13_cropped.tif_Sholl-Profiles.csv	Cl1225	n13	D868N	D868N	within_degron/SGS
1328	18.6575	2	18.6575	1.97822	NA	-6.23123	Cl1225_TUJ1488_20X_n8_cropped.tif_Sholl-Profiles.csv	Cl1225	n8	D868N	D868N	within_degron/SGS
1329	24.6575	2	24.6575	2.10607	NA	-6.7948	Cl1225_TUJ1488_20X_n8_cropped.tif_Sholl-Profiles.csv	Cl1225	n8	D868N	D868N	within_degron/SGS
1330	30.6575	3	30.6575	2.88063	NA	-7.235	Cl1225_TUJ1488_20X_n8_cropped.tif_Sholl-Profiles.csv	Cl1225	n8	D868N	D868N	within_degron/SGS
1331	36.6575	3	36.6575	2.83351	NA	-7.59627	Cl1225_TUJ1488_20X_n8_cropped.tif_Sholl-Profiles.csv	Cl1225	n8	D868N	D868N	within_degron/SGS
1332	42.6575	2	42.6575	2.36786	NA	-7.90265	Cl1225_TUJ1488_20X_n8_cropped.tif_Sholl-Profiles.csv	Cl1225	n8	D868N	D868N	within_degron/SGS
1333	48.6575	2	48.6575	1.97714	NA	-8.16864	Cl1225_TUJ1488_20X_n8_cropped.tif_Sholl-Profiles.csv	Cl1225	n8	D868N	D868N	within_degron/SGS
1334	54.6575	2	54.6575	1.83951	NA	-8.40366	Cl1225_TUJ1488_20X_n8_cropped.tif_Sholl-Profiles.csv	Cl1225	n8	D868N	D868N	within_degron/SGS
1335	60.6575	2	60.6575	1.89575	NA	-8.61418	Cl1225_TUJ1488_20X_n8_cropped.tif_Sholl-Profiles.csv	Cl1225	n8	D868N	D868N	within_degron/SGS
1336	66.6575	2	66.6575	2.01197	NA	-8.80483	Cl1225_TUJ1488_20X_n8_cropped.tif_Sholl-Profiles.csv	Cl1225	n8	D868N	D868N	within_degron/SGS
1337	72.6575	2	72.6575	2.08747	NA	-8.97903	Cl1225_TUJ1488_20X_n8_cropped.tif_Sholl-Profiles.csv	Cl1225	n8	D868N	D868N	within_degron/SGS
1338	78.6575	2	78.6575	2.08917	NA	-9.1394	Cl1225_TUJ1488_20X_n8_cropped.tif_Sholl-Profiles.csv	Cl1225	n8	D868N	D868N	within_degron/SGS
1339	84.6575	2	84.6575	2.03737	NA	-9.28798	Cl1225_TUJ1488_20X_n8_cropped.tif_Sholl-Profiles.csv	Cl1225	n8	D868N	D868N	within_degron/SGS
1340	90.6575	2	90.6575	1.97392	NA	-9.42638	Cl1225_TUJ1488_20X_n8_cropped.tif_Sholl-Profiles.csv	Cl1225	n8	D868N	D868N	within_degron/SGS
1341	96.6575	2	96.6575	1.93433	NA	-9.55591	Cl1225_TUJ1488_20X_n8_cropped.tif_Sholl-Profiles.csv	Cl1225	n8	D868N	D868N	within_degron/SGS
1342	102.658	2	102.658	1.93339	NA	-9.67763	Cl1225_TUJ1488_20X_n8_cropped.tif_Sholl-Profiles.csv	Cl1225	n8	D868N	D868N	within_degron/SGS
1343	108.658	2	108.658	1.96463	NA	-9.79244	Cl1225_TUJ1488_20X_n8_cropped.tif_Sholl-Profiles.csv	Cl1225	n8	D868N	D868N	within_degron/SGS
1344	114.658	2	114.658	2.00867	NA	-9.90108	Cl1225_TUJ1488_20X_n8_cropped.tif_Sholl-Profiles.csv	Cl1225	n8	D868N	D868N	within_degron/SGS
1345	120.658	2	120.658	2.04431	NA	-10.0042	Cl1225_TUJ1488_20X_n8_cropped.tif_Sholl-Profiles.csv	Cl1225	n8	D868N	D868N	within_degron/SGS
1346	126.658	2	126.658	2.0575	NA	-10.1023	Cl1225_TUJ1488_20X_n8_cropped.tif_Sholl-Profiles.csv	Cl1225	n8	D868N	D868N	within_degron/SGS
1347	132.658	2	132.658	2.04546	NA	-10.1958	Cl1225_TUJ1488_20X_n8_cropped.tif_Sholl-Profiles.csv	Cl1225	n8	D868N	D868N	within_degron/SGS
1348	138.658	2	138.658	2.01572	NA	-10.2852	Cl1225_TUJ1488_20X_n8_cropped.tif_Sholl-Profiles.csv	Cl1225	n8	D868N	D868N	within_degron/SGS
1349	144.658	2	144.658	1.9817	NA	-10.3708	Cl1225_TUJ1488_20X_n8_cropped.tif_Sholl-Profiles.csv	Cl1225	n8	D868N	D868N	within_degron/SGS
1350	150.658	2	150.658	1.95692	NA	-10.453	Cl1225_TUJ1488_20X_n8_cropped.tif_Sholl-Profiles.csv	Cl1225	n8	D868N	D868N	within_degron/SGS
1351	156.658	2	156.658	1.9501	NA	-10.5319	Cl1225_TUJ1488_20X_n8_cropped.tif_Sholl-Profiles.csv	Cl1225	n8	D868N	D868N	within_degron/SGS
1352	162.658	2	162.658	1.9626	NA	-10.6079	Cl1225_TUJ1488_20X_n8_cropped.tif_Sholl-Profiles.csv	Cl1225	n8	D868N	D868N	within_degron/SGS
1353	168.658	2	168.658	1.98869	NA	-10.6811	Cl1225_TUJ1488_20X_n8_cropped.tif_Sholl-Profiles.csv	Cl1225	n8	D868N	D868N	within_degron/SGS
1354	174.658	2	174.658	2.01811	NA	-10.7517	Cl1225_TUJ1488_20X_n8_cropped.tif_Sholl-Profiles.csv	Cl1225	n8	D868N	D868N	within_degron/SGS
1355	180.658	2	180.658	2.04002	NA	-10.82	Cl1225_TUJ1488_20X_n8_cropped.tif_Sholl-Profiles.csv	Cl1225	n8	D868N	D868N	within_degron/SGS
1356	186.658	2	186.658	2.04671	NA	-10.886	Cl1225_TUJ1488_20X_n8_cropped.tif_Sholl-Profiles.csv	Cl1225	n8	D868N	D868N	within_degron/SGS
1357	192.658	2	192.658	2.03609	NA	-10.95	Cl1225_TUJ1488_20X_n8_cropped.tif_Sholl-Profiles.csv	Cl1225	n8	D868N	D868N	within_degron/SGS
1358	198.658	2	198.658	2.01223	NA	-11.012	Cl1225_TUJ1488_20X_n8_cropped.tif_Sholl-Profiles.csv	Cl1225	n8	D868N	D868N	within_degron/SGS
1359	204.658	2	204.658	1.98382	NA	-11.0721	Cl1225_TUJ1488_20X_n8_cropped.tif_Sholl-Profiles.csv	Cl1225	n8	D868N	D868N	within_degron/SGS
1360	210.658	2	210.658	1.96117	NA	-11.1305	Cl1225_TUJ1488_20X_n8_cropped.tif_Sholl-Profiles.csv	Cl1225	n8	D868N	D868N	within_degron/SGS
1361	216.658	2	216.658	1.95268	NA	-11.1873	Cl1225_TUJ1488_20X_n8_cropped.tif_Sholl-Profiles.csv	Cl1225	n8	D868N	D868N	within_degron/SGS
1362	222.658	2	222.658	1.96191	NA	-11.2425	Cl1225_TUJ1488_20X_n8_cropped.tif_Sholl-Profiles.csv	Cl1225	n8	D868N	D868N	within_degron/SGS
1363	228.658	2	228.658	1.98616	NA	-11.2962	Cl1225_TUJ1488_20X_n8_cropped.tif_Sholl-Profiles.csv	Cl1225	n8	D868N	D868N	within_degron/SGS
1364	234.658	2	234.658	2.01711	NA	-11.3486	Cl1225_TUJ1488_20X_n8_cropped.tif_Sholl-Profiles.csv	Cl1225	n8	D868N	D868N	within_degron/SGS
1365	240.658	2	240.658	2.04328	NA	-11.3996	Cl1225_TUJ1488_20X_n8_cropped.tif_Sholl-Profiles.csv	Cl1225	n8	D868N	D868N	within_degron/SGS
1366	246.658	2	246.658	2.05389	NA	-11.4494	Cl1225_TUJ1488_20X_n8_cropped.tif_Sholl-Profiles.csv	Cl1225	n8	D868N	D868N	within_degron/SGS
1367	252.658	2	252.658	2.04277	NA	-11.498	Cl1225_TUJ1488_20X_n8_cropped.tif_Sholl-Profiles.csv	Cl1225	n8	D868N	D868N	within_degron/SGS
1368	258.658	2	258.658	2.01127	NA	-11.5454	Cl1225_TUJ1488_20X_n8_cropped.tif_Sholl-Profiles.csv	Cl1225	n8	D868N	D868N	within_degron/SGS
1369	264.658	2	264.658	1.96923	NA	-11.5918	Cl1225_TUJ1488_20X_n8_cropped.tif_Sholl-Profiles.csv	Cl1225	n8	D868N	D868N	within_degron/SGS
1370	270.658	2	270.658	1.93318	NA	-11.6371	Cl1225_TUJ1488_20X_n8_cropped.tif_Sholl-Profiles.csv	Cl1225	n8	D868N	D868N	within_degron/SGS
1371	276.658	2	276.658	1.9223	NA	-11.6814	Cl1225_TUJ1488_20X_n8_cropped.tif_Sholl-Profiles.csv	Cl1225	n8	D868N	D868N	within_degron/SGS
1372	282.658	2	282.658	1.9527	NA	-11.7248	Cl1225_TUJ1488_20X_n8_cropped.tif_Sholl-Profiles.csv	Cl1225	n8	D868N	D868N	within_degron/SGS
1373	288.658	2	288.658	2.03145	NA	-11.7672	Cl1225_TUJ1488_20X_n8_cropped.tif_Sholl-Profiles.csv	Cl1225	n8	D868N	D868N	within_degron/SGS
1374	294.658	2	294.658	2.15196	NA	-11.8088	Cl1225_TUJ1488_20X_n8_cropped.tif_Sholl-Profiles.csv	Cl1225	n8	D868N	D868N	within_degron/SGS
1375	300.658	2	300.658	2.29207	NA	-11.8495	Cl1225_TUJ1488_20X_n8_cropped.tif_Sholl-Profiles.csv	Cl1225	n8	D868N	D868N	within_degron/SGS
1376	306.658	3	306.658	2.41614	NA	-11.8895	Cl1225_TUJ1488_20X_n8_cropped.tif_Sholl-Profiles.csv	Cl1225	n8	D868N	D868N	within_degron/SGS
1377	312.658	2	312.658	2.48179	NA	-11.9286	Cl1225_TUJ1488_20X_n8_cropped.tif_Sholl-Profiles.csv	Cl1225	n8	D868N	D868N	within_degron/SGS
1378	318.658	3	318.658	2.4524	NA	-11.9671	Cl1225_TUJ1488_20X_n8_cropped.tif_Sholl-Profiles.csv	Cl1225	n8	D868N	D868N	within_degron/SGS
1379	324.658	2	324.658	2.31543	NA	-12.0048	Cl1225_TUJ1488_20X_n8_cropped.tif_Sholl-Profiles.csv	Cl1225	n8	D868N	D868N	within_degron/SGS
1380	330.658	2	330.658	2.10508	NA	-12.0418	Cl1225_TUJ1488_20X_n8_cropped.tif_Sholl-Profiles.csv	Cl1225	n8	D868N	D868N	within_degron/SGS
1381	336.658	2	336.658	1.9191	NA	-12.0781	Cl1225_TUJ1488_20X_n8_cropped.tif_Sholl-Profiles.csv	Cl1225	n8	D868N	D868N	within_degron/SGS
1382	342.658	2	342.658	1.89854	NA	-12.1138	Cl1225_TUJ1488_20X_n8_cropped.tif_Sholl-Profiles.csv	Cl1225	n8	D868N	D868N	within_degron/SGS
1383	348.658	2	348.658	2.08691	NA	-12.1489	Cl1225_TUJ1488_20X_n8_cropped.tif_Sholl-Profiles.csv	Cl1225	n8	D868N	D868N	within_degron/SGS
1384	354.658	2	354.658	1.98179	NA	-12.1834	Cl1225_TUJ1488_20X_n8_cropped.tif_Sholl-Profiles.csv	Cl1225	n8	D868N	D868N	within_degron/SGS
1385	18.6575	2	18.6575	2.00009	NA	-6.30685	Cl1225_TUJ1488_20X_n10_cropped.tif_Sholl-Profiles.csv	Cl1225	n10	D868N	D868N	within_degron/SGS
1386	24.6575	2	24.6575	1.9991	NA	-6.85593	Cl1225_TUJ1488_20X_n10_cropped.tif_Sholl-Profiles.csv	Cl1225	n10	D868N	D868N	within_degron/SGS
1387	30.6575	2	30.6575	2.00387	NA	-7.28482	Cl1225_TUJ1488_20X_n10_cropped.tif_Sholl-Profiles.csv	Cl1225	n10	D868N	D868N	within_degron/SGS
1388	36.6575	2	36.6575	1.99187	NA	-7.63681	Cl1225_TUJ1488_20X_n10_cropped.tif_Sholl-Profiles.csv	Cl1225	n10	D868N	D868N	within_degron/SGS
1389	42.6575	2	42.6575	2.00647	NA	-7.93531	Cl1225_TUJ1488_20X_n10_cropped.tif_Sholl-Profiles.csv	Cl1225	n10	D868N	D868N	within_degron/SGS
1390	48.6575	2	48.6575	2.00479	NA	-8.19447	Cl1225_TUJ1488_20X_n10_cropped.tif_Sholl-Profiles.csv	Cl1225	n10	D868N	D868N	within_degron/SGS
1391	54.6575	2	54.6575	1.99069	NA	-8.42345	Cl1225_TUJ1488_20X_n10_cropped.tif_Sholl-Profiles.csv	Cl1225	n10	D868N	D868N	within_degron/SGS
1392	60.6575	2	60.6575	1.99461	NA	-8.62856	Cl1225_TUJ1488_20X_n10_cropped.tif_Sholl-Profiles.csv	Cl1225	n10	D868N	D868N	within_degron/SGS
1393	66.6575	2	66.6575	2.01066	NA	-8.81431	Cl1225_TUJ1488_20X_n10_cropped.tif_Sholl-Profiles.csv	Cl1225	n10	D868N	D868N	within_degron/SGS
1394	72.6575	2	72.6575	2.01029	NA	-8.98404	Cl1225_TUJ1488_20X_n10_cropped.tif_Sholl-Profiles.csv	Cl1225	n10	D868N	D868N	within_degron/SGS
1395	78.6575	2	78.6575	1.99079	NA	-9.14029	Cl1225_TUJ1488_20X_n10_cropped.tif_Sholl-Profiles.csv	Cl1225	n10	D868N	D868N	within_degron/SGS
1396	84.6575	2	84.6575	1.98108	NA	-9.28505	Cl1225_TUJ1488_20X_n10_cropped.tif_Sholl-Profiles.csv	Cl1225	n10	D868N	D868N	within_degron/SGS
1397	90.6575	2	90.6575	2.00075	NA	-9.41989	Cl1225_TUJ1488_20X_n10_cropped.tif_Sholl-Profiles.csv	Cl1225	n10	D868N	D868N	within_degron/SGS
1398	96.6575	2	96.6575	2.02823	NA	-9.54609	Cl1225_TUJ1488_20X_n10_cropped.tif_Sholl-Profiles.csv	Cl1225	n10	D868N	D868N	within_degron/SGS
1399	102.658	2	102.658	2.02057	NA	-9.66468	Cl1225_TUJ1488_20X_n10_cropped.tif_Sholl-Profiles.csv	Cl1225	n10	D868N	D868N	within_degron/SGS
1400	108.658	2	108.658	1.96873	NA	-9.77654	Cl1225_TUJ1488_20X_n10_cropped.tif_Sholl-Profiles.csv	Cl1225	n10	D868N	D868N	within_degron/SGS
1401	114.658	2	114.658	1.93241	NA	-9.88239	Cl1225_TUJ1488_20X_n10_cropped.tif_Sholl-Profiles.csv	Cl1225	n10	D868N	D868N	within_degron/SGS
1402	120.658	2	120.658	2.01213	NA	-9.98283	Cl1225_TUJ1488_20X_n10_cropped.tif_Sholl-Profiles.csv	Cl1225	n10	D868N	D868N	within_degron/SGS
1403	126.658	2	126.658	2.2701	NA	-10.0784	Cl1225_TUJ1488_20X_n10_cropped.tif_Sholl-Profiles.csv	Cl1225	n10	D868N	D868N	within_degron/SGS
1404	132.658	3	132.658	2.65963	NA	-10.1695	Cl1225_TUJ1488_20X_n10_cropped.tif_Sholl-Profiles.csv	Cl1225	n10	D868N	D868N	within_degron/SGS
1405	138.658	3	138.658	3.02454	NA	-10.2567	Cl1225_TUJ1488_20X_n10_cropped.tif_Sholl-Profiles.csv	Cl1225	n10	D868N	D868N	within_degron/SGS
1406	144.658	3	144.658	3.18274	NA	-10.3401	Cl1225_TUJ1488_20X_n10_cropped.tif_Sholl-Profiles.csv	Cl1225	n10	D868N	D868N	within_degron/SGS
1407	150.658	3	150.658	3.04319	NA	-10.4201	Cl1225_TUJ1488_20X_n10_cropped.tif_Sholl-Profiles.csv	Cl1225	n10	D868N	D868N	within_degron/SGS
1408	156.658	3	156.658	2.67311	NA	-10.497	Cl1225_TUJ1488_20X_n10_cropped.tif_Sholl-Profiles.csv	Cl1225	n10	D868N	D868N	within_degron/SGS
1409	162.658	2	162.658	2.26052	NA	-10.571	Cl1225_TUJ1488_20X_n10_cropped.tif_Sholl-Profiles.csv	Cl1225	n10	D868N	D868N	within_degron/SGS
1410	168.658	2	168.658	1.99118	NA	-10.6424	Cl1225_TUJ1488_20X_n10_cropped.tif_Sholl-Profiles.csv	Cl1225	n10	D868N	D868N	within_degron/SGS
1411	174.658	2	174.658	1.92816	NA	-10.7112	Cl1225_TUJ1488_20X_n10_cropped.tif_Sholl-Profiles.csv	Cl1225	n10	D868N	D868N	within_degron/SGS
1412	180.658	2	180.658	1.98872	NA	-10.7777	Cl1225_TUJ1488_20X_n10_cropped.tif_Sholl-Profiles.csv	Cl1225	n10	D868N	D868N	within_degron/SGS
1413	186.658	2	186.658	2.03762	NA	-10.842	Cl1225_TUJ1488_20X_n10_cropped.tif_Sholl-Profiles.csv	Cl1225	n10	D868N	D868N	within_degron/SGS
1414	192.658	2	192.658	2.01529	NA	-10.9043	Cl1225_TUJ1488_20X_n10_cropped.tif_Sholl-Profiles.csv	Cl1225	n10	D868N	D868N	within_degron/SGS
1415	198.658	2	198.658	1.97482	NA	-10.9647	Cl1225_TUJ1488_20X_n10_cropped.tif_Sholl-Profiles.csv	Cl1225	n10	D868N	D868N	within_degron/SGS
1416	204.658	2	204.658	1.98588	NA	-11.0233	Cl1225_TUJ1488_20X_n10_cropped.tif_Sholl-Profiles.csv	Cl1225	n10	D868N	D868N	within_degron/SGS
1417	210.658	2	210.658	2.02179	NA	-11.0802	Cl1225_TUJ1488_20X_n10_cropped.tif_Sholl-Profiles.csv	Cl1225	n10	D868N	D868N	within_degron/SGS
1418	216.658	2	216.658	2.00688	NA	-11.1355	Cl1225_TUJ1488_20X_n10_cropped.tif_Sholl-Profiles.csv	Cl1225	n10	D868N	D868N	within_degron/SGS
1419	222.658	2	222.658	1.97625	NA	-11.1893	Cl1225_TUJ1488_20X_n10_cropped.tif_Sholl-Profiles.csv	Cl1225	n10	D868N	D868N	within_degron/SGS
1420	228.658	2	228.658	2.01839	NA	-11.2417	Cl1225_TUJ1488_20X_n10_cropped.tif_Sholl-Profiles.csv	Cl1225	n10	D868N	D868N	within_degron/SGS
1421	234.658	2	234.658	1.9909	NA	-11.2927	Cl1225_TUJ1488_20X_n10_cropped.tif_Sholl-Profiles.csv	Cl1225	n10	D868N	D868N	within_degron/SGS
1422	240.658	2	240.658	2.00006	NA	-11.3424	Cl1225_TUJ1488_20X_n10_cropped.tif_Sholl-Profiles.csv	Cl1225	n10	D868N	D868N	within_degron/SGS
1423	246.658	2	246.658	1.99644	NA	-11.3909	Cl1225_TUJ1488_20X_n10_cropped.tif_Sholl-Profiles.csv	Cl1225	n10	D868N	D868N	within_degron/SGS
1424	25	2	25	1.9961	NA	-6.52358	Cl1225_TUJ1488_20X_n2_cropped.tif_Sholl-Profiles.csv	Cl1225	n2	D868N	D868N	within_degron/SGS
1425	31	2	31	2.03439	NA	-7.01516	Cl1225_TUJ1488_20X_n2_cropped.tif_Sholl-Profiles.csv	Cl1225	n2	D868N	D868N	within_degron/SGS
1426	37	3	37	2.87804	NA	-7.41949	Cl1225_TUJ1488_20X_n2_cropped.tif_Sholl-Profiles.csv	Cl1225	n2	D868N	D868N	within_degron/SGS
1427	43	2	43	2.21157	NA	-7.76292	Cl1225_TUJ1488_20X_n2_cropped.tif_Sholl-Profiles.csv	Cl1225	n2	D868N	D868N	within_degron/SGS
1428	49	2	49	1.84686	NA	-8.06141	Cl1225_TUJ1488_20X_n2_cropped.tif_Sholl-Profiles.csv	Cl1225	n2	D868N	D868N	within_degron/SGS
1429	55	2	55	1.96543	NA	-8.32539	Cl1225_TUJ1488_20X_n2_cropped.tif_Sholl-Profiles.csv	Cl1225	n2	D868N	D868N	within_degron/SGS
1430	61	2	61	2.09257	NA	-8.562	Cl1225_TUJ1488_20X_n2_cropped.tif_Sholl-Profiles.csv	Cl1225	n2	D868N	D868N	within_degron/SGS
1431	67	2	67	2.03394	NA	-8.7764	Cl1225_TUJ1488_20X_n2_cropped.tif_Sholl-Profiles.csv	Cl1225	n2	D868N	D868N	within_degron/SGS
1432	73	2	73	1.92413	NA	-8.9724	Cl1225_TUJ1488_20X_n2_cropped.tif_Sholl-Profiles.csv	Cl1225	n2	D868N	D868N	within_degron/SGS
1433	79	2	79	1.9355	NA	-9.1529	Cl1225_TUJ1488_20X_n2_cropped.tif_Sholl-Profiles.csv	Cl1225	n2	D868N	D868N	within_degron/SGS
1434	85	2	85	2.09103	NA	-9.32019	Cl1225_TUJ1488_20X_n2_cropped.tif_Sholl-Profiles.csv	Cl1225	n2	D868N	D868N	within_degron/SGS
1435	91	2	91	2.2787	NA	-9.47606	Cl1225_TUJ1488_20X_n2_cropped.tif_Sholl-Profiles.csv	Cl1225	n2	D868N	D868N	within_degron/SGS
1436	97	3	97	2.36855	NA	-9.62198	Cl1225_TUJ1488_20X_n2_cropped.tif_Sholl-Profiles.csv	Cl1225	n2	D868N	D868N	within_degron/SGS
1437	103	2	103	2.30998	NA	-9.75913	Cl1225_TUJ1488_20X_n2_cropped.tif_Sholl-Profiles.csv	Cl1225	n2	D868N	D868N	within_degron/SGS
1438	109	2	109	2.15067	NA	-9.88852	Cl1225_TUJ1488_20X_n2_cropped.tif_Sholl-Profiles.csv	Cl1225	n2	D868N	D868N	within_degron/SGS
1439	115	2	115	1.98865	NA	-10.011	Cl1225_TUJ1488_20X_n2_cropped.tif_Sholl-Profiles.csv	Cl1225	n2	D868N	D868N	within_degron/SGS
1440	121	2	121	1.90455	NA	-10.1272	Cl1225_TUJ1488_20X_n2_cropped.tif_Sholl-Profiles.csv	Cl1225	n2	D868N	D868N	within_degron/SGS
1441	127	2	127	1.91858	NA	-10.2378	Cl1225_TUJ1488_20X_n2_cropped.tif_Sholl-Profiles.csv	Cl1225	n2	D868N	D868N	within_degron/SGS
1442	133	2	133	1.99097	NA	-10.3433	Cl1225_TUJ1488_20X_n2_cropped.tif_Sholl-Profiles.csv	Cl1225	n2	D868N	D868N	within_degron/SGS
1443	139	2	139	2.05642	NA	-10.4441	Cl1225_TUJ1488_20X_n2_cropped.tif_Sholl-Profiles.csv	Cl1225	n2	D868N	D868N	within_degron/SGS
1444	145	2	145	2.06744	NA	-10.5407	Cl1225_TUJ1488_20X_n2_cropped.tif_Sholl-Profiles.csv	Cl1225	n2	D868N	D868N	within_degron/SGS
1445	151	2	151	2.02123	NA	-10.6334	Cl1225_TUJ1488_20X_n2_cropped.tif_Sholl-Profiles.csv	Cl1225	n2	D868N	D868N	within_degron/SGS
1446	157	2	157	1.95762	NA	-10.7224	Cl1225_TUJ1488_20X_n2_cropped.tif_Sholl-Profiles.csv	Cl1225	n2	D868N	D868N	within_degron/SGS
1447	163	2	163	1.93233	NA	-10.8081	Cl1225_TUJ1488_20X_n2_cropped.tif_Sholl-Profiles.csv	Cl1225	n2	D868N	D868N	within_degron/SGS
1448	169	2	169	1.98205	NA	-10.8907	Cl1225_TUJ1488_20X_n2_cropped.tif_Sholl-Profiles.csv	Cl1225	n2	D868N	D868N	within_degron/SGS
1449	175	2	175	2.10062	NA	-10.9704	Cl1225_TUJ1488_20X_n2_cropped.tif_Sholl-Profiles.csv	Cl1225	n2	D868N	D868N	within_degron/SGS
1450	181	2	181	2.23904	NA	-11.0475	Cl1225_TUJ1488_20X_n2_cropped.tif_Sholl-Profiles.csv	Cl1225	n2	D868N	D868N	within_degron/SGS
1451	187	3	187	2.32941	NA	-11.122	Cl1225_TUJ1488_20X_n2_cropped.tif_Sholl-Profiles.csv	Cl1225	n2	D868N	D868N	within_degron/SGS
1452	193	2	193	2.32076	NA	-11.1942	Cl1225_TUJ1488_20X_n2_cropped.tif_Sholl-Profiles.csv	Cl1225	n2	D868N	D868N	within_degron/SGS
1453	199	2	199	2.20827	NA	-11.2641	Cl1225_TUJ1488_20X_n2_cropped.tif_Sholl-Profiles.csv	Cl1225	n2	D868N	D868N	within_degron/SGS
1454	205	2	205	2.04008	NA	-11.332	Cl1225_TUJ1488_20X_n2_cropped.tif_Sholl-Profiles.csv	Cl1225	n2	D868N	D868N	within_degron/SGS
1455	211	2	211	1.89615	NA	-11.3979	Cl1225_TUJ1488_20X_n2_cropped.tif_Sholl-Profiles.csv	Cl1225	n2	D868N	D868N	within_degron/SGS
1456	217	2	217	1.8477	NA	-11.462	Cl1225_TUJ1488_20X_n2_cropped.tif_Sholl-Profiles.csv	Cl1225	n2	D868N	D868N	within_degron/SGS
1457	223	2	223	1.91634	NA	-11.5243	Cl1225_TUJ1488_20X_n2_cropped.tif_Sholl-Profiles.csv	Cl1225	n2	D868N	D868N	within_degron/SGS
1458	229	2	229	2.05508	NA	-11.585	Cl1225_TUJ1488_20X_n2_cropped.tif_Sholl-Profiles.csv	Cl1225	n2	D868N	D868N	within_degron/SGS
1459	235	2	235	2.16485	NA	-11.6441	Cl1225_TUJ1488_20X_n2_cropped.tif_Sholl-Profiles.csv	Cl1225	n2	D868N	D868N	within_degron/SGS
1460	241	2	241	2.14289	NA	-11.7017	Cl1225_TUJ1488_20X_n2_cropped.tif_Sholl-Profiles.csv	Cl1225	n2	D868N	D868N	within_degron/SGS
1461	247	2	247	1.94138	NA	-11.7579	Cl1225_TUJ1488_20X_n2_cropped.tif_Sholl-Profiles.csv	Cl1225	n2	D868N	D868N	within_degron/SGS
1462	253	2	253	1.60418	NA	-11.8128	Cl1225_TUJ1488_20X_n2_cropped.tif_Sholl-Profiles.csv	Cl1225	n2	D868N	D868N	within_degron/SGS
1463	259	1	259	1.25151	NA	-11.8663	Cl1225_TUJ1488_20X_n2_cropped.tif_Sholl-Profiles.csv	Cl1225	n2	D868N	D868N	within_degron/SGS
1464	265	1	265	1.02007	NA	-11.9187	Cl1225_TUJ1488_20X_n2_cropped.tif_Sholl-Profiles.csv	Cl1225	n2	D868N	D868N	within_degron/SGS
1465	271	1	271	0.970909	NA	-11.9698	Cl1225_TUJ1488_20X_n2_cropped.tif_Sholl-Profiles.csv	Cl1225	n2	D868N	D868N	within_degron/SGS
1466	277	1	277	1.03747	NA	-12.0199	Cl1225_TUJ1488_20X_n2_cropped.tif_Sholl-Profiles.csv	Cl1225	n2	D868N	D868N	within_degron/SGS
1467	283	1	283	1.06705	NA	-12.0689	Cl1225_TUJ1488_20X_n2_cropped.tif_Sholl-Profiles.csv	Cl1225	n2	D868N	D868N	within_degron/SGS
1468	289	1	289	0.93502	NA	-12.1168	Cl1225_TUJ1488_20X_n2_cropped.tif_Sholl-Profiles.csv	Cl1225	n2	D868N	D868N	within_degron/SGS
1469	295	1	295	0.685712	NA	-12.1638	Cl1225_TUJ1488_20X_n2_cropped.tif_Sholl-Profiles.csv	Cl1225	n2	D868N	D868N	within_degron/SGS
1470	301	0	301	0.540618	NA	-12.2549	Cl1225_TUJ1488_20X_n2_cropped.tif_Sholl-Profiles.csv	Cl1225	n2	D868N	D868N	within_degron/SGS
1471	307	1	307	0.697753	NA	-12.2991	Cl1225_TUJ1488_20X_n2_cropped.tif_Sholl-Profiles.csv	Cl1225	n2	D868N	D868N	within_degron/SGS
1472	313	1	313	1.00477	NA	-12.3425	Cl1225_TUJ1488_20X_n2_cropped.tif_Sholl-Profiles.csv	Cl1225	n2	D868N	D868N	within_degron/SGS
1473	319	1	319	1.05875	NA	-12.3851	Cl1225_TUJ1488_20X_n2_cropped.tif_Sholl-Profiles.csv	Cl1225	n2	D868N	D868N	within_degron/SGS
1474	325	1	325	0.975559	NA	-12.4269	Cl1225_TUJ1488_20X_n2_cropped.tif_Sholl-Profiles.csv	Cl1225	n2	D868N	D868N	within_degron/SGS
1475	331	1	331	1.00475	NA	0	Cl1225_TUJ1488_20X_n2_cropped.tif_Sholl-Profiles.csv	Cl1225	n2	D868N	D868N	within_degron/SGS
1476	25	2	25	2.00018	25	-7.32723	Cl1225_TUJ1488_20X_n4_cropped.tif_Sholl-Profiles.csv	Cl1225	n4	D868N	D868N	within_degron/SGS
1477	31	2	31	1.99761	31	-7.49743	Cl1225_TUJ1488_20X_n4_cropped.tif_Sholl-Profiles.csv	Cl1225	n4	D868N	D868N	within_degron/SGS
1478	37	2	37	2.0139	37	-7.66764	Cl1225_TUJ1488_20X_n4_cropped.tif_Sholl-Profiles.csv	Cl1225	n4	D868N	D868N	within_degron/SGS
1479	43	2	43	1.95449	43	-7.83784	Cl1225_TUJ1488_20X_n4_cropped.tif_Sholl-Profiles.csv	Cl1225	n4	D868N	D868N	within_degron/SGS
1480	49	2	49	2.08901	49	-8.00804	Cl1225_TUJ1488_20X_n4_cropped.tif_Sholl-Profiles.csv	Cl1225	n4	D868N	D868N	within_degron/SGS
1481	55	2	55	1.90392	55	-8.17824	Cl1225_TUJ1488_20X_n4_cropped.tif_Sholl-Profiles.csv	Cl1225	n4	D868N	D868N	within_degron/SGS
1482	61	2	61	2.02446	61	-8.34845	Cl1225_TUJ1488_20X_n4_cropped.tif_Sholl-Profiles.csv	Cl1225	n4	D868N	D868N	within_degron/SGS
1483	67	2	67	2.08093	67	-8.51865	Cl1225_TUJ1488_20X_n4_cropped.tif_Sholl-Profiles.csv	Cl1225	n4	D868N	D868N	within_degron/SGS
1484	73	2	73	1.87173	73	-8.68885	Cl1225_TUJ1488_20X_n4_cropped.tif_Sholl-Profiles.csv	Cl1225	n4	D868N	D868N	within_degron/SGS
1485	79	2	79	2.09643	79	-8.85906	Cl1225_TUJ1488_20X_n4_cropped.tif_Sholl-Profiles.csv	Cl1225	n4	D868N	D868N	within_degron/SGS
1486	85	3	85	3.01628	85	-9.02926	Cl1225_TUJ1488_20X_n4_cropped.tif_Sholl-Profiles.csv	Cl1225	n4	D868N	D868N	within_degron/SGS
1487	91	4	91	3.74304	91	-9.19946	Cl1225_TUJ1488_20X_n4_cropped.tif_Sholl-Profiles.csv	Cl1225	n4	D868N	D868N	within_degron/SGS
1488	97	3	97	3.47344	97	-9.36967	Cl1225_TUJ1488_20X_n4_cropped.tif_Sholl-Profiles.csv	Cl1225	n4	D868N	D868N	within_degron/SGS
1489	103	3	103	2.72752	103	-9.53987	Cl1225_TUJ1488_20X_n4_cropped.tif_Sholl-Profiles.csv	Cl1225	n4	D868N	D868N	within_degron/SGS
1490	109	3	109	2.68849	109	-9.71007	Cl1225_TUJ1488_20X_n4_cropped.tif_Sholl-Profiles.csv	Cl1225	n4	D868N	D868N	within_degron/SGS
1491	115	3	115	3.52734	115	-9.88027	Cl1225_TUJ1488_20X_n4_cropped.tif_Sholl-Profiles.csv	Cl1225	n4	D868N	D868N	within_degron/SGS
1492	121	4	121	4.05338	121	-10.0505	Cl1225_TUJ1488_20X_n4_cropped.tif_Sholl-Profiles.csv	Cl1225	n4	D868N	D868N	within_degron/SGS
1493	127	4	127	3.25728	127	-10.2207	Cl1225_TUJ1488_20X_n4_cropped.tif_Sholl-Profiles.csv	Cl1225	n4	D868N	D868N	within_degron/SGS
1494	133	1	133	1.70841	133	-10.3909	Cl1225_TUJ1488_20X_n4_cropped.tif_Sholl-Profiles.csv	Cl1225	n4	D868N	D868N	within_degron/SGS
1495	139	1	139	0.817303	139	-10.5611	Cl1225_TUJ1488_20X_n4_cropped.tif_Sholl-Profiles.csv	Cl1225	n4	D868N	D868N	within_degron/SGS
1496	145	1	145	0.915256	145	-10.7313	Cl1225_TUJ1488_20X_n4_cropped.tif_Sholl-Profiles.csv	Cl1225	n4	D868N	D868N	within_degron/SGS
1497	151	1	151	0.92238	151	-10.9015	Cl1225_TUJ1488_20X_n4_cropped.tif_Sholl-Profiles.csv	Cl1225	n4	D868N	D868N	within_degron/SGS
1498	157	0	157	0.241477	0	0	Cl1225_TUJ1488_20X_n4_cropped.tif_Sholl-Profiles.csv	Cl1225	n4	D868N	D868N	within_degron/SGS
1499	163	0	163	-0.201538	0	0	Cl1225_TUJ1488_20X_n4_cropped.tif_Sholl-Profiles.csv	Cl1225	n4	D868N	D868N	within_degron/SGS
1500	169	0	169	0.0510472	0	0	Cl1225_TUJ1488_20X_n4_cropped.tif_Sholl-Profiles.csv	Cl1225	n4	D868N	D868N	within_degron/SGS
1501	175	0	175	0.0021691	0	0	Cl1225_TUJ1488_20X_n4_cropped.tif_Sholl-Profiles.csv	Cl1225	n4	D868N	D868N	within_degron/SGS
1502	181	0	181	-0.0136845	0	0	Cl1225_TUJ1488_20X_n4_cropped.tif_Sholl-Profiles.csv	Cl1225	n4	D868N	D868N	within_degron/SGS
1503	187	0	187	-0.00769492	0	0	Cl1225_TUJ1488_20X_n4_cropped.tif_Sholl-Profiles.csv	Cl1225	n4	D868N	D868N	within_degron/SGS
1504	193	0	193	-0.0294739	0	0	Cl1225_TUJ1488_20X_n4_cropped.tif_Sholl-Profiles.csv	Cl1225	n4	D868N	D868N	within_degron/SGS
1505	199	0	199	-0.0282787	0	0	Cl1225_TUJ1488_20X_n4_cropped.tif_Sholl-Profiles.csv	Cl1225	n4	D868N	D868N	within_degron/SGS
1506	25	3	25	3	NA	-6.25331	Cl1225_TUJ1488_20X_n15_cropped.tif_Sholl-Profiles.csv	Cl1225	n15	D868N	D868N	within_degron/SGS
1507	31	3	31	3.00064	NA	-6.75092	Cl1225_TUJ1488_20X_n15_cropped.tif_Sholl-Profiles.csv	Cl1225	n15	D868N	D868N	within_degron/SGS
1508	37	3	37	2.99469	NA	-7.1602	Cl1225_TUJ1488_20X_n15_cropped.tif_Sholl-Profiles.csv	Cl1225	n15	D868N	D868N	within_degron/SGS
1509	43	3	43	3.01861	NA	-7.50784	Cl1225_TUJ1488_20X_n15_cropped.tif_Sholl-Profiles.csv	Cl1225	n15	D868N	D868N	within_degron/SGS
1510	49	3	49	2.96637	NA	-7.80999	Cl1225_TUJ1488_20X_n15_cropped.tif_Sholl-Profiles.csv	Cl1225	n15	D868N	D868N	within_degron/SGS
1511	55	3	55	3.02565	NA	-8.0772	Cl1225_TUJ1488_20X_n15_cropped.tif_Sholl-Profiles.csv	Cl1225	n15	D868N	D868N	within_degron/SGS
1512	61	3	61	3.01324	NA	-8.31672	Cl1225_TUJ1488_20X_n15_cropped.tif_Sholl-Profiles.csv	Cl1225	n15	D868N	D868N	within_degron/SGS
1513	67	3	67	2.96562	NA	-8.53374	Cl1225_TUJ1488_20X_n15_cropped.tif_Sholl-Profiles.csv	Cl1225	n15	D868N	D868N	within_degron/SGS
1514	73	3	73	2.99412	NA	-8.73214	Cl1225_TUJ1488_20X_n15_cropped.tif_Sholl-Profiles.csv	Cl1225	n15	D868N	D868N	within_degron/SGS
1515	79	3	79	3.04085	NA	-8.91486	Cl1225_TUJ1488_20X_n15_cropped.tif_Sholl-Profiles.csv	Cl1225	n15	D868N	D868N	within_degron/SGS
1516	85	3	85	3.00948	NA	-9.0842	Cl1225_TUJ1488_20X_n15_cropped.tif_Sholl-Profiles.csv	Cl1225	n15	D868N	D868N	within_degron/SGS
1517	91	3	91	2.94883	NA	-9.24198	Cl1225_TUJ1488_20X_n15_cropped.tif_Sholl-Profiles.csv	Cl1225	n15	D868N	D868N	within_degron/SGS
1518	97	3	97	2.97674	NA	-9.38968	Cl1225_TUJ1488_20X_n15_cropped.tif_Sholl-Profiles.csv	Cl1225	n15	D868N	D868N	within_degron/SGS
1519	103	3	103	3.07458	NA	-9.52852	Cl1225_TUJ1488_20X_n15_cropped.tif_Sholl-Profiles.csv	Cl1225	n15	D868N	D868N	within_degron/SGS
1520	109	3	109	3.05382	NA	-9.65949	Cl1225_TUJ1488_20X_n15_cropped.tif_Sholl-Profiles.csv	Cl1225	n15	D868N	D868N	within_degron/SGS
1521	115	3	115	2.75932	NA	-9.78344	Cl1225_TUJ1488_20X_n15_cropped.tif_Sholl-Profiles.csv	Cl1225	n15	D868N	D868N	within_degron/SGS
1522	121	2	121	2.27726	NA	-9.90109	Cl1225_TUJ1488_20X_n15_cropped.tif_Sholl-Profiles.csv	Cl1225	n15	D868N	D868N	within_degron/SGS
1523	127	2	127	1.89925	NA	-10.013	Cl1225_TUJ1488_20X_n15_cropped.tif_Sholl-Profiles.csv	Cl1225	n15	D868N	D868N	within_degron/SGS
1524	133	2	133	1.85684	NA	-10.1198	Cl1225_TUJ1488_20X_n15_cropped.tif_Sholl-Profiles.csv	Cl1225	n15	D868N	D868N	within_degron/SGS
1525	139	2	139	2.09723	NA	-10.2219	Cl1225_TUJ1488_20X_n15_cropped.tif_Sholl-Profiles.csv	Cl1225	n15	D868N	D868N	within_degron/SGS
1526	145	2	145	2.3433	NA	-10.3197	Cl1225_TUJ1488_20X_n15_cropped.tif_Sholl-Profiles.csv	Cl1225	n15	D868N	D868N	within_degron/SGS
1527	151	3	151	2.38405	NA	-10.4134	Cl1225_TUJ1488_20X_n15_cropped.tif_Sholl-Profiles.csv	Cl1225	n15	D868N	D868N	within_degron/SGS
1528	157	2	157	2.27033	NA	-10.5036	Cl1225_TUJ1488_20X_n15_cropped.tif_Sholl-Profiles.csv	Cl1225	n15	D868N	D868N	within_degron/SGS
1529	163	2	163	2.16384	NA	-10.5903	Cl1225_TUJ1488_20X_n15_cropped.tif_Sholl-Profiles.csv	Cl1225	n15	D868N	D868N	within_degron/SGS
1530	169	2	169	2.00818	NA	-10.674	Cl1225_TUJ1488_20X_n15_cropped.tif_Sholl-Profiles.csv	Cl1225	n15	D868N	D868N	within_degron/SGS
1531	175	2	175	1.49973	NA	-10.7547	Cl1225_TUJ1488_20X_n15_cropped.tif_Sholl-Profiles.csv	Cl1225	n15	D868N	D868N	within_degron/SGS
1532	181	0	181	0.573404	NA	-11.2523	Cl1225_TUJ1488_20X_n15_cropped.tif_Sholl-Profiles.csv	Cl1225	n15	D868N	D868N	within_degron/SGS
1533	187	0	187	-0.192543	NA	-11.3154	Cl1225_TUJ1488_20X_n15_cropped.tif_Sholl-Profiles.csv	Cl1225	n15	D868N	D868N	within_degron/SGS
1534	193	0	193	-0.154483	NA	0	Cl1225_TUJ1488_20X_n15_cropped.tif_Sholl-Profiles.csv	Cl1225	n15	D868N	D868N	within_degron/SGS
1535	199	0	199	0.203339	NA	0	Cl1225_TUJ1488_20X_n15_cropped.tif_Sholl-Profiles.csv	Cl1225	n15	D868N	D868N	within_degron/SGS
1536	205	0	205	-0.119795	NA	0	Cl1225_TUJ1488_20X_n15_cropped.tif_Sholl-Profiles.csv	Cl1225	n15	D868N	D868N	within_degron/SGS
1537	211	0	211	0.0309952	NA	0	Cl1225_TUJ1488_20X_n15_cropped.tif_Sholl-Profiles.csv	Cl1225	n15	D868N	D868N	within_degron/SGS
1538	217	1	217	0.990757	NA	0	Cl1225_TUJ1488_20X_n15_cropped.tif_Sholl-Profiles.csv	Cl1225	n15	D868N	D868N	within_degron/SGS
1539	223	2	223	2.00078	NA	0	Cl1225_TUJ1488_20X_n15_cropped.tif_Sholl-Profiles.csv	Cl1225	n15	D868N	D868N	within_degron/SGS
1540	25	2	25	2	NA	-6.96974	Cl1225_TUJ1488_20X_n13_cropped.tif_Sholl-Profiles.csv	Cl1225	n13	D868N	D868N	within_degron/SGS
1541	31	2	31	2	NA	-7.36988	Cl1225_TUJ1488_20X_n13_cropped.tif_Sholl-Profiles.csv	Cl1225	n13	D868N	D868N	within_degron/SGS
1542	37	2	37	2	NA	-7.69899	Cl1225_TUJ1488_20X_n13_cropped.tif_Sholl-Profiles.csv	Cl1225	n13	D868N	D868N	within_degron/SGS
1543	43	2	43	2	NA	-7.97854	Cl1225_TUJ1488_20X_n13_cropped.tif_Sholl-Profiles.csv	Cl1225	n13	D868N	D868N	within_degron/SGS
1544	49	2	49	2	NA	-8.22151	Cl1225_TUJ1488_20X_n13_cropped.tif_Sholl-Profiles.csv	Cl1225	n13	D868N	D868N	within_degron/SGS
1545	55	2	55	2	NA	-8.43638	Cl1225_TUJ1488_20X_n13_cropped.tif_Sholl-Profiles.csv	Cl1225	n13	D868N	D868N	within_degron/SGS
1546	61	2	61	2	NA	-8.62898	Cl1225_TUJ1488_20X_n13_cropped.tif_Sholl-Profiles.csv	Cl1225	n13	D868N	D868N	within_degron/SGS
1547	67	2	67	2	NA	-8.8035	Cl1225_TUJ1488_20X_n13_cropped.tif_Sholl-Profiles.csv	Cl1225	n13	D868N	D868N	within_degron/SGS
1548	73	2	73	2	NA	-8.96304	Cl1225_TUJ1488_20X_n13_cropped.tif_Sholl-Profiles.csv	Cl1225	n13	D868N	D868N	within_degron/SGS
1549	79	2	79	2	NA	-9.10997	Cl1225_TUJ1488_20X_n13_cropped.tif_Sholl-Profiles.csv	Cl1225	n13	D868N	D868N	within_degron/SGS
1550	85	2	85	2	NA	-9.24614	Cl1225_TUJ1488_20X_n13_cropped.tif_Sholl-Profiles.csv	Cl1225	n13	D868N	D868N	within_degron/SGS
1551	91	2	91	2	NA	-9.37301	Cl1225_TUJ1488_20X_n13_cropped.tif_Sholl-Profiles.csv	Cl1225	n13	D868N	D868N	within_degron/SGS
1552	97	2	97	2	NA	-9.49179	Cl1225_TUJ1488_20X_n13_cropped.tif_Sholl-Profiles.csv	Cl1225	n13	D868N	D868N	within_degron/SGS
1553	103	2	103	2	NA	-9.60343	Cl1225_TUJ1488_20X_n13_cropped.tif_Sholl-Profiles.csv	Cl1225	n13	D868N	D868N	within_degron/SGS
1554	109	3	109	3.00001	NA	-9.70875	Cl1225_TUJ1488_20X_n13_cropped.tif_Sholl-Profiles.csv	Cl1225	n13	D868N	D868N	within_degron/SGS
1555	115	3	115	3	NA	-9.80842	Cl1225_TUJ1488_20X_n13_cropped.tif_Sholl-Profiles.csv	Cl1225	n13	D868N	D868N	within_degron/SGS
1556	25	3	25	3	25	-6.86639	Cl1225_TUJ1488_20X_n12_cropped.tif_Sholl-Profiles.csv	Cl1225	n12	D868N	D868N	within_degron/SGS
1557	31	3	31	3.00006	31	-7.07694	Cl1225_TUJ1488_20X_n12_cropped.tif_Sholl-Profiles.csv	Cl1225	n12	D868N	D868N	within_degron/SGS
1558	37	3	37	2.9996	37	-7.2875	Cl1225_TUJ1488_20X_n12_cropped.tif_Sholl-Profiles.csv	Cl1225	n12	D868N	D868N	within_degron/SGS
1559	43	3	43	3.0019	43	-7.49805	Cl1225_TUJ1488_20X_n12_cropped.tif_Sholl-Profiles.csv	Cl1225	n12	D868N	D868N	within_degron/SGS
1560	49	3	49	2.99337	49	-7.7086	Cl1225_TUJ1488_20X_n12_cropped.tif_Sholl-Profiles.csv	Cl1225	n12	D868N	D868N	within_degron/SGS
1561	55	3	55	3.01776	55	-7.91915	Cl1225_TUJ1488_20X_n12_cropped.tif_Sholl-Profiles.csv	Cl1225	n12	D868N	D868N	within_degron/SGS
1562	61	3	61	2.96273	61	-8.12971	Cl1225_TUJ1488_20X_n12_cropped.tif_Sholl-Profiles.csv	Cl1225	n12	D868N	D868N	within_degron/SGS
1563	67	3	67	3.06209	67	-8.34026	Cl1225_TUJ1488_20X_n12_cropped.tif_Sholl-Profiles.csv	Cl1225	n12	D868N	D868N	within_degron/SGS
1564	73	3	73	2.91711	73	-8.55081	Cl1225_TUJ1488_20X_n12_cropped.tif_Sholl-Profiles.csv	Cl1225	n12	D868N	D868N	within_degron/SGS
1565	79	3	79	3.08934	79	-8.76137	Cl1225_TUJ1488_20X_n12_cropped.tif_Sholl-Profiles.csv	Cl1225	n12	D868N	D868N	within_degron/SGS
1566	85	3	85	2.92213	85	-8.97192	Cl1225_TUJ1488_20X_n12_cropped.tif_Sholl-Profiles.csv	Cl1225	n12	D868N	D868N	within_degron/SGS
1567	91	2	91	2.05551	91	-9.18247	Cl1225_TUJ1488_20X_n12_cropped.tif_Sholl-Profiles.csv	Cl1225	n12	D868N	D868N	within_degron/SGS
1568	97	2	97	1.96863	97	-9.39303	Cl1225_TUJ1488_20X_n12_cropped.tif_Sholl-Profiles.csv	Cl1225	n12	D868N	D868N	within_degron/SGS
1569	103	2	103	2.01545	103	-9.60358	Cl1225_TUJ1488_20X_n12_cropped.tif_Sholl-Profiles.csv	Cl1225	n12	D868N	D868N	within_degron/SGS
1570	109	2	109	1.99525	109	-9.81413	Cl1225_TUJ1488_20X_n12_cropped.tif_Sholl-Profiles.csv	Cl1225	n12	D868N	D868N	within_degron/SGS
1571	115	3	115	3.00716	115	-10.0247	Cl1225_TUJ1488_20X_n12_cropped.tif_Sholl-Profiles.csv	Cl1225	n12	D868N	D868N	within_degron/SGS
1572	121	2	121	2.00882	121	-10.2352	Cl1225_TUJ1488_20X_n12_cropped.tif_Sholl-Profiles.csv	Cl1225	n12	D868N	D868N	within_degron/SGS
1573	127	2	127	1.99487	127	-10.4458	Cl1225_TUJ1488_20X_n12_cropped.tif_Sholl-Profiles.csv	Cl1225	n12	D868N	D868N	within_degron/SGS
1574	133	1	133	0.999808	133	-10.6563	Cl1225_TUJ1488_20X_n12_cropped.tif_Sholl-Profiles.csv	Cl1225	n12	D868N	D868N	within_degron/SGS
1575	25	4	25	4	NA	-6.1672	Cl1225_TUJ1488_20X_n20_cropped.tif_Sholl-Profiles.csv	Cl1225	n20	D868N	D868N	within_degron/SGS
1576	31	4	31	4	NA	-6.68999	Cl1225_TUJ1488_20X_n20_cropped.tif_Sholl-Profiles.csv	Cl1225	n20	D868N	D868N	within_degron/SGS
1577	37	3	37	3	NA	-7.11998	Cl1225_TUJ1488_20X_n20_cropped.tif_Sholl-Profiles.csv	Cl1225	n20	D868N	D868N	within_degron/SGS
1578	43	3	43	3	NA	-7.48521	Cl1225_TUJ1488_20X_n20_cropped.tif_Sholl-Profiles.csv	Cl1225	n20	D868N	D868N	within_degron/SGS
1579	49	3	49	3	NA	-7.80266	Cl1225_TUJ1488_20X_n20_cropped.tif_Sholl-Profiles.csv	Cl1225	n20	D868N	D868N	within_degron/SGS
1580	55	3	55	3	NA	-8.08339	Cl1225_TUJ1488_20X_n20_cropped.tif_Sholl-Profiles.csv	Cl1225	n20	D868N	D868N	within_degron/SGS
1581	61	3	61	3	NA	-8.33503	Cl1225_TUJ1488_20X_n20_cropped.tif_Sholl-Profiles.csv	Cl1225	n20	D868N	D868N	within_degron/SGS
1582	67	3	67	3	NA	-8.56303	Cl1225_TUJ1488_20X_n20_cropped.tif_Sholl-Profiles.csv	Cl1225	n20	D868N	D868N	within_degron/SGS
1583	73	3	73	3	NA	-8.77147	Cl1225_TUJ1488_20X_n20_cropped.tif_Sholl-Profiles.csv	Cl1225	n20	D868N	D868N	within_degron/SGS
1584	79	3	79	3	NA	-8.96344	Cl1225_TUJ1488_20X_n20_cropped.tif_Sholl-Profiles.csv	Cl1225	n20	D868N	D868N	within_degron/SGS
1585	85	3	85	3	NA	-9.14135	Cl1225_TUJ1488_20X_n20_cropped.tif_Sholl-Profiles.csv	Cl1225	n20	D868N	D868N	within_degron/SGS
1586	91	2	91	2	NA	-9.30711	Cl1225_TUJ1488_20X_n20_cropped.tif_Sholl-Profiles.csv	Cl1225	n20	D868N	D868N	within_degron/SGS
1587	97	2	97	1.99999	NA	-9.46229	Cl1225_TUJ1488_20X_n20_cropped.tif_Sholl-Profiles.csv	Cl1225	n20	D868N	D868N	within_degron/SGS
1588	103	2	103	1.99999	NA	-9.60815	Cl1225_TUJ1488_20X_n20_cropped.tif_Sholl-Profiles.csv	Cl1225	n20	D868N	D868N	within_degron/SGS
1589	109	2	109	2	NA	-9.74575	Cl1225_TUJ1488_20X_n20_cropped.tif_Sholl-Profiles.csv	Cl1225	n20	D868N	D868N	within_degron/SGS
1590	25	2	25	2	25	-7.15393	Cl1225_TUJ1488_20X_n5_cropped.tif_Sholl-Profiles.csv	Cl1225	n5	D868N	D868N	within_degron/SGS
1591	31	2	31	2	31	-7.34999	Cl1225_TUJ1488_20X_n5_cropped.tif_Sholl-Profiles.csv	Cl1225	n5	D868N	D868N	within_degron/SGS
1592	37	2	37	2	37	-7.54604	Cl1225_TUJ1488_20X_n5_cropped.tif_Sholl-Profiles.csv	Cl1225	n5	D868N	D868N	within_degron/SGS
1593	43	2	43	2	43	-7.7421	Cl1225_TUJ1488_20X_n5_cropped.tif_Sholl-Profiles.csv	Cl1225	n5	D868N	D868N	within_degron/SGS
1594	49	2	49	2	49	-7.93815	Cl1225_TUJ1488_20X_n5_cropped.tif_Sholl-Profiles.csv	Cl1225	n5	D868N	D868N	within_degron/SGS
1595	55	3	55	3	55	-8.13421	Cl1225_TUJ1488_20X_n5_cropped.tif_Sholl-Profiles.csv	Cl1225	n5	D868N	D868N	within_degron/SGS
1596	61	3	61	3	61	-8.33026	Cl1225_TUJ1488_20X_n5_cropped.tif_Sholl-Profiles.csv	Cl1225	n5	D868N	D868N	within_degron/SGS
1597	67	3	67	3	67	-8.52632	Cl1225_TUJ1488_20X_n5_cropped.tif_Sholl-Profiles.csv	Cl1225	n5	D868N	D868N	within_degron/SGS
1598	73	3	73	3	73	-8.72238	Cl1225_TUJ1488_20X_n5_cropped.tif_Sholl-Profiles.csv	Cl1225	n5	D868N	D868N	within_degron/SGS
1599	79	3	79	3	79	-8.91843	Cl1225_TUJ1488_20X_n5_cropped.tif_Sholl-Profiles.csv	Cl1225	n5	D868N	D868N	within_degron/SGS
1600	85	3	85	3	85	-9.11449	Cl1225_TUJ1488_20X_n5_cropped.tif_Sholl-Profiles.csv	Cl1225	n5	D868N	D868N	within_degron/SGS
1601	91	2	91	2	91	-9.31054	Cl1225_TUJ1488_20X_n5_cropped.tif_Sholl-Profiles.csv	Cl1225	n5	D868N	D868N	within_degron/SGS
1602	97	2	97	2	97	-9.5066	Cl1225_TUJ1488_20X_n5_cropped.tif_Sholl-Profiles.csv	Cl1225	n5	D868N	D868N	within_degron/SGS
1603	103	0	103	1.7063e-06	0	0	Cl1225_TUJ1488_20X_n5_cropped.tif_Sholl-Profiles.csv	Cl1225	n5	D868N	D868N	within_degron/SGS
1604	109	0	109	4.36325e-07	0	0	Cl1225_TUJ1488_20X_n5_cropped.tif_Sholl-Profiles.csv	Cl1225	n5	D868N	D868N	within_degron/SGS
1605	115	0	115	-1.10749e-05	0	0	Cl1225_TUJ1488_20X_n5_cropped.tif_Sholl-Profiles.csv	Cl1225	n5	D868N	D868N	within_degron/SGS
1606	25	2	25	2	25	-7.04364	Cl1225_TUJ1488_20X_n14_cropped.tif_Sholl-Profiles.csv	Cl1225	n14	D868N	D868N	within_degron/SGS
1607	31	3	31	3	31	-7.30429	Cl1225_TUJ1488_20X_n14_cropped.tif_Sholl-Profiles.csv	Cl1225	n14	D868N	D868N	within_degron/SGS
1608	37	2	37	2	37	-7.56495	Cl1225_TUJ1488_20X_n14_cropped.tif_Sholl-Profiles.csv	Cl1225	n14	D868N	D868N	within_degron/SGS
1609	43	2	43	2	43	-7.8256	Cl1225_TUJ1488_20X_n14_cropped.tif_Sholl-Profiles.csv	Cl1225	n14	D868N	D868N	within_degron/SGS
1610	49	2	49	2	49	-8.08625	Cl1225_TUJ1488_20X_n14_cropped.tif_Sholl-Profiles.csv	Cl1225	n14	D868N	D868N	within_degron/SGS
1611	55	2	55	2	55	-8.3469	Cl1225_TUJ1488_20X_n14_cropped.tif_Sholl-Profiles.csv	Cl1225	n14	D868N	D868N	within_degron/SGS
1612	61	2	61	2	61	-8.60755	Cl1225_TUJ1488_20X_n14_cropped.tif_Sholl-Profiles.csv	Cl1225	n14	D868N	D868N	within_degron/SGS
1613	67	2	67	2	67	-8.8682	Cl1225_TUJ1488_20X_n14_cropped.tif_Sholl-Profiles.csv	Cl1225	n14	D868N	D868N	within_degron/SGS
1614	73	2	73	2.00001	73	-9.12885	Cl1225_TUJ1488_20X_n14_cropped.tif_Sholl-Profiles.csv	Cl1225	n14	D868N	D868N	within_degron/SGS
1615	79	2	79	2.00001	79	-9.3895	Cl1225_TUJ1488_20X_n14_cropped.tif_Sholl-Profiles.csv	Cl1225	n14	D868N	D868N	within_degron/SGS
1616	85	1	85	0.999905	85	-9.65015	Cl1225_TUJ1488_20X_n14_cropped.tif_Sholl-Profiles.csv	Cl1225	n14	D868N	D868N	within_degron/SGS
1617	91	1	91	0.999967	91	-9.9108	Cl1225_TUJ1488_20X_n14_cropped.tif_Sholl-Profiles.csv	Cl1225	n14	D868N	D868N	within_degron/SGS
1618	97	1	97	1.00009	97	-10.1715	Cl1225_TUJ1488_20X_n14_cropped.tif_Sholl-Profiles.csv	Cl1225	n14	D868N	D868N	within_degron/SGS
1619	103	1	103	0.999983	103	-10.4321	Cl1225_TUJ1488_20X_n14_cropped.tif_Sholl-Profiles.csv	Cl1225	n14	D868N	D868N	within_degron/SGS
1620	109	1	109	1.00004	109	-10.6928	Cl1225_TUJ1488_20X_n14_cropped.tif_Sholl-Profiles.csv	Cl1225	n14	D868N	D868N	within_degron/SGS
1621	115	1	115	1.00012	115	-10.9534	Cl1225_TUJ1488_20X_n14_cropped.tif_Sholl-Profiles.csv	Cl1225	n14	D868N	D868N	within_degron/SGS
1622	25	5	25	5	NA	-5.87888	Cl1225_TUJ1488_20X_n16_cropped.tif_Sholl-Profiles.csv	Cl1225	n16	D868N	D868N	within_degron/SGS
1623	31	5	31	5	NA	-6.47953	Cl1225_TUJ1488_20X_n16_cropped.tif_Sholl-Profiles.csv	Cl1225	n16	D868N	D868N	within_degron/SGS
1624	37	4	37	4	NA	-6.97357	Cl1225_TUJ1488_20X_n16_cropped.tif_Sholl-Profiles.csv	Cl1225	n16	D868N	D868N	within_degron/SGS
1625	43	3	43	3	NA	-7.3932	Cl1225_TUJ1488_20X_n16_cropped.tif_Sholl-Profiles.csv	Cl1225	n16	D868N	D868N	within_degron/SGS
1626	49	3	49	3	NA	-7.75793	Cl1225_TUJ1488_20X_n16_cropped.tif_Sholl-Profiles.csv	Cl1225	n16	D868N	D868N	within_degron/SGS
1627	55	2	55	2	NA	-8.08047	Cl1225_TUJ1488_20X_n16_cropped.tif_Sholl-Profiles.csv	Cl1225	n16	D868N	D868N	within_degron/SGS
1628	61	4	61	4	NA	-8.36959	Cl1225_TUJ1488_20X_n16_cropped.tif_Sholl-Profiles.csv	Cl1225	n16	D868N	D868N	within_degron/SGS
1629	67	3	67	3.00003	NA	-8.63155	Cl1225_TUJ1488_20X_n16_cropped.tif_Sholl-Profiles.csv	Cl1225	n16	D868N	D868N	within_degron/SGS
1630	73	3	73	3	NA	-8.87104	Cl1225_TUJ1488_20X_n16_cropped.tif_Sholl-Profiles.csv	Cl1225	n16	D868N	D868N	within_degron/SGS
1631	79	3	79	2.99996	NA	-9.0916	Cl1225_TUJ1488_20X_n16_cropped.tif_Sholl-Profiles.csv	Cl1225	n16	D868N	D868N	within_degron/SGS
1632	85	2	85	1.99983	NA	-9.296	Cl1225_TUJ1488_20X_n16_cropped.tif_Sholl-Profiles.csv	Cl1225	n16	D868N	D868N	within_degron/SGS
1633	91	2	91	1.99973	NA	-9.48646	Cl1225_TUJ1488_20X_n16_cropped.tif_Sholl-Profiles.csv	Cl1225	n16	D868N	D868N	within_degron/SGS
1634	97	2	97	1.99981	NA	-9.66475	Cl1225_TUJ1488_20X_n16_cropped.tif_Sholl-Profiles.csv	Cl1225	n16	D868N	D868N	within_degron/SGS
1635	103	0	103	0.000196787	NA	-10.1401	Cl1225_TUJ1488_20X_n16_cropped.tif_Sholl-Profiles.csv	Cl1225	n16	D868N	D868N	within_degron/SGS
1636	109	0	109	-4.95333e-05	NA	0	Cl1225_TUJ1488_20X_n16_cropped.tif_Sholl-Profiles.csv	Cl1225	n16	D868N	D868N	within_degron/SGS
1637	115	1	115	1.00012	NA	0	Cl1225_TUJ1488_20X_n16_cropped.tif_Sholl-Profiles.csv	Cl1225	n16	D868N	D868N	within_degron/SGS
1638	25	2	25	2.00001	NA	-6.85584	Cl1225_TUJ1488_20X_n18_cropped.tif_Sholl-Profiles.csv	Cl1225	n18	D868N	D868N	within_degron/SGS
1639	31	2	31	1.99987	NA	-7.2315	Cl1225_TUJ1488_20X_n18_cropped.tif_Sholl-Profiles.csv	Cl1225	n18	D868N	D868N	within_degron/SGS
1640	37	2	37	2.00057	NA	-7.54048	Cl1225_TUJ1488_20X_n18_cropped.tif_Sholl-Profiles.csv	Cl1225	n18	D868N	D868N	within_degron/SGS
1641	43	2	43	1.99877	NA	-7.80293	Cl1225_TUJ1488_20X_n18_cropped.tif_Sholl-Profiles.csv	Cl1225	n18	D868N	D868N	within_degron/SGS
1642	49	3	49	3.00026	NA	-8.03104	Cl1225_TUJ1488_20X_n18_cropped.tif_Sholl-Profiles.csv	Cl1225	n18	D868N	D868N	within_degron/SGS
1643	55	3	55	3.00757	NA	-8.23276	Cl1225_TUJ1488_20X_n18_cropped.tif_Sholl-Profiles.csv	Cl1225	n18	D868N	D868N	within_degron/SGS
1644	61	3	61	2.97017	NA	-8.41358	Cl1225_TUJ1488_20X_n18_cropped.tif_Sholl-Profiles.csv	Cl1225	n18	D868N	D868N	within_degron/SGS
1645	67	3	67	3.07227	NA	-8.57742	Cl1225_TUJ1488_20X_n18_cropped.tif_Sholl-Profiles.csv	Cl1225	n18	D868N	D868N	within_degron/SGS
1646	73	3	73	2.86978	NA	-8.7272	Cl1225_TUJ1488_20X_n18_cropped.tif_Sholl-Profiles.csv	Cl1225	n18	D868N	D868N	within_degron/SGS
1647	79	3	79	3.18671	NA	-8.86514	Cl1225_TUJ1488_20X_n18_cropped.tif_Sholl-Profiles.csv	Cl1225	n18	D868N	D868N	within_degron/SGS
1648	85	3	85	2.78631	NA	-8.99298	Cl1225_TUJ1488_20X_n18_cropped.tif_Sholl-Profiles.csv	Cl1225	n18	D868N	D868N	within_degron/SGS
1649	91	2	91	2.19729	NA	-9.1121	Cl1225_TUJ1488_20X_n18_cropped.tif_Sholl-Profiles.csv	Cl1225	n18	D868N	D868N	within_degron/SGS
1650	97	3	97	2.85738	NA	-9.22361	Cl1225_TUJ1488_20X_n18_cropped.tif_Sholl-Profiles.csv	Cl1225	n18	D868N	D868N	within_degron/SGS
1651	103	3	103	3.07486	NA	-9.32842	Cl1225_TUJ1488_20X_n18_cropped.tif_Sholl-Profiles.csv	Cl1225	n18	D868N	D868N	within_degron/SGS
1652	109	3	109	2.96555	NA	-9.4273	Cl1225_TUJ1488_20X_n18_cropped.tif_Sholl-Profiles.csv	Cl1225	n18	D868N	D868N	within_degron/SGS
1653	115	3	115	3.02644	NA	-9.52087	Cl1225_TUJ1488_20X_n18_cropped.tif_Sholl-Profiles.csv	Cl1225	n18	D868N	D868N	within_degron/SGS
1654	121	3	121	2.98262	NA	-9.60969	Cl1225_TUJ1488_20X_n18_cropped.tif_Sholl-Profiles.csv	Cl1225	n18	D868N	D868N	within_degron/SGS
1655	127	3	127	2.99466	NA	-9.69421	Cl1225_TUJ1488_20X_n18_cropped.tif_Sholl-Profiles.csv	Cl1225	n18	D868N	D868N	within_degron/SGS
1656	133	3	133	2.98712	NA	-9.77482	Cl1225_TUJ1488_20X_n18_cropped.tif_Sholl-Profiles.csv	Cl1225	n18	D868N	D868N	within_degron/SGS
1657	139	0	139	0.000361316	NA	0	Cl1225_TUJ1488_20X_n18_cropped.tif_Sholl-Profiles.csv	Cl1225	n18	D868N	D868N	within_degron/SGS
1658	25	2	25	2	25	-7.09683	Cl1225_TUJ1488_20X_n6_cropped.tif_Sholl-Profiles.csv	Cl1225	n6	D868N	D868N	within_degron/SGS
1659	31	2	31	2	31	-7.35278	Cl1225_TUJ1488_20X_n6_cropped.tif_Sholl-Profiles.csv	Cl1225	n6	D868N	D868N	within_degron/SGS
1660	37	2	37	2	37	-7.60874	Cl1225_TUJ1488_20X_n6_cropped.tif_Sholl-Profiles.csv	Cl1225	n6	D868N	D868N	within_degron/SGS
1661	43	2	43	2	43	-7.8647	Cl1225_TUJ1488_20X_n6_cropped.tif_Sholl-Profiles.csv	Cl1225	n6	D868N	D868N	within_degron/SGS
1662	49	2	49	2	49	-8.12066	Cl1225_TUJ1488_20X_n6_cropped.tif_Sholl-Profiles.csv	Cl1225	n6	D868N	D868N	within_degron/SGS
1663	55	2	55	2	55	-8.37661	Cl1225_TUJ1488_20X_n6_cropped.tif_Sholl-Profiles.csv	Cl1225	n6	D868N	D868N	within_degron/SGS
1664	61	2	61	1.99999	61	-8.63257	Cl1225_TUJ1488_20X_n6_cropped.tif_Sholl-Profiles.csv	Cl1225	n6	D868N	D868N	within_degron/SGS
1665	67	3	67	3.00001	67	-8.88853	Cl1225_TUJ1488_20X_n6_cropped.tif_Sholl-Profiles.csv	Cl1225	n6	D868N	D868N	within_degron/SGS
1666	73	3	73	2.99997	73	-9.14449	Cl1225_TUJ1488_20X_n6_cropped.tif_Sholl-Profiles.csv	Cl1225	n6	D868N	D868N	within_degron/SGS
1667	79	1	79	0.999971	79	-9.40044	Cl1225_TUJ1488_20X_n6_cropped.tif_Sholl-Profiles.csv	Cl1225	n6	D868N	D868N	within_degron/SGS
1668	85	1	85	0.999969	85	-9.6564	Cl1225_TUJ1488_20X_n6_cropped.tif_Sholl-Profiles.csv	Cl1225	n6	D868N	D868N	within_degron/SGS
1669	91	1	91	0.999888	91	-9.91236	Cl1225_TUJ1488_20X_n6_cropped.tif_Sholl-Profiles.csv	Cl1225	n6	D868N	D868N	within_degron/SGS
1670	97	1	97	0.999863	97	-10.1683	Cl1225_TUJ1488_20X_n6_cropped.tif_Sholl-Profiles.csv	Cl1225	n6	D868N	D868N	within_degron/SGS
1671	103	1	103	0.999557	103	-10.4243	Cl1225_TUJ1488_20X_n6_cropped.tif_Sholl-Profiles.csv	Cl1225	n6	D868N	D868N	within_degron/SGS
1672	109	1	109	0.999777	109	-10.6802	Cl1225_TUJ1488_20X_n6_cropped.tif_Sholl-Profiles.csv	Cl1225	n6	D868N	D868N	within_degron/SGS
1673	115	1	115	1.0002	115	-10.9362	Cl1225_TUJ1488_20X_n6_cropped.tif_Sholl-Profiles.csv	Cl1225	n6	D868N	D868N	within_degron/SGS
1674	25	2	25	1.99747	NA	-6.47917	Cl1225_TUJ1488_20X_n11_cropped.tif_Sholl-Profiles.csv	Cl1225	n11	D868N	D868N	within_degron/SGS
1675	31	2	31	2.01768	NA	-6.99543	Cl1225_TUJ1488_20X_n11_cropped.tif_Sholl-Profiles.csv	Cl1225	n11	D868N	D868N	within_degron/SGS
1676	37	2	37	1.9566	NA	-7.42006	Cl1225_TUJ1488_20X_n11_cropped.tif_Sholl-Profiles.csv	Cl1225	n11	D868N	D868N	within_degron/SGS
1677	43	2	43	2.03251	NA	-7.78074	Cl1225_TUJ1488_20X_n11_cropped.tif_Sholl-Profiles.csv	Cl1225	n11	D868N	D868N	within_degron/SGS
1678	49	2	49	2.02586	NA	-8.09422	Cl1225_TUJ1488_20X_n11_cropped.tif_Sholl-Profiles.csv	Cl1225	n11	D868N	D868N	within_degron/SGS
1679	55	2	55	1.97503	NA	-8.37145	Cl1225_TUJ1488_20X_n11_cropped.tif_Sholl-Profiles.csv	Cl1225	n11	D868N	D868N	within_degron/SGS
1680	61	2	61	1.96514	NA	-8.61994	Cl1225_TUJ1488_20X_n11_cropped.tif_Sholl-Profiles.csv	Cl1225	n11	D868N	D868N	within_degron/SGS
1681	67	2	67	2.00106	NA	-8.84511	Cl1225_TUJ1488_20X_n11_cropped.tif_Sholl-Profiles.csv	Cl1225	n11	D868N	D868N	within_degron/SGS
1682	73	2	73	2.03501	NA	-9.05095	Cl1225_TUJ1488_20X_n11_cropped.tif_Sholl-Profiles.csv	Cl1225	n11	D868N	D868N	within_degron/SGS
1683	79	2	79	2.03177	NA	-9.24052	Cl1225_TUJ1488_20X_n11_cropped.tif_Sholl-Profiles.csv	Cl1225	n11	D868N	D868N	within_degron/SGS
1684	85	2	85	1.9972	NA	-9.4162	Cl1225_TUJ1488_20X_n11_cropped.tif_Sholl-Profiles.csv	Cl1225	n11	D868N	D868N	within_degron/SGS
1685	91	2	91	1.96379	NA	-9.5799	Cl1225_TUJ1488_20X_n11_cropped.tif_Sholl-Profiles.csv	Cl1225	n11	D868N	D868N	within_degron/SGS
1686	97	2	97	1.95986	NA	-9.73314	Cl1225_TUJ1488_20X_n11_cropped.tif_Sholl-Profiles.csv	Cl1225	n11	D868N	D868N	within_degron/SGS
1687	103	2	103	1.98889	NA	-9.87718	Cl1225_TUJ1488_20X_n11_cropped.tif_Sholl-Profiles.csv	Cl1225	n11	D868N	D868N	within_degron/SGS
1688	109	2	109	2.0297	NA	-10.0131	Cl1225_TUJ1488_20X_n11_cropped.tif_Sholl-Profiles.csv	Cl1225	n11	D868N	D868N	within_degron/SGS
1689	115	2	115	2.05261	NA	-10.1417	Cl1225_TUJ1488_20X_n11_cropped.tif_Sholl-Profiles.csv	Cl1225	n11	D868N	D868N	within_degron/SGS
1690	121	2	121	2.0392	NA	-10.2637	Cl1225_TUJ1488_20X_n11_cropped.tif_Sholl-Profiles.csv	Cl1225	n11	D868N	D868N	within_degron/SGS
1691	127	2	127	1.99401	NA	-10.3799	Cl1225_TUJ1488_20X_n11_cropped.tif_Sholl-Profiles.csv	Cl1225	n11	D868N	D868N	within_degron/SGS
1692	133	2	133	1.94295	NA	-10.4907	Cl1225_TUJ1488_20X_n11_cropped.tif_Sholl-Profiles.csv	Cl1225	n11	D868N	D868N	within_degron/SGS
1693	139	2	139	1.92043	NA	-10.5966	Cl1225_TUJ1488_20X_n11_cropped.tif_Sholl-Profiles.csv	Cl1225	n11	D868N	D868N	within_degron/SGS
1694	145	2	145	1.95209	NA	-10.698	Cl1225_TUJ1488_20X_n11_cropped.tif_Sholl-Profiles.csv	Cl1225	n11	D868N	D868N	within_degron/SGS
1695	151	2	151	2.04113	NA	-10.7953	Cl1225_TUJ1488_20X_n11_cropped.tif_Sholl-Profiles.csv	Cl1225	n11	D868N	D868N	within_degron/SGS
1696	157	2	157	2.16419	NA	-10.8888	Cl1225_TUJ1488_20X_n11_cropped.tif_Sholl-Profiles.csv	Cl1225	n11	D868N	D868N	within_degron/SGS
1697	163	2	163	2.27789	NA	-10.9788	Cl1225_TUJ1488_20X_n11_cropped.tif_Sholl-Profiles.csv	Cl1225	n11	D868N	D868N	within_degron/SGS
1698	169	3	169	2.3336	NA	-11.0656	Cl1225_TUJ1488_20X_n11_cropped.tif_Sholl-Profiles.csv	Cl1225	n11	D868N	D868N	within_degron/SGS
1699	175	2	175	2.29432	NA	-11.1493	Cl1225_TUJ1488_20X_n11_cropped.tif_Sholl-Profiles.csv	Cl1225	n11	D868N	D868N	within_degron/SGS
1700	181	2	181	2.14782	NA	-11.2302	Cl1225_TUJ1488_20X_n11_cropped.tif_Sholl-Profiles.csv	Cl1225	n11	D868N	D868N	within_degron/SGS
1701	187	2	187	1.91125	NA	-11.3085	Cl1225_TUJ1488_20X_n11_cropped.tif_Sholl-Profiles.csv	Cl1225	n11	D868N	D868N	within_degron/SGS
1702	193	2	193	1.62608	NA	-11.3843	Cl1225_TUJ1488_20X_n11_cropped.tif_Sholl-Profiles.csv	Cl1225	n11	D868N	D868N	within_degron/SGS
1703	199	1	199	1.34527	NA	-11.4577	Cl1225_TUJ1488_20X_n11_cropped.tif_Sholl-Profiles.csv	Cl1225	n11	D868N	D868N	within_degron/SGS
1704	205	1	205	1.11725	NA	-11.529	Cl1225_TUJ1488_20X_n11_cropped.tif_Sholl-Profiles.csv	Cl1225	n11	D868N	D868N	within_degron/SGS
1705	211	1	211	0.972231	NA	-11.5983	Cl1225_TUJ1488_20X_n11_cropped.tif_Sholl-Profiles.csv	Cl1225	n11	D868N	D868N	within_degron/SGS
1706	217	1	217	0.915099	NA	-11.6656	Cl1225_TUJ1488_20X_n11_cropped.tif_Sholl-Profiles.csv	Cl1225	n11	D868N	D868N	within_degron/SGS
1707	223	1	223	0.926985	NA	-11.731	Cl1225_TUJ1488_20X_n11_cropped.tif_Sholl-Profiles.csv	Cl1225	n11	D868N	D868N	within_degron/SGS
1708	229	1	229	0.974406	NA	-11.7947	Cl1225_TUJ1488_20X_n11_cropped.tif_Sholl-Profiles.csv	Cl1225	n11	D868N	D868N	within_degron/SGS
1709	235	1	235	1.02238	NA	-11.8568	Cl1225_TUJ1488_20X_n11_cropped.tif_Sholl-Profiles.csv	Cl1225	n11	D868N	D868N	within_degron/SGS
1710	241	1	241	1.04648	NA	-11.9173	Cl1225_TUJ1488_20X_n11_cropped.tif_Sholl-Profiles.csv	Cl1225	n11	D868N	D868N	within_degron/SGS
1711	247	1	247	1.03975	NA	-11.9763	Cl1225_TUJ1488_20X_n11_cropped.tif_Sholl-Profiles.csv	Cl1225	n11	D868N	D868N	within_degron/SGS
1712	253	1	253	1.01199	NA	-12.0339	Cl1225_TUJ1488_20X_n11_cropped.tif_Sholl-Profiles.csv	Cl1225	n11	D868N	D868N	within_degron/SGS
1713	259	1	259	0.982108	NA	-12.0902	Cl1225_TUJ1488_20X_n11_cropped.tif_Sholl-Profiles.csv	Cl1225	n11	D868N	D868N	within_degron/SGS
1714	265	1	265	0.967413	NA	-12.1452	Cl1225_TUJ1488_20X_n11_cropped.tif_Sholl-Profiles.csv	Cl1225	n11	D868N	D868N	within_degron/SGS
1715	271	1	271	0.974696	NA	-12.1989	Cl1225_TUJ1488_20X_n11_cropped.tif_Sholl-Profiles.csv	Cl1225	n11	D868N	D868N	within_degron/SGS
1716	277	1	277	0.997203	NA	-12.2515	Cl1225_TUJ1488_20X_n11_cropped.tif_Sholl-Profiles.csv	Cl1225	n11	D868N	D868N	within_degron/SGS
1717	283	1	283	1.01897	NA	-12.3029	Cl1225_TUJ1488_20X_n11_cropped.tif_Sholl-Profiles.csv	Cl1225	n11	D868N	D868N	within_degron/SGS
1718	289	1	289	1.02525	NA	-12.3532	Cl1225_TUJ1488_20X_n11_cropped.tif_Sholl-Profiles.csv	Cl1225	n11	D868N	D868N	within_degron/SGS
1719	295	1	295	1.0125	NA	-12.4025	Cl1225_TUJ1488_20X_n11_cropped.tif_Sholl-Profiles.csv	Cl1225	n11	D868N	D868N	within_degron/SGS
1720	301	1	301	0.990914	NA	-12.4509	Cl1225_TUJ1488_20X_n11_cropped.tif_Sholl-Profiles.csv	Cl1225	n11	D868N	D868N	within_degron/SGS
1721	307	1	307	0.978337	NA	-12.4982	Cl1225_TUJ1488_20X_n11_cropped.tif_Sholl-Profiles.csv	Cl1225	n11	D868N	D868N	within_degron/SGS
1722	313	1	313	0.986146	NA	-12.5447	Cl1225_TUJ1488_20X_n11_cropped.tif_Sholl-Profiles.csv	Cl1225	n11	D868N	D868N	within_degron/SGS
1723	319	1	319	1.00803	NA	-12.5903	Cl1225_TUJ1488_20X_n11_cropped.tif_Sholl-Profiles.csv	Cl1225	n11	D868N	D868N	within_degron/SGS
1724	325	1	325	1.01987	NA	-12.635	Cl1225_TUJ1488_20X_n11_cropped.tif_Sholl-Profiles.csv	Cl1225	n11	D868N	D868N	within_degron/SGS
1725	331	1	331	1.00786	NA	-12.6789	Cl1225_TUJ1488_20X_n11_cropped.tif_Sholl-Profiles.csv	Cl1225	n11	D868N	D868N	within_degron/SGS
1726	337	1	337	0.982407	NA	-12.722	Cl1225_TUJ1488_20X_n11_cropped.tif_Sholl-Profiles.csv	Cl1225	n11	D868N	D868N	within_degron/SGS
1727	343	1	343	0.987151	NA	-12.7644	Cl1225_TUJ1488_20X_n11_cropped.tif_Sholl-Profiles.csv	Cl1225	n11	D868N	D868N	within_degron/SGS
1728	349	1	349	1.02028	NA	-12.806	Cl1225_TUJ1488_20X_n11_cropped.tif_Sholl-Profiles.csv	Cl1225	n11	D868N	D868N	within_degron/SGS
1729	355	1	355	0.991351	NA	-12.8469	Cl1225_TUJ1488_20X_n11_cropped.tif_Sholl-Profiles.csv	Cl1225	n11	D868N	D868N	within_degron/SGS
1730	361	1	361	1.00729	NA	-12.8871	Cl1225_TUJ1488_20X_n11_cropped.tif_Sholl-Profiles.csv	Cl1225	n11	D868N	D868N	within_degron/SGS
1731	25	2	25	2.00006	NA	-7.02983	Cl1225_TUJ1488_20X_n7_cropped.tif_Sholl-Profiles.csv	Cl1225	n7	D868N	D868N	within_degron/SGS
1732	31	1	31	0.999238	NA	-7.43655	Cl1225_TUJ1488_20X_n7_cropped.tif_Sholl-Profiles.csv	Cl1225	n7	D868N	D868N	within_degron/SGS
1733	37	2	37	2.00384	NA	-7.77108	Cl1225_TUJ1488_20X_n7_cropped.tif_Sholl-Profiles.csv	Cl1225	n7	D868N	D868N	within_degron/SGS
1734	43	2	43	1.98996	NA	-8.05522	Cl1225_TUJ1488_20X_n7_cropped.tif_Sholl-Profiles.csv	Cl1225	n7	D868N	D868N	within_degron/SGS
1735	49	2	49	2.01267	NA	-8.30219	Cl1225_TUJ1488_20X_n7_cropped.tif_Sholl-Profiles.csv	Cl1225	n7	D868N	D868N	within_degron/SGS
1736	55	2	55	1.99903	NA	-8.52059	Cl1225_TUJ1488_20X_n7_cropped.tif_Sholl-Profiles.csv	Cl1225	n7	D868N	D868N	within_degron/SGS
1737	61	2	61	1.98385	NA	-8.71636	Cl1225_TUJ1488_20X_n7_cropped.tif_Sholl-Profiles.csv	Cl1225	n7	D868N	D868N	within_degron/SGS
1738	67	2	67	2.00885	NA	-8.89375	Cl1225_TUJ1488_20X_n7_cropped.tif_Sholl-Profiles.csv	Cl1225	n7	D868N	D868N	within_degron/SGS
1739	73	2	73	2.01719	NA	-9.05591	Cl1225_TUJ1488_20X_n7_cropped.tif_Sholl-Profiles.csv	Cl1225	n7	D868N	D868N	within_degron/SGS
1740	79	2	79	1.98957	NA	-9.20525	Cl1225_TUJ1488_20X_n7_cropped.tif_Sholl-Profiles.csv	Cl1225	n7	D868N	D868N	within_degron/SGS
1741	85	2	85	1.97793	NA	-9.34366	Cl1225_TUJ1488_20X_n7_cropped.tif_Sholl-Profiles.csv	Cl1225	n7	D868N	D868N	within_degron/SGS
1742	91	2	91	2.00682	NA	-9.47263	Cl1225_TUJ1488_20X_n7_cropped.tif_Sholl-Profiles.csv	Cl1225	n7	D868N	D868N	within_degron/SGS
1743	97	2	97	2.02997	NA	-9.59335	Cl1225_TUJ1488_20X_n7_cropped.tif_Sholl-Profiles.csv	Cl1225	n7	D868N	D868N	within_degron/SGS
1744	103	2	103	2.00414	NA	-9.70683	Cl1225_TUJ1488_20X_n7_cropped.tif_Sholl-Profiles.csv	Cl1225	n7	D868N	D868N	within_degron/SGS
1745	109	2	109	1.96219	NA	-9.81388	Cl1225_TUJ1488_20X_n7_cropped.tif_Sholl-Profiles.csv	Cl1225	n7	D868N	D868N	within_degron/SGS
1746	115	2	115	1.97427	NA	-9.91519	Cl1225_TUJ1488_20X_n7_cropped.tif_Sholl-Profiles.csv	Cl1225	n7	D868N	D868N	within_degron/SGS
1747	121	2	121	2.04069	NA	-10.0114	Cl1225_TUJ1488_20X_n7_cropped.tif_Sholl-Profiles.csv	Cl1225	n7	D868N	D868N	within_degron/SGS
1748	127	2	127	2.06359	NA	-10.1029	Cl1225_TUJ1488_20X_n7_cropped.tif_Sholl-Profiles.csv	Cl1225	n7	D868N	D868N	within_degron/SGS
1749	133	2	133	1.96831	NA	-10.1901	Cl1225_TUJ1488_20X_n7_cropped.tif_Sholl-Profiles.csv	Cl1225	n7	D868N	D868N	within_degron/SGS
1750	139	2	139	1.85848	NA	-10.2736	Cl1225_TUJ1488_20X_n7_cropped.tif_Sholl-Profiles.csv	Cl1225	n7	D868N	D868N	within_degron/SGS
1751	145	2	145	1.99484	NA	-10.3535	Cl1225_TUJ1488_20X_n7_cropped.tif_Sholl-Profiles.csv	Cl1225	n7	D868N	D868N	within_degron/SGS
1752	151	2	151	2.52833	NA	-10.4301	Cl1225_TUJ1488_20X_n7_cropped.tif_Sholl-Profiles.csv	Cl1225	n7	D868N	D868N	within_degron/SGS
1753	157	4	157	3.21155	NA	-10.5038	Cl1225_TUJ1488_20X_n7_cropped.tif_Sholl-Profiles.csv	Cl1225	n7	D868N	D868N	within_degron/SGS
1754	163	3	163	3.46774	NA	-10.5747	Cl1225_TUJ1488_20X_n7_cropped.tif_Sholl-Profiles.csv	Cl1225	n7	D868N	D868N	within_degron/SGS
1755	169	3	169	2.93883	NA	-10.6431	Cl1225_TUJ1488_20X_n7_cropped.tif_Sholl-Profiles.csv	Cl1225	n7	D868N	D868N	within_degron/SGS
1756	175	2	175	2.04375	NA	-10.709	Cl1225_TUJ1488_20X_n7_cropped.tif_Sholl-Profiles.csv	Cl1225	n7	D868N	D868N	within_degron/SGS
1757	181	2	181	1.7423	NA	-10.7728	Cl1225_TUJ1488_20X_n7_cropped.tif_Sholl-Profiles.csv	Cl1225	n7	D868N	D868N	within_degron/SGS
1758	187	2	187	2.3433	NA	-10.8344	Cl1225_TUJ1488_20X_n7_cropped.tif_Sholl-Profiles.csv	Cl1225	n7	D868N	D868N	within_degron/SGS
1759	193	3	193	2.75797	NA	-10.8941	Cl1225_TUJ1488_20X_n7_cropped.tif_Sholl-Profiles.csv	Cl1225	n7	D868N	D868N	within_degron/SGS
1760	199	2	199	2.10507	NA	-10.952	Cl1225_TUJ1488_20X_n7_cropped.tif_Sholl-Profiles.csv	Cl1225	n7	D868N	D868N	within_degron/SGS
1761	205	2	205	1.97165	NA	-11.0082	Cl1225_TUJ1488_20X_n7_cropped.tif_Sholl-Profiles.csv	Cl1225	n7	D868N	D868N	within_degron/SGS
1762	211	2	211	2.00563	NA	-11.0627	Cl1225_TUJ1488_20X_n7_cropped.tif_Sholl-Profiles.csv	Cl1225	n7	D868N	D868N	within_degron/SGS
1763	217	1	217	0.999326	NA	-11.1157	Cl1225_TUJ1488_20X_n7_cropped.tif_Sholl-Profiles.csv	Cl1225	n7	D868N	D868N	within_degron/SGS
1764	24	9	24	9	24	-5.28412	Cl19115_TUJ1488_20X_n22_cropped.tif_Sholl-Profiles.csv	Cl19115	n22	T962del	T962del	outside_degron
1765	30	8	30	8	30	-5.87542	Cl19115_TUJ1488_20X_n22_cropped.tif_Sholl-Profiles.csv	Cl19115	n22	T962del	T962del	outside_degron
1766	36	7	36	7	36	-6.46672	Cl19115_TUJ1488_20X_n22_cropped.tif_Sholl-Profiles.csv	Cl19115	n22	T962del	T962del	outside_degron
1767	42	5	42	5	42	-7.05802	Cl19115_TUJ1488_20X_n22_cropped.tif_Sholl-Profiles.csv	Cl19115	n22	T962del	T962del	outside_degron
1768	48	3	48	3	48	-7.64932	Cl19115_TUJ1488_20X_n22_cropped.tif_Sholl-Profiles.csv	Cl19115	n22	T962del	T962del	outside_degron
1769	54	2	54	2	54	-8.24062	Cl19115_TUJ1488_20X_n22_cropped.tif_Sholl-Profiles.csv	Cl19115	n22	T962del	T962del	outside_degron
1770	60	2	60	2	60	-8.83192	Cl19115_TUJ1488_20X_n22_cropped.tif_Sholl-Profiles.csv	Cl19115	n22	T962del	T962del	outside_degron
1771	66	0	66	-3.75167e-12	0	0	Cl19115_TUJ1488_20X_n22_cropped.tif_Sholl-Profiles.csv	Cl19115	n22	T962del	T962del	outside_degron
1772	24	5	24	5	NA	-5.94745	Cl19115_TUJ1488_20X_n9_cropped.tif_Sholl-Profiles.csv	Cl19115	n9	T962del	T962del	outside_degron
1773	30	5	30	5	NA	-6.42795	Cl19115_TUJ1488_20X_n9_cropped.tif_Sholl-Profiles.csv	Cl19115	n9	T962del	T962del	outside_degron
1774	36	3	36	3	NA	-6.82055	Cl19115_TUJ1488_20X_n9_cropped.tif_Sholl-Profiles.csv	Cl19115	n9	T962del	T962del	outside_degron
1775	42	3	42	3	NA	-7.15249	Cl19115_TUJ1488_20X_n9_cropped.tif_Sholl-Profiles.csv	Cl19115	n9	T962del	T962del	outside_degron
1776	48	6	48	6	NA	-7.44003	Cl19115_TUJ1488_20X_n9_cropped.tif_Sholl-Profiles.csv	Cl19115	n9	T962del	T962del	outside_degron
1777	54	5	54	5	NA	-7.69365	Cl19115_TUJ1488_20X_n9_cropped.tif_Sholl-Profiles.csv	Cl19115	n9	T962del	T962del	outside_degron
1778	60	6	60	6	NA	-7.92053	Cl19115_TUJ1488_20X_n9_cropped.tif_Sholl-Profiles.csv	Cl19115	n9	T962del	T962del	outside_degron
1779	66	5	66	5	NA	-8.12576	Cl19115_TUJ1488_20X_n9_cropped.tif_Sholl-Profiles.csv	Cl19115	n9	T962del	T962del	outside_degron
1780	72	3	72	3	NA	-8.31312	Cl19115_TUJ1488_20X_n9_cropped.tif_Sholl-Profiles.csv	Cl19115	n9	T962del	T962del	outside_degron
1781	78	4	78	4	NA	-8.48548	Cl19115_TUJ1488_20X_n9_cropped.tif_Sholl-Profiles.csv	Cl19115	n9	T962del	T962del	outside_degron
1782	84	4	84	4	NA	-8.64506	Cl19115_TUJ1488_20X_n9_cropped.tif_Sholl-Profiles.csv	Cl19115	n9	T962del	T962del	outside_degron
1783	90	3	90	3	NA	-8.79363	Cl19115_TUJ1488_20X_n9_cropped.tif_Sholl-Profiles.csv	Cl19115	n9	T962del	T962del	outside_degron
1784	24	8	24	8	24	-5.39598	Cl19115_TUJ1488_20X_n8_cropped.tif_Sholl-Profiles.csv	Cl19115	n8	T962del	T962del	outside_degron
1785	30	8	30	8	30	-5.95052	Cl19115_TUJ1488_20X_n8_cropped.tif_Sholl-Profiles.csv	Cl19115	n8	T962del	T962del	outside_degron
1786	36	6	36	6	36	-6.50506	Cl19115_TUJ1488_20X_n8_cropped.tif_Sholl-Profiles.csv	Cl19115	n8	T962del	T962del	outside_degron
1787	42	5	42	5	42	-7.0596	Cl19115_TUJ1488_20X_n8_cropped.tif_Sholl-Profiles.csv	Cl19115	n8	T962del	T962del	outside_degron
1788	48	3	48	3	48	-7.61414	Cl19115_TUJ1488_20X_n8_cropped.tif_Sholl-Profiles.csv	Cl19115	n8	T962del	T962del	outside_degron
1789	54	0	54	-3.91447e-09	60	-8.72322	Cl19115_TUJ1488_20X_n8_cropped.tif_Sholl-Profiles.csv	Cl19115	n8	T962del	T962del	outside_degron
1790	60	2	60	2	0	0	Cl19115_TUJ1488_20X_n8_cropped.tif_Sholl-Profiles.csv	Cl19115	n8	T962del	T962del	outside_degron
1791	66	0	66	-7.17409e-09	0	0	Cl19115_TUJ1488_20X_n8_cropped.tif_Sholl-Profiles.csv	Cl19115	n8	T962del	T962del	outside_degron
1792	72	0	72	-8.68749e-09	0	0	Cl19115_TUJ1488_20X_n8_cropped.tif_Sholl-Profiles.csv	Cl19115	n8	T962del	T962del	outside_degron
1793	78	0	78	6.24277e-09	0	0	Cl19115_TUJ1488_20X_n8_cropped.tif_Sholl-Profiles.csv	Cl19115	n8	T962del	T962del	outside_degron
1794	24	6	24	6	24	-5.61483	Cl19115_TUJ1488_20X_n7_cropped.tif_Sholl-Profiles.csv	Cl19115	n7	T962del	T962del	outside_degron
1795	30	5	30	5	30	-6.27041	Cl19115_TUJ1488_20X_n7_cropped.tif_Sholl-Profiles.csv	Cl19115	n7	T962del	T962del	outside_degron
1796	36	4	36	4	36	-6.92599	Cl19115_TUJ1488_20X_n7_cropped.tif_Sholl-Profiles.csv	Cl19115	n7	T962del	T962del	outside_degron
1797	42	4	42	4	42	-7.58157	Cl19115_TUJ1488_20X_n7_cropped.tif_Sholl-Profiles.csv	Cl19115	n7	T962del	T962del	outside_degron
1798	48	2	48	2	48	-8.23715	Cl19115_TUJ1488_20X_n7_cropped.tif_Sholl-Profiles.csv	Cl19115	n7	T962del	T962del	outside_degron
1799	54	1	54	1	54	-8.89273	Cl19115_TUJ1488_20X_n7_cropped.tif_Sholl-Profiles.csv	Cl19115	n7	T962del	T962del	outside_degron
1800	60	0	60	-6.73026e-11	0	0	Cl19115_TUJ1488_20X_n7_cropped.tif_Sholl-Profiles.csv	Cl19115	n7	T962del	T962del	outside_degron
1801	66	0	66	5.54792e-11	0	0	Cl19115_TUJ1488_20X_n7_cropped.tif_Sholl-Profiles.csv	Cl19115	n7	T962del	T962del	outside_degron
1802	24	2	24	2	NA	-6.87496	Cl19115_TUJ1488_20X_n6_cropped.tif_Sholl-Profiles.csv	Cl19115	n6	T962del	T962del	outside_degron
1803	30	2	30	2	NA	-7.27635	Cl19115_TUJ1488_20X_n6_cropped.tif_Sholl-Profiles.csv	Cl19115	n6	T962del	T962del	outside_degron
1804	36	2	36	2	NA	-7.60431	Cl19115_TUJ1488_20X_n6_cropped.tif_Sholl-Profiles.csv	Cl19115	n6	T962del	T962del	outside_degron
1805	42	2	42	2	NA	-7.88159	Cl19115_TUJ1488_20X_n6_cropped.tif_Sholl-Profiles.csv	Cl19115	n6	T962del	T962del	outside_degron
1806	48	2	48	2	NA	-8.12179	Cl19115_TUJ1488_20X_n6_cropped.tif_Sholl-Profiles.csv	Cl19115	n6	T962del	T962del	outside_degron
1807	54	2	54	2	NA	-8.33365	Cl19115_TUJ1488_20X_n6_cropped.tif_Sholl-Profiles.csv	Cl19115	n6	T962del	T962del	outside_degron
1808	60	2	60	2	NA	-8.52318	Cl19115_TUJ1488_20X_n6_cropped.tif_Sholl-Profiles.csv	Cl19115	n6	T962del	T962del	outside_degron
1809	66	2	66	2	NA	-8.69462	Cl19115_TUJ1488_20X_n6_cropped.tif_Sholl-Profiles.csv	Cl19115	n6	T962del	T962del	outside_degron
1810	72	3	72	3	NA	-8.85113	Cl19115_TUJ1488_20X_n6_cropped.tif_Sholl-Profiles.csv	Cl19115	n6	T962del	T962del	outside_degron
1811	78	4	78	4	NA	-8.99511	Cl19115_TUJ1488_20X_n6_cropped.tif_Sholl-Profiles.csv	Cl19115	n6	T962del	T962del	outside_degron
1812	84	2	84	2	NA	-9.12842	Cl19115_TUJ1488_20X_n6_cropped.tif_Sholl-Profiles.csv	Cl19115	n6	T962del	T962del	outside_degron
1813	90	2	90	2	NA	-9.25252	Cl19115_TUJ1488_20X_n6_cropped.tif_Sholl-Profiles.csv	Cl19115	n6	T962del	T962del	outside_degron
1814	24	5	24	5	24	-5.70393	Cl19115_TUJ1488_20X_n4_cropped.tif_Sholl-Profiles.csv	Cl19115	n4	T962del	T962del	outside_degron
1815	30	9	30	9	30	-5.94214	Cl19115_TUJ1488_20X_n4_cropped.tif_Sholl-Profiles.csv	Cl19115	n4	T962del	T962del	outside_degron
1816	36	8	36	8	36	-6.18036	Cl19115_TUJ1488_20X_n4_cropped.tif_Sholl-Profiles.csv	Cl19115	n4	T962del	T962del	outside_degron
1817	42	9	42	9	42	-6.41857	Cl19115_TUJ1488_20X_n4_cropped.tif_Sholl-Profiles.csv	Cl19115	n4	T962del	T962del	outside_degron
1818	48	8	48	8	48	-6.65678	Cl19115_TUJ1488_20X_n4_cropped.tif_Sholl-Profiles.csv	Cl19115	n4	T962del	T962del	outside_degron
1819	54	10	54	10	54	-6.895	Cl19115_TUJ1488_20X_n4_cropped.tif_Sholl-Profiles.csv	Cl19115	n4	T962del	T962del	outside_degron
1820	60	10	60	10	60	-7.13321	Cl19115_TUJ1488_20X_n4_cropped.tif_Sholl-Profiles.csv	Cl19115	n4	T962del	T962del	outside_degron
1821	66	10	66	10	66	-7.37143	Cl19115_TUJ1488_20X_n4_cropped.tif_Sholl-Profiles.csv	Cl19115	n4	T962del	T962del	outside_degron
1822	72	8	72	8	72	-7.60964	Cl19115_TUJ1488_20X_n4_cropped.tif_Sholl-Profiles.csv	Cl19115	n4	T962del	T962del	outside_degron
1823	78	8	78	8	78	-7.84785	Cl19115_TUJ1488_20X_n4_cropped.tif_Sholl-Profiles.csv	Cl19115	n4	T962del	T962del	outside_degron
1824	84	7	84	7	84	-8.08607	Cl19115_TUJ1488_20X_n4_cropped.tif_Sholl-Profiles.csv	Cl19115	n4	T962del	T962del	outside_degron
1825	90	5	90	5	90	-8.32428	Cl19115_TUJ1488_20X_n4_cropped.tif_Sholl-Profiles.csv	Cl19115	n4	T962del	T962del	outside_degron
1826	24	10	24	10	24	-5.05641	Cl19115_TUJ1488_20X_n3_cropped.tif_Sholl-Profiles.csv	Cl19115	n3	T962del	T962del	outside_degron
1827	30	11	30	11	30	-5.5157	Cl19115_TUJ1488_20X_n3_cropped.tif_Sholl-Profiles.csv	Cl19115	n3	T962del	T962del	outside_degron
1828	36	9	36	9	36	-5.97498	Cl19115_TUJ1488_20X_n3_cropped.tif_Sholl-Profiles.csv	Cl19115	n3	T962del	T962del	outside_degron
1829	42	10	42	10	42	-6.43427	Cl19115_TUJ1488_20X_n3_cropped.tif_Sholl-Profiles.csv	Cl19115	n3	T962del	T962del	outside_degron
1830	48	8	48	8	48	-6.89356	Cl19115_TUJ1488_20X_n3_cropped.tif_Sholl-Profiles.csv	Cl19115	n3	T962del	T962del	outside_degron
1831	54	9	54	9	54	-7.35284	Cl19115_TUJ1488_20X_n3_cropped.tif_Sholl-Profiles.csv	Cl19115	n3	T962del	T962del	outside_degron
1832	60	5	60	5	60	-7.81213	Cl19115_TUJ1488_20X_n3_cropped.tif_Sholl-Profiles.csv	Cl19115	n3	T962del	T962del	outside_degron
1833	66	3	66	3	66	-8.27142	Cl19115_TUJ1488_20X_n3_cropped.tif_Sholl-Profiles.csv	Cl19115	n3	T962del	T962del	outside_degron
1834	72	2	72	2	72	-8.7307	Cl19115_TUJ1488_20X_n3_cropped.tif_Sholl-Profiles.csv	Cl19115	n3	T962del	T962del	outside_degron
1835	78	2	78	2	78	-9.18999	Cl19115_TUJ1488_20X_n3_cropped.tif_Sholl-Profiles.csv	Cl19115	n3	T962del	T962del	outside_degron
1836	84	0	84	-4.33065e-07	0	0	Cl19115_TUJ1488_20X_n3_cropped.tif_Sholl-Profiles.csv	Cl19115	n3	T962del	T962del	outside_degron
1837	90	0	90	-4.76837e-07	0	0	Cl19115_TUJ1488_20X_n3_cropped.tif_Sholl-Profiles.csv	Cl19115	n3	T962del	T962del	outside_degron
1838	14	6	14	6	14	-4.41303	Cl19115_TUJ1488_20X_n1_cropped.tif_Sholl-Profiles.csv	Cl19115	n1	T962del	T962del	outside_degron
1839	20	8	20	8	20	-5.06315	Cl19115_TUJ1488_20X_n1_cropped.tif_Sholl-Profiles.csv	Cl19115	n1	T962del	T962del	outside_degron
1840	26	8	26	8	26	-5.71328	Cl19115_TUJ1488_20X_n1_cropped.tif_Sholl-Profiles.csv	Cl19115	n1	T962del	T962del	outside_degron
1841	32	7	32	7	32	-6.3634	Cl19115_TUJ1488_20X_n1_cropped.tif_Sholl-Profiles.csv	Cl19115	n1	T962del	T962del	outside_degron
1842	38	5	38	5	38	-7.01353	Cl19115_TUJ1488_20X_n1_cropped.tif_Sholl-Profiles.csv	Cl19115	n1	T962del	T962del	outside_degron
1843	44	2	44	2	44	-7.66365	Cl19115_TUJ1488_20X_n1_cropped.tif_Sholl-Profiles.csv	Cl19115	n1	T962del	T962del	outside_degron
1844	50	0	50	7.4607e-14	0	0	Cl19115_TUJ1488_20X_n1_cropped.tif_Sholl-Profiles.csv	Cl19115	n1	T962del	T962del	outside_degron
1845	24	11	24	11	24	-4.77995	Cl19115_TUJ1488_20X_n23_cropped.tif_Sholl-Profiles.csv	Cl19115	n23	T962del	T962del	outside_degron
1846	30	12	30	12	30	-5.28984	Cl19115_TUJ1488_20X_n23_cropped.tif_Sholl-Profiles.csv	Cl19115	n23	T962del	T962del	outside_degron
1847	36	13	36	13	36	-5.79973	Cl19115_TUJ1488_20X_n23_cropped.tif_Sholl-Profiles.csv	Cl19115	n23	T962del	T962del	outside_degron
1848	42	14	42	14	42	-6.30962	Cl19115_TUJ1488_20X_n23_cropped.tif_Sholl-Profiles.csv	Cl19115	n23	T962del	T962del	outside_degron
1849	48	12	48	12	48	-6.81951	Cl19115_TUJ1488_20X_n23_cropped.tif_Sholl-Profiles.csv	Cl19115	n23	T962del	T962del	outside_degron
1850	54	8	54	8	54	-7.3294	Cl19115_TUJ1488_20X_n23_cropped.tif_Sholl-Profiles.csv	Cl19115	n23	T962del	T962del	outside_degron
1851	60	4	60	4	60	-7.83928	Cl19115_TUJ1488_20X_n23_cropped.tif_Sholl-Profiles.csv	Cl19115	n23	T962del	T962del	outside_degron
1852	66	2	66	2	66	-8.34917	Cl19115_TUJ1488_20X_n23_cropped.tif_Sholl-Profiles.csv	Cl19115	n23	T962del	T962del	outside_degron
1853	31	3	31	3	31	-6.57097	Cl19115_TUJ1488_20X_n21_cropped.tif_Sholl-Profiles.csv	Cl19115	n21	T962del	T962del	outside_degron
1854	37	4	37	4	37	-6.96765	Cl19115_TUJ1488_20X_n21_cropped.tif_Sholl-Profiles.csv	Cl19115	n21	T962del	T962del	outside_degron
1855	43	5	43	5	43	-7.36434	Cl19115_TUJ1488_20X_n21_cropped.tif_Sholl-Profiles.csv	Cl19115	n21	T962del	T962del	outside_degron
1856	49	4	49	4	49	-7.76102	Cl19115_TUJ1488_20X_n21_cropped.tif_Sholl-Profiles.csv	Cl19115	n21	T962del	T962del	outside_degron
1857	55	3	55	3	55	-8.15771	Cl19115_TUJ1488_20X_n21_cropped.tif_Sholl-Profiles.csv	Cl19115	n21	T962del	T962del	outside_degron
1858	61	0	61	1.01281e-08	73	-9.34777	Cl19115_TUJ1488_20X_n21_cropped.tif_Sholl-Profiles.csv	Cl19115	n21	T962del	T962del	outside_degron
1859	67	0	67	1.33296e-08	85	-10.1411	Cl19115_TUJ1488_20X_n21_cropped.tif_Sholl-Profiles.csv	Cl19115	n21	T962del	T962del	outside_degron
1860	73	1	73	1	0	0	Cl19115_TUJ1488_20X_n21_cropped.tif_Sholl-Profiles.csv	Cl19115	n21	T962del	T962del	outside_degron
1861	79	0	79	4.95347e-08	0	0	Cl19115_TUJ1488_20X_n21_cropped.tif_Sholl-Profiles.csv	Cl19115	n21	T962del	T962del	outside_degron
1862	85	1	85	1	0	0	Cl19115_TUJ1488_20X_n21_cropped.tif_Sholl-Profiles.csv	Cl19115	n21	T962del	T962del	outside_degron
1863	91	0	91	6.75209e-09	0	0	Cl19115_TUJ1488_20X_n21_cropped.tif_Sholl-Profiles.csv	Cl19115	n21	T962del	T962del	outside_degron
1864	24	5	24	5	24	-5.85916	Cl19115_TUJ1488_20X_n20_cropped.tif_Sholl-Profiles.csv	Cl19115	n20	T962del	T962del	outside_degron
1865	30	5	30	5	30	-6.23053	Cl19115_TUJ1488_20X_n20_cropped.tif_Sholl-Profiles.csv	Cl19115	n20	T962del	T962del	outside_degron
1866	36	5	36	5	36	-6.60191	Cl19115_TUJ1488_20X_n20_cropped.tif_Sholl-Profiles.csv	Cl19115	n20	T962del	T962del	outside_degron
1867	42	5	42	5	42	-6.97328	Cl19115_TUJ1488_20X_n20_cropped.tif_Sholl-Profiles.csv	Cl19115	n20	T962del	T962del	outside_degron
1868	48	5	48	5	48	-7.34466	Cl19115_TUJ1488_20X_n20_cropped.tif_Sholl-Profiles.csv	Cl19115	n20	T962del	T962del	outside_degron
1869	54	4	54	4	54	-7.71603	Cl19115_TUJ1488_20X_n20_cropped.tif_Sholl-Profiles.csv	Cl19115	n20	T962del	T962del	outside_degron
1870	60	5	60	5	60	-8.08741	Cl19115_TUJ1488_20X_n20_cropped.tif_Sholl-Profiles.csv	Cl19115	n20	T962del	T962del	outside_degron
1871	66	3	66	3	66	-8.45878	Cl19115_TUJ1488_20X_n20_cropped.tif_Sholl-Profiles.csv	Cl19115	n20	T962del	T962del	outside_degron
1872	72	3	72	3	72	-8.83016	Cl19115_TUJ1488_20X_n20_cropped.tif_Sholl-Profiles.csv	Cl19115	n20	T962del	T962del	outside_degron
1873	78	2	78	2	78	-9.20154	Cl19115_TUJ1488_20X_n20_cropped.tif_Sholl-Profiles.csv	Cl19115	n20	T962del	T962del	outside_degron
1874	84	1	84	1	84	-9.57291	Cl19115_TUJ1488_20X_n20_cropped.tif_Sholl-Profiles.csv	Cl19115	n20	T962del	T962del	outside_degron
1875	24	7	24	7	24	-5.21189	Cl19115_TUJ1488_20X_n18_cropped.tif_Sholl-Profiles.csv	Cl19115	n18	T962del	T962del	outside_degron
1876	30	9	30	9	30	-5.69026	Cl19115_TUJ1488_20X_n18_cropped.tif_Sholl-Profiles.csv	Cl19115	n18	T962del	T962del	outside_degron
1877	36	10	36	10	36	-6.16863	Cl19115_TUJ1488_20X_n18_cropped.tif_Sholl-Profiles.csv	Cl19115	n18	T962del	T962del	outside_degron
1878	42	9	42	9	42	-6.64701	Cl19115_TUJ1488_20X_n18_cropped.tif_Sholl-Profiles.csv	Cl19115	n18	T962del	T962del	outside_degron
1879	48	6	48	6	48	-7.12538	Cl19115_TUJ1488_20X_n18_cropped.tif_Sholl-Profiles.csv	Cl19115	n18	T962del	T962del	outside_degron
1880	54	5	54	5	54	-7.60375	Cl19115_TUJ1488_20X_n18_cropped.tif_Sholl-Profiles.csv	Cl19115	n18	T962del	T962del	outside_degron
1881	60	4	60	4	60	-8.08213	Cl19115_TUJ1488_20X_n18_cropped.tif_Sholl-Profiles.csv	Cl19115	n18	T962del	T962del	outside_degron
1882	66	4	66	4	66	-8.5605	Cl19115_TUJ1488_20X_n18_cropped.tif_Sholl-Profiles.csv	Cl19115	n18	T962del	T962del	outside_degron
1883	72	1	72	1	72	-9.03887	Cl19115_TUJ1488_20X_n18_cropped.tif_Sholl-Profiles.csv	Cl19115	n18	T962del	T962del	outside_degron
1884	18	7	18	7	NA	-5.11649	Cl19115_TUJ1488_20X_n16_cropped.tif_Sholl-Profiles.csv	Cl19115	n16	T962del	T962del	outside_degron
1885	24	4	24	4	NA	-5.80868	Cl19115_TUJ1488_20X_n16_cropped.tif_Sholl-Profiles.csv	Cl19115	n16	T962del	T962del	outside_degron
1886	30	5	30	5	NA	-6.34559	Cl19115_TUJ1488_20X_n16_cropped.tif_Sholl-Profiles.csv	Cl19115	n16	T962del	T962del	outside_degron
1887	36	5	36	5	NA	-6.78427	Cl19115_TUJ1488_20X_n16_cropped.tif_Sholl-Profiles.csv	Cl19115	n16	T962del	T962del	outside_degron
1888	42	5	42	5	NA	-7.15518	Cl19115_TUJ1488_20X_n16_cropped.tif_Sholl-Profiles.csv	Cl19115	n16	T962del	T962del	outside_degron
1889	48	5	48	5	NA	-7.47647	Cl19115_TUJ1488_20X_n16_cropped.tif_Sholl-Profiles.csv	Cl19115	n16	T962del	T962del	outside_degron
1890	54	3	54	3	NA	-7.75986	Cl19115_TUJ1488_20X_n16_cropped.tif_Sholl-Profiles.csv	Cl19115	n16	T962del	T962del	outside_degron
1891	60	0	60	2.78533e-12	NA	0	Cl19115_TUJ1488_20X_n16_cropped.tif_Sholl-Profiles.csv	Cl19115	n16	T962del	T962del	outside_degron
1892	24	5	24	5	24	-5.96934	Cl19115_TUJ1488_20X_n15_cropped.tif_Sholl-Profiles.csv	Cl19115	n15	T962del	T962del	outside_degron
1893	30	5	30	5	30	-6.24153	Cl19115_TUJ1488_20X_n15_cropped.tif_Sholl-Profiles.csv	Cl19115	n15	T962del	T962del	outside_degron
1894	36	5	36	5	36	-6.51372	Cl19115_TUJ1488_20X_n15_cropped.tif_Sholl-Profiles.csv	Cl19115	n15	T962del	T962del	outside_degron
1895	42	7	42	7	42	-6.78591	Cl19115_TUJ1488_20X_n15_cropped.tif_Sholl-Profiles.csv	Cl19115	n15	T962del	T962del	outside_degron
1896	48	6	48	6	48	-7.0581	Cl19115_TUJ1488_20X_n15_cropped.tif_Sholl-Profiles.csv	Cl19115	n15	T962del	T962del	outside_degron
1897	54	6	54	6	54	-7.33029	Cl19115_TUJ1488_20X_n15_cropped.tif_Sholl-Profiles.csv	Cl19115	n15	T962del	T962del	outside_degron
1898	60	6	60	6	60	-7.60248	Cl19115_TUJ1488_20X_n15_cropped.tif_Sholl-Profiles.csv	Cl19115	n15	T962del	T962del	outside_degron
1899	66	6	66	6	66	-7.87467	Cl19115_TUJ1488_20X_n15_cropped.tif_Sholl-Profiles.csv	Cl19115	n15	T962del	T962del	outside_degron
1900	72	5	72	5	72	-8.14687	Cl19115_TUJ1488_20X_n15_cropped.tif_Sholl-Profiles.csv	Cl19115	n15	T962del	T962del	outside_degron
1901	78	5	78	5	78	-8.41906	Cl19115_TUJ1488_20X_n15_cropped.tif_Sholl-Profiles.csv	Cl19115	n15	T962del	T962del	outside_degron
1902	84	3	84	3	84	-8.69125	Cl19115_TUJ1488_20X_n15_cropped.tif_Sholl-Profiles.csv	Cl19115	n15	T962del	T962del	outside_degron
1903	90	3	90	3	90	-8.96344	Cl19115_TUJ1488_20X_n15_cropped.tif_Sholl-Profiles.csv	Cl19115	n15	T962del	T962del	outside_degron
1904	24	8	24	8	24	-5.35422	Cl19115_TUJ1488_20X_n14_cropped.tif_Sholl-Profiles.csv	Cl19115	n14	T962del	T962del	outside_degron
1905	30	8	30	8	30	-5.71413	Cl19115_TUJ1488_20X_n14_cropped.tif_Sholl-Profiles.csv	Cl19115	n14	T962del	T962del	outside_degron
1906	36	8	36	8	36	-6.07403	Cl19115_TUJ1488_20X_n14_cropped.tif_Sholl-Profiles.csv	Cl19115	n14	T962del	T962del	outside_degron
1907	42	9	42	9	42	-6.43393	Cl19115_TUJ1488_20X_n14_cropped.tif_Sholl-Profiles.csv	Cl19115	n14	T962del	T962del	outside_degron
1908	48	9	48	9	48	-6.79384	Cl19115_TUJ1488_20X_n14_cropped.tif_Sholl-Profiles.csv	Cl19115	n14	T962del	T962del	outside_degron
1909	54	9	54	9	54	-7.15374	Cl19115_TUJ1488_20X_n14_cropped.tif_Sholl-Profiles.csv	Cl19115	n14	T962del	T962del	outside_degron
1910	60	7	60	7	60	-7.51364	Cl19115_TUJ1488_20X_n14_cropped.tif_Sholl-Profiles.csv	Cl19115	n14	T962del	T962del	outside_degron
1911	66	6	66	6	66	-7.87355	Cl19115_TUJ1488_20X_n14_cropped.tif_Sholl-Profiles.csv	Cl19115	n14	T962del	T962del	outside_degron
1912	72	5	72	5	72	-8.23345	Cl19115_TUJ1488_20X_n14_cropped.tif_Sholl-Profiles.csv	Cl19115	n14	T962del	T962del	outside_degron
1913	78	4	78	4	78	-8.59336	Cl19115_TUJ1488_20X_n14_cropped.tif_Sholl-Profiles.csv	Cl19115	n14	T962del	T962del	outside_degron
1914	84	2	84	2	84	-8.95326	Cl19115_TUJ1488_20X_n14_cropped.tif_Sholl-Profiles.csv	Cl19115	n14	T962del	T962del	outside_degron
1915	90	2	90	2	90	-9.31316	Cl19115_TUJ1488_20X_n14_cropped.tif_Sholl-Profiles.csv	Cl19115	n14	T962del	T962del	outside_degron
1916	24	7	24	7	24	-5.50127	Cl19115_TUJ1488_20X_n11_cropped.tif_Sholl-Profiles.csv	Cl19115	n11	T962del	T962del	outside_degron
1917	30	7	30	7	30	-5.89795	Cl19115_TUJ1488_20X_n11_cropped.tif_Sholl-Profiles.csv	Cl19115	n11	T962del	T962del	outside_degron
1918	36	9	36	9	36	-6.29463	Cl19115_TUJ1488_20X_n11_cropped.tif_Sholl-Profiles.csv	Cl19115	n11	T962del	T962del	outside_degron
1919	42	8	42	8	42	-6.69131	Cl19115_TUJ1488_20X_n11_cropped.tif_Sholl-Profiles.csv	Cl19115	n11	T962del	T962del	outside_degron
1920	48	6	48	6	48	-7.08799	Cl19115_TUJ1488_20X_n11_cropped.tif_Sholl-Profiles.csv	Cl19115	n11	T962del	T962del	outside_degron
1921	54	5	54	5	54	-7.48467	Cl19115_TUJ1488_20X_n11_cropped.tif_Sholl-Profiles.csv	Cl19115	n11	T962del	T962del	outside_degron
1922	60	3	60	3	60	-7.88136	Cl19115_TUJ1488_20X_n11_cropped.tif_Sholl-Profiles.csv	Cl19115	n11	T962del	T962del	outside_degron
1923	66	4	66	4	66	-8.27804	Cl19115_TUJ1488_20X_n11_cropped.tif_Sholl-Profiles.csv	Cl19115	n11	T962del	T962del	outside_degron
1924	72	3	72	3	72	-8.67472	Cl19115_TUJ1488_20X_n11_cropped.tif_Sholl-Profiles.csv	Cl19115	n11	T962del	T962del	outside_degron
1925	24.9589	4	24.9589	4	24.9589	-5.98175	Cl19115_TUJ1488_20X_n10_cropped.tif_Sholl-Profiles.csv	Cl19115	n10	T962del	T962del	outside_degron
1926	30.9589	5	30.9589	5	30.9589	-6.29688	Cl19115_TUJ1488_20X_n10_cropped.tif_Sholl-Profiles.csv	Cl19115	n10	T962del	T962del	outside_degron
1927	36.9589	5	36.9589	5	36.9589	-6.61201	Cl19115_TUJ1488_20X_n10_cropped.tif_Sholl-Profiles.csv	Cl19115	n10	T962del	T962del	outside_degron
1928	42.9589	7	42.9589	7	42.9589	-6.92715	Cl19115_TUJ1488_20X_n10_cropped.tif_Sholl-Profiles.csv	Cl19115	n10	T962del	T962del	outside_degron
1929	48.9589	8	48.9589	8	48.9589	-7.24228	Cl19115_TUJ1488_20X_n10_cropped.tif_Sholl-Profiles.csv	Cl19115	n10	T962del	T962del	outside_degron
1930	54.9589	5	54.9589	5	54.9589	-7.55741	Cl19115_TUJ1488_20X_n10_cropped.tif_Sholl-Profiles.csv	Cl19115	n10	T962del	T962del	outside_degron
1931	60.9589	5	60.9589	5	60.9589	-7.87254	Cl19115_TUJ1488_20X_n10_cropped.tif_Sholl-Profiles.csv	Cl19115	n10	T962del	T962del	outside_degron
1932	66.9589	4	66.9589	4	66.9589	-8.18768	Cl19115_TUJ1488_20X_n10_cropped.tif_Sholl-Profiles.csv	Cl19115	n10	T962del	T962del	outside_degron
1933	72.9589	3	72.9589	3	72.9589	-8.50281	Cl19115_TUJ1488_20X_n10_cropped.tif_Sholl-Profiles.csv	Cl19115	n10	T962del	T962del	outside_degron
1934	78.9589	3	78.9589	3	78.9589	-8.81794	Cl19115_TUJ1488_20X_n10_cropped.tif_Sholl-Profiles.csv	Cl19115	n10	T962del	T962del	outside_degron
1935	84.9589	2	84.9589	2	84.9589	-9.13307	Cl19115_TUJ1488_20X_n10_cropped.tif_Sholl-Profiles.csv	Cl19115	n10	T962del	T962del	outside_degron
1936	24	7	24	6.99994	24	-5.41784	Cl19115_TUJ1488_20X_n14_cropped.tif_Sholl-Profiles.csv	Cl19115	n14	T962del	T962del	outside_degron
1937	30	8	30	8	30	-5.78525	Cl19115_TUJ1488_20X_n14_cropped.tif_Sholl-Profiles.csv	Cl19115	n14	T962del	T962del	outside_degron
1938	36	8	36	8	36	-6.15267	Cl19115_TUJ1488_20X_n14_cropped.tif_Sholl-Profiles.csv	Cl19115	n14	T962del	T962del	outside_degron
1939	42	10	42	10	42	-6.52008	Cl19115_TUJ1488_20X_n14_cropped.tif_Sholl-Profiles.csv	Cl19115	n14	T962del	T962del	outside_degron
1940	48	9	48	9	48	-6.8875	Cl19115_TUJ1488_20X_n14_cropped.tif_Sholl-Profiles.csv	Cl19115	n14	T962del	T962del	outside_degron
1941	54	5	54	5	54	-7.25491	Cl19115_TUJ1488_20X_n14_cropped.tif_Sholl-Profiles.csv	Cl19115	n14	T962del	T962del	outside_degron
1942	60	5	60	5	60	-7.62233	Cl19115_TUJ1488_20X_n14_cropped.tif_Sholl-Profiles.csv	Cl19115	n14	T962del	T962del	outside_degron
1943	66	5	66	5	66	-7.98974	Cl19115_TUJ1488_20X_n14_cropped.tif_Sholl-Profiles.csv	Cl19115	n14	T962del	T962del	outside_degron
1944	72	4	72	4	72	-8.35716	Cl19115_TUJ1488_20X_n14_cropped.tif_Sholl-Profiles.csv	Cl19115	n14	T962del	T962del	outside_degron
1945	78	4	78	3.99999	78	-8.72457	Cl19115_TUJ1488_20X_n14_cropped.tif_Sholl-Profiles.csv	Cl19115	n14	T962del	T962del	outside_degron
1946	84	4	84	3.99999	84	-9.09199	Cl19115_TUJ1488_20X_n14_cropped.tif_Sholl-Profiles.csv	Cl19115	n14	T962del	T962del	outside_degron
1947	90	2	90	1.99999	90	-9.4594	Cl19115_TUJ1488_20X_n14_cropped.tif_Sholl-Profiles.csv	Cl19115	n14	T962del	T962del	outside_degron
1948	96	1	96	0.999992	96	-9.82682	Cl19115_TUJ1488_20X_n14_cropped.tif_Sholl-Profiles.csv	Cl19115	n14	T962del	T962del	outside_degron
1949	102	1	102	0.999976	102	-10.1942	Cl19115_TUJ1488_20X_n14_cropped.tif_Sholl-Profiles.csv	Cl19115	n14	T962del	T962del	outside_degron
1950	108	1	108	0.999967	108	-10.5616	Cl19115_TUJ1488_20X_n14_cropped.tif_Sholl-Profiles.csv	Cl19115	n14	T962del	T962del	outside_degron
1951	24	3	24	3	24	-6.57066	Cl19115_TUJ1488_20X_n16_cropped.tif_Sholl-Profiles.csv	Cl19115	n16	T962del	T962del	outside_degron
1952	30	3	30	3	30	-6.77695	Cl19115_TUJ1488_20X_n16_cropped.tif_Sholl-Profiles.csv	Cl19115	n16	T962del	T962del	outside_degron
1953	36	3	36	3	36	-6.98325	Cl19115_TUJ1488_20X_n16_cropped.tif_Sholl-Profiles.csv	Cl19115	n16	T962del	T962del	outside_degron
1954	42	4	42	4	42	-7.18954	Cl19115_TUJ1488_20X_n16_cropped.tif_Sholl-Profiles.csv	Cl19115	n16	T962del	T962del	outside_degron
1955	48	4	48	4	48	-7.39583	Cl19115_TUJ1488_20X_n16_cropped.tif_Sholl-Profiles.csv	Cl19115	n16	T962del	T962del	outside_degron
1956	54	4	54	4	54	-7.60213	Cl19115_TUJ1488_20X_n16_cropped.tif_Sholl-Profiles.csv	Cl19115	n16	T962del	T962del	outside_degron
1957	60	7	60	7	60	-7.80842	Cl19115_TUJ1488_20X_n16_cropped.tif_Sholl-Profiles.csv	Cl19115	n16	T962del	T962del	outside_degron
1958	66	5	66	5	66	-8.01472	Cl19115_TUJ1488_20X_n16_cropped.tif_Sholl-Profiles.csv	Cl19115	n16	T962del	T962del	outside_degron
1959	72	5	72	5	72	-8.22101	Cl19115_TUJ1488_20X_n16_cropped.tif_Sholl-Profiles.csv	Cl19115	n16	T962del	T962del	outside_degron
1960	78	4	78	4	78	-8.42731	Cl19115_TUJ1488_20X_n16_cropped.tif_Sholl-Profiles.csv	Cl19115	n16	T962del	T962del	outside_degron
1961	84	4	84	4	84	-8.6336	Cl19115_TUJ1488_20X_n16_cropped.tif_Sholl-Profiles.csv	Cl19115	n16	T962del	T962del	outside_degron
1962	90	3	90	3	90	-8.83989	Cl19115_TUJ1488_20X_n16_cropped.tif_Sholl-Profiles.csv	Cl19115	n16	T962del	T962del	outside_degron
1963	96	0	96	3.14438e-06	0	0	Cl19115_TUJ1488_20X_n16_cropped.tif_Sholl-Profiles.csv	Cl19115	n16	T962del	T962del	outside_degron
1964	24	5	24	5	24	-6.07133	Cl19115_TUJ1488_20X_n2_cropped.tif_Sholl-Profiles.csv	Cl19115	n2	T962del	T962del	outside_degron
1965	30	5	30	5	30	-6.3506	Cl19115_TUJ1488_20X_n2_cropped.tif_Sholl-Profiles.csv	Cl19115	n2	T962del	T962del	outside_degron
1966	36	4	36	4	36	-6.62987	Cl19115_TUJ1488_20X_n2_cropped.tif_Sholl-Profiles.csv	Cl19115	n2	T962del	T962del	outside_degron
1967	42	4	42	4	42	-6.90915	Cl19115_TUJ1488_20X_n2_cropped.tif_Sholl-Profiles.csv	Cl19115	n2	T962del	T962del	outside_degron
1968	48	6	48	6	48	-7.18842	Cl19115_TUJ1488_20X_n2_cropped.tif_Sholl-Profiles.csv	Cl19115	n2	T962del	T962del	outside_degron
1969	54	6	54	6	54	-7.46769	Cl19115_TUJ1488_20X_n2_cropped.tif_Sholl-Profiles.csv	Cl19115	n2	T962del	T962del	outside_degron
1970	60	6	60	6	60	-7.74696	Cl19115_TUJ1488_20X_n2_cropped.tif_Sholl-Profiles.csv	Cl19115	n2	T962del	T962del	outside_degron
1971	66	5	66	5	66	-8.02624	Cl19115_TUJ1488_20X_n2_cropped.tif_Sholl-Profiles.csv	Cl19115	n2	T962del	T962del	outside_degron
1972	72	4	72	4	72	-8.30551	Cl19115_TUJ1488_20X_n2_cropped.tif_Sholl-Profiles.csv	Cl19115	n2	T962del	T962del	outside_degron
1973	78	5	78	5	78	-8.58478	Cl19115_TUJ1488_20X_n2_cropped.tif_Sholl-Profiles.csv	Cl19115	n2	T962del	T962del	outside_degron
1974	84	2	84	2	84	-8.86405	Cl19115_TUJ1488_20X_n2_cropped.tif_Sholl-Profiles.csv	Cl19115	n2	T962del	T962del	outside_degron
1975	24	8	24	8	NA	-5.49093	Cl19115_TUJ1488_20X_n8_cropped.tif_Sholl-Profiles.csv	Cl19115	n8	T962del	T962del	outside_degron
1976	30	4	30	4	NA	-6.38925	Cl19115_TUJ1488_20X_n8_cropped.tif_Sholl-Profiles.csv	Cl19115	n8	T962del	T962del	outside_degron
1977	36	4	36	4	NA	-7.12324	Cl19115_TUJ1488_20X_n8_cropped.tif_Sholl-Profiles.csv	Cl19115	n8	T962del	T962del	outside_degron
1978	42	2	42	2	NA	-7.74381	Cl19115_TUJ1488_20X_n8_cropped.tif_Sholl-Profiles.csv	Cl19115	n8	T962del	T962del	outside_degron
1979	48	2	48	2	NA	-8.28137	Cl19115_TUJ1488_20X_n8_cropped.tif_Sholl-Profiles.csv	Cl19115	n8	T962del	T962del	outside_degron
1980	54	0	54	1.16415e-10	NA	0	Cl19115_TUJ1488_20X_n8_cropped.tif_Sholl-Profiles.csv	Cl19115	n8	T962del	T962del	outside_degron
1981	60	0	60	1.12777e-10	NA	0	Cl19115_TUJ1488_20X_n8_cropped.tif_Sholl-Profiles.csv	Cl19115	n8	T962del	T962del	outside_degron
1982	66	0	66	-6.76664e-10	NA	0	Cl19115_TUJ1488_20X_n8_cropped.tif_Sholl-Profiles.csv	Cl19115	n8	T962del	T962del	outside_degron
1983	72	0	72	-2.91038e-11	NA	0	Cl19115_TUJ1488_20X_n8_cropped.tif_Sholl-Profiles.csv	Cl19115	n8	T962del	T962del	outside_degron
1984	24	6	24	6	24	-5.62389	Cl19115_TUJ1488_20X_n22_cropped.tif_Sholl-Profiles.csv	Cl19115	n22	T962del	T962del	outside_degron
1985	30	8	30	8	30	-6.13373	Cl19115_TUJ1488_20X_n22_cropped.tif_Sholl-Profiles.csv	Cl19115	n22	T962del	T962del	outside_degron
1986	36	7	36	7	36	-6.64357	Cl19115_TUJ1488_20X_n22_cropped.tif_Sholl-Profiles.csv	Cl19115	n22	T962del	T962del	outside_degron
1987	42	4	42	4	42	-7.1534	Cl19115_TUJ1488_20X_n22_cropped.tif_Sholl-Profiles.csv	Cl19115	n22	T962del	T962del	outside_degron
1988	48	2	48	2	48	-7.66324	Cl19115_TUJ1488_20X_n22_cropped.tif_Sholl-Profiles.csv	Cl19115	n22	T962del	T962del	outside_degron
1989	54	2	54	2	54	-8.17308	Cl19115_TUJ1488_20X_n22_cropped.tif_Sholl-Profiles.csv	Cl19115	n22	T962del	T962del	outside_degron
1990	60	2	60	2	60	-8.68291	Cl19115_TUJ1488_20X_n22_cropped.tif_Sholl-Profiles.csv	Cl19115	n22	T962del	T962del	outside_degron
1991	66	2	66	2	66	-9.19275	Cl19115_TUJ1488_20X_n22_cropped.tif_Sholl-Profiles.csv	Cl19115	n22	T962del	T962del	outside_degron
1992	72	1	72	1	72	-9.70258	Cl19115_TUJ1488_20X_n22_cropped.tif_Sholl-Profiles.csv	Cl19115	n22	T962del	T962del	outside_degron
1993	24	3	24	3	NA	-6.42212	Cl19115_TUJ1488_20X_n13_cropped.tif_Sholl-Profiles.csv	Cl19115	n13	T962del	T962del	outside_degron
1994	30	3	30	3	NA	-6.81652	Cl19115_TUJ1488_20X_n13_cropped.tif_Sholl-Profiles.csv	Cl19115	n13	T962del	T962del	outside_degron
1995	36	3	36	3	NA	-7.13877	Cl19115_TUJ1488_20X_n13_cropped.tif_Sholl-Profiles.csv	Cl19115	n13	T962del	T962del	outside_degron
1996	42	3	42	3	NA	-7.41123	Cl19115_TUJ1488_20X_n13_cropped.tif_Sholl-Profiles.csv	Cl19115	n13	T962del	T962del	outside_degron
1997	48	4	48	4	NA	-7.64724	Cl19115_TUJ1488_20X_n13_cropped.tif_Sholl-Profiles.csv	Cl19115	n13	T962del	T962del	outside_degron
1998	54	4	54	4	NA	-7.85542	Cl19115_TUJ1488_20X_n13_cropped.tif_Sholl-Profiles.csv	Cl19115	n13	T962del	T962del	outside_degron
[truncated: 2,402 more rows]
